# Supplementary material for: Discovery of archaeal fusexins homologous to eukaryotic HAP2/GCS1 gamete fusion proteins
Source: Nat Commun. 2022 Jul 6;13:3880. doi: 10.1038/s41467-022-31564-1 (PMC9259645; doi:10.1038/s41467-022-31564-1)
Supplement: Supplementary file 5 — Supplementary data 1 [file 41467_2022_31564_MOESM5_ESM.xlsx]

## Sheet: Supplementary Table 1 (2)
Source Data Table 1, complete set of Fsx1s from metagenomes
Sequence ID	Label in tree from Fig. 6	Complete amino acid sequence	Total AA length	Predicted TM domains (TOPCONS)	Predicted ectodomain sequence	Ectodomain length	Cys in ectodomain	META/GENOMICS PROJECT ID	scaffold ID - ORF	BIOSAMPLE	SAMPLE TYPE	MEDIA	SALINITY	pH	Tº	O2	LOCATION
3300000868-JGI12330J12834-1000008-299010-8 (Fsx1 characterized in this study)	Fsx1	MRRAALILAFVLFIGLSSATVTSADSITYNSGTSEFFDGDVFAIEVTADQSTDEIDIYLGASELSEKTDGEVNQDLSIEFTHQDSKLKYSTSTSDELRDIVTLTTYYEDGFDTEQDAIDAIKSDCYDLNQNGNGSGRYSRYYSVTSPVYDYEIYCFQKNEKLATPAYIDNPDEIFTAKAELQAGDKTIQSATLSNGDAGDGTVTDLGDSKISWNGNLDLGASEPENSRVIALYSNDFENGWRIGNKQSYEDYKTFIGGGDAYDLLIDWQDGTYTASEVEDELVNTDANQAVEEASSSTTDLVNAKVKDSSLDTGSFVYDTPELLSYPSFTVYVDAGENGYIEVTKPTGDPDIISTSSTEIKEGDEGTVTATVENVGDGEGEFSGRLSSCGEGFSIVDDQ…	631	3	DSITYNSGTSEFFDGDVFAIEVTADQSTDEIDIYLGASELSEKTDGEVNQDLSIEFTHQDSKLKYSTSTSDELRDIVTLTTYYEDGFDTEQDAIDAIKSDCYDLNQNGNGSGRYSRYYSVTSPVYDYEIYCFQKNEKLATPAYIDNPDEIFTAKAELQAGDKTIQSATLSNGDAGDGTVTDLGDSKISWNGNLDLGASEPENSRVIALYSNDFENGWRIGNKQSYEDYKTFIGGGDAYDLLIDWQDGTYTASEVEDELVNTDANQAVEEASSSTTDLVNAKVKDSSLDTGSFVYDTPELLSYPSFTVYVDAGENGYIEVTKPTGDPDIISTSSTEIKEGDEGTVTATVENVGDGEGEFSGRLSSCGEGFSIVDDQNTKNVGAGESVTYSFDVAFSSVSS…	517	8	3300000868	JGI12330J12834_1000008-8	SAMN06268799	marine sediment	solid	hypersaline	neutral	cryophilic	aerobic	Don Edwards Wildlife Refuge, CA, USA		Environment key:
3300014206-Ga0172377-10000119-870930-129	MLC_1.1	MNKMRSTIKISIFFLLIFALTIPIQNVSAEVDGFTLKAASLSHPVSNNKDLEDANLTILVGTGGGQSLHGKFGNEQLTQWIPNLLFKYPLIFEMSPIIETADYPIRNQAHSELKRLEYEIKGNWLFSEKCNSSMLYCFDVGSGKIIEIKEVDVGRYGSIDNPNLFWGGNVKVTINGIPYSKDISSNIESVQFNSITGDFVALIRWVGSTVTGQGLPDQHNNVPIYNKDNEKWSISNIATFRDYERSLLTTEIELNAKQEQKKAFDNKFYEYAAEEYFDKYSICKDDQCSPIVSIINTHNAKLTILLNERKKIGYESDISSNQLTTKDGNVLLVLNRRINIPEFTIITTAKSVGAYIPTGEFQIIDITSPTFSSGDSNGKVDIKIRNNGDYKGTATATLI…	702	4	EVDGFTLKAASLSHPVSNNKDLEDANLTILVGTGGGQSLHGKFGNEQLTQWIPNLLFKYPLIFEMSPIIETADYPIRNQAHSELKRLEYEIKGNWLFSEKCNSSMLYCFDVGSGKIIEIKEVDVGRYGSIDNPNLFWGGNVKVTINGIPYSKDISSNIESVQFNSITGDFVALIRWVGSTVTGQGLPDQHNNVPIYNKDNEKWSISNIATFRDYERSLLTTEIELNAKQEQKKAFDNKFYEYAAEEYFDKYSICKDDQCSPIVSIINTHNAKLTILLNERKKIGYESDISSNQLTTKDGNVLLVLNRRINIPEFTIITTAKSVGAYIPTGEFQIIDITSPTFSSGDSNGKVDIKIRNNGDYKGTATATLIDETDTFKQISNSKSLETTLDPGKEGTMTM…	525	8	3300014206	Ga0172377_10000119-129	SAMN07630777	landfill leachate	solid	freshwater		mesophilic	aerobic	municipal landfill in Southern Ontario, Canada
3300014208-Ga0172379-10000243-871512-158	MLC_2.1	MNPIKPIFLSILIIAILIPSSVASTTAGSGFTVMSISPSKIISNDEDLKTANFIVTVVANGNSQSIIGELLTANDINAKLSESGSSVRVSSPFKIEMGSVKETLTYPIRNTGAIRKYEYAYSSEVNFVSEATCLSGYSYCYTVEAGSTWWGKTYRSLNIRQANSAVSSSLGELDNPNINWQGDIVLTAGLTRVSKTIGSIESLGAADFYNSNEWIAQATWTGSLLTGQATPNPSLYKATFTPAFNQWRISSNSYYNDYASSLSAKQAYFPSMLSQYTKQVCLDSYGCPSETPLTNAISNHNSIVDILLSQNTKVTYTSSTGETLAQSTSGTSYSGNVIETTNRRISNPVIVFKVKALSLSPYIPVGKPRIESITTPEFSSGDNNGVATVQFKNIGTESA…	570	1	STTAGSGFTVMSISPSKIISNDEDLKTANFIVTVVANGNSQSIIGELLTANDINAKLSESGSSVRVSSPFKIEMGSVKETLTYPIRNTGAIRKYEYAYSSEVNFVSEATCLSGYSYCYTVEAGSTWWGKTYRSLNIRQANSAVSSSLGELDNPNINWQGDIVLTAGLTRVSKTIGSIESLGAADFYNSNEWIAQATWTGSLLTGQATPNPSLYKATFTPAFNQWRISSNSYYNDYASSLSAKQAYFPSMLSQYTKQVCLDSYGCPSETPLTNAISNHNSIVDILLSQNTKVTYTSSTGETLAQSTSGTSYSGNVIETTNRRISNPVIVFKVKALSLSPYIPVGKPRIESITTPEFSSGDNNGVATVQFKNIGTESATFSATFFDPSGTFHPSSNQESSK…	523	10	3300014208	Ga0172379_10000243-164	SAMN07630779	groundwater	liquid	freshwater		mesophilic	hypoxic	municipal landfill in Southern Ontario, Canada		MEDIA	1	2
3300014208-Ga0172379-10001592-871560-40	MLC_2.2	MMNKMRSTIKISIFFLLIFTLTIPTVSAETDGFTLKAATISHPVSNNKDLEDANMTLLVGSGGGQSLYGKFGNEQFTQWIPNLLFKYPLVFELDSIKETADYQIRNQGDLKKLEYTIRGNWFYSAKCNPDIPYCFDVGSGKIIEVRYVDVGRYGSLDTPNLNFKGKATVTINGVPYTKEISNIISSIQFNSITGEFVALIKWDGSSVTGQGLPDQHNYVPVNKKDSGEWTLSTLSLYKEYDDSLLKTEIELNNKKEQKRKFDNKFYEYAAEKYVDKYSICKDNECSPIVNIVNEHNAKLTKLLDSREKIGYESSISSVQNSYKDGNVLVVLNRRINIPEFTIITTAKSVGAYIPVGEFQIIDITSPTFSSGDNNGKVDVKVRNIGNYRGTFSLTLIDET…	696	4	ETDGFTLKAATISHPVSNNKDLEDANMTLLVGSGGGQSLYGKFGNEQFTQWIPNLLFKYPLVFELDSIKETADYQIRNQGDLKKLEYTIRGNWFYSAKCNPDIPYCFDVGSGKIIEVRYVDVGRYGSLDTPNLNFKGKATVTINGVPYTKEISNIISSIQFNSITGEFVALIKWDGSSVTGQGLPDQHNYVPVNKKDSGEWTLSTLSLYKEYDDSLLKTEIELNNKKEQKRKFDNKFYEYAAEKYVDKYSICKDNECSPIVNIVNEHNAKLTKLLDSREKIGYESSISSVQNSYKDGNVLVVLNRRINIPEFTIITTAKSVGAYIPVGEFQIIDITSPTFSSGDNNGKVDVKVRNIGNYRGTFSLTLIDETNTFKQISNSKSLETSLEPGKETIITMYI…	520	8	3300014208	Ga0172379_10001592-42	SAMN07630779	groundwater	liquid	freshwater		mesophilic	hypoxic	municipal landfill in Southern Ontario, Canada			liquid	solid
3300014494-Ga0182017-10003408-872394-14	PSM_1.1	MDSTTRWTIGIFAFIAVIVAVLFSSGIIQQSALGGYQVLSLSKASVVQDGTLGQSWLVTVSTIPSSFAITGKIQSSDVASQSGSAPLTDFDVYMSVAQQLKYPISDSGDQLFDYYIVPSNSFVCIAPFCGGTPNCPDNAGNSAFSGIRAFVGSASDKDYCVYRTQHGKVGILQANPSIPSQISIQVTAGGKSSDPVTLNTDLQTTGSTDLTVNGKVLGRVYYAGDLVNSAQYRPELFQSYKPINKDGRWYFTSYSAFNQYNSLNAGGISAVKNAVDSCLLNKVGTGGFTGSPDAYMAQCVANYHDAFDSMSEVSVSGLKEITSSGNGIYATFTADKLYSFPVLTFILDTDWVGIKVLSGTPKINSLTVSQDCTSGTHGKVSAVVSNTGGSLGAFDVSMT…	661	3	IQQSALGGYQVLSLSKASVVQDGTLGQSWLVTVSTIPSSFAITGKIQSSDVASQSGSAPLTDFDVYMSVAQQLKYPISDSGDQLFDYYIVPSNSFVCIAPFCGGTPNCPDNAGNSAFSGIRAFVGSASDKDYCVYRTQHGKVGILQANPSIPSQISIQVTAGGKSSDPVTLNTDLQTTGSTDLTVNGKVLGRVYYAGDLVNSAQYRPELFQSYKPINKDGRWYFTSYSAFNQYNSLNAGGISAVKNAVDSCLLNKVGTGGFTGSPDAYMAQCVANYHDAFDSMSEVSVSGLKEITSSGNGIYATFTADKLYSFPVLTFILDTDWVGIKVLSGTPKINSLTVSQDCTSGTHGKVSAVVSNTGGSLGAFDVSMTCPDTDVLTSVLTDNWLPAQQKTLSFEY…	539	22	3300014494	Ga0182017_10003408-13	SAMN07631793	soil	solid	freshwater		cryophilic		permafrost from Stordalen Mire, Sweden		SALINITY (NaCl M)	1	2	3
3300014613-Ga0180008-1001212-875221-12	HRL_1.1	MAGGFTVTSVSKSNDSFLISLILNDGGQTISGYINGSEFDIPGIKINSSIKFEVSKVIEKLNYAVLNQGTLWWYLIIYYDASGFYDGAVCPDVPAVYCFVIDVPGRIGFGYDRVIAINRVPIGSYGGLQNPELSWIGTMALTIDGKQYKQNIGSGEAARGSIQFPIGNVQWLGSLVTGQAIPNQNLYVATHGIDAPRWSISPKADYERYVKSLTEVDTVLNVWDEQQNKYRAWQRETYEEMICQDVLCSSVFNVVTMHNANAERLLTKNVMIDYGSVTAKSSLAGYDGNIYDVIDRKIANPMVILKVKASALDIMTLSGKPLIKDISVSPFSSGDSNGYVKLMVQNIGDAQGTFTARINGSFESNKITLQKDEIGTLVLFLKDNLNASEIRKENIEVYD…	578	2	MAGGFTVTSVSKSNDSFLISLILNDGGQTISGYINGSEFDIPGIKINSSIKFEVSKVIEKLNYAVLNQGTLWWYLIIYYDASGFYDGAVCPDVPAVYCFVIDVPGRIGFGYDRVIAINRVPIGSYGGLQNPELSWIGTMALTIDGKQYKQNIGSGEAARGSIQFPIGNVQWLGSLVTGQAIPNQNLYVATHGIDAPRWSISPKADYERYVKSLTEVDTVLNVWDEQQNKYRAWQRETYEEMICQDVLCSSVFNVVTMHNANAERLLTKNVMIDYGSVTAKSSLAGYDGNIYDVIDRKIANPMVILKVKASALDIMTLSGKPLIKDISVSPFSSGDSNGYVKLMVQNIGDAQGTFTARINGSFESNKITLQKDEIGTLVLFLKDNLNASEIRKENIEVYD…	496	6	3300014613	Ga0180008_1001212-12	SAMN07630784	freshwater	liquid	freshwater	neutral	cryophilic	anaerobic	groundwater, Aspo Hard Rock Laboratory (HRL) , Sweden			> 2.5 (hypersaline)	0.5-2.5 (saline)	< 0.5 freshwater
3300018015-Ga0187866-1000629-915963-9	PME_1.1	MRKKNRNIIAGVILVVAILIILVSFGAFKLPFSVINSGFSTLSLSSINVNSNDPVLGGQTWFLTVSQNGASQSAYVDNSAVLKDDTTGATSNPMTISLTLNKNYASYNIFNQGVPIRHLEYTTTSYTAINLLTGTSGCNTAVWNNYQIFQQVSYCFNYVTDGYYGTIGQANQVFQSTVNVQGSGGSDSCTISNTGANTCYSQAGNLYASWVGSLVSGASAPDPSSQGIVAVYNTATGGWKTANQNSYQTYSQQNINSCITSGGTNCFNQYNNYESAFMNGYSFTSTGGNVAYTQGTQNSGQVILNLPQQFNFPVITMGIKASMVGINILSGKPKILSATPQVFQTGQTGTIQATVENVGTATGSFNVGATCTNGFSQTGNSLTISSLAPNSQNTVYIPI…	607	2	KLPFSVINSGFSTLSLSSINVNSNDPVLGGQTWFLTVSQNGASQSAYVDNSAVLKDDTTGATSNPMTISLTLNKNYASYNIFNQGVPIRHLEYTTTSYTAINLLTGTSGCNTAVWNNYQIFQQVSYCFNYVTDGYYGTIGQANQVFQSTVNVQGSGGSDSCTISNTGANTCYSQAGNLYASWVGSLVSGASAPDPSSQGIVAVYNTATGGWKTANQNSYQTYSQQNINSCITSGGTNCFNQYNNYESAFMNGYSFTSTGGNVAYTQGTQNSGQVILNLPQQFNFPVITMGIKASMVGINILSGKPKILSATPQVFQTGQTGTIQATVENVGTATGSFNVGATCTNGFSQTGNSLTISSLAPNSQNTVYIPITANVVSGTNEGTCTVTATDISNSLNSDT…	494	14	3300018015	Ga0187866_1000629-9	SAMN08777606	freshwater , peatland	liquid	freshwater				Peatland at the Marcell Experimental Forest in Minnesota, USA		pH	1	2	3
AntAceMinimDraft_10_1070366.scaffolds.fasta_scaffold00069_38	AcL_1.1	METAISTKYKKSTLPVILGIFLFVIMSVSMVQGAVLSIDQANIRSNYFGFDKAWVVSMVSDDYTTDSLNAYLTPQQIEDASGIDVQQALSIDVDTKPNYCTYSFKTNTFNYQDVYTIEPIKISKWLWGSSDLEELIAEVEDRCADFSKPNYKADVIDLGDGLSDYGSYIYGSNSWIFKTNIYCVSLNEKIGTIAQPIDKKIVAESDWTVKVEGKSSESKTISNSDAGEGRSTKIGNNVWVQWQGNLGTGEDCPDVSNLIGTHDNSFYNGWKLGSRDDYNTYSSYMTNGIKQKIREFAESNYQEEYISSFRNSANNIMRDVVDEESGFTYSVLDTSYYSGKVKIDLGRQIVFPLFRLIIDADYLEIDIQTGVPSIDSVSDIEFTEGLAGQMSAIIRNSGE…	659	2	LSIDQANIRSNYFGFDKAWVVSMVSDDYTTDSLNAYLTPQQIEDASGIDVQQALSIDVDTKPNYCTYSFKTNTFNYQDVYTIEPIKISKWLWGSSDLEELIAEVEDRCADFSKPNYKADVIDLGDGLSDYGSYIYGSNSWIFKTNIYCVSLNEKIGTIAQPIDKKIVAESDWTVKVEGKSSESKTISNSDAGEGRSTKIGNNVWVQWQGNLGTGEDCPDVSNLIGTHDNSFYNGWKLGSRDDYNTYSSYMTNGIKQKIREFAESNYQEEYISSFRNSANNIMRDVVDEESGFTYSVLDTSYYSGKVKIDLGRQIVFPLFRLIIDADYLEIDIQTGVPSIDSVSDIEFTEGLAGQMSAIIRNSGEGRGGFTTRVVSCTDGFSSSTSPIGNTLDPGQSQPL…	539	16	3300005918	Ga0075116_10000069-45	SAMN06267216	saline lake	liquid	saline	alkaline	cryophilic	anaerobic	Ace Lake, Antarctica			< 6.5	6.6-7.4	> 7.5
AntAceMinimDraft_10_1070366.scaffolds.fasta_scaffold00511_6	AcL_1.2	MRNLVFNNKKMKKQNKIILTSIIVILILGSLGALIFLYEPTAESIVGSSVLGIQEVDFFQSSSQCFSSEGDYEVSKLWLYTLRGGGLGQWANGNIDANDVNDYYDGGERPEENLKIDTLFNQYCEYPIVTNPNAKPIYKLSTPIEWACTGLSGPLQEKALEKCGSNSYYSYYSDNIFKCWCSKVIKKTGAIGSTSNFNNPSTKTDMTIQVEADGESYSKTFSSDAQIRGKIGDNVCAIWQGNTVTGQVCALSEAETIPAYISGNWKLISEDLYDEYKTRWANTLLWFNVGGKSQSDIATKINDINGYSDRALNSRVSFGTIDEPTSLTSAKISKELSSLLQYPVMTLYVRANWLGIITPIPDPKITDISSECFGAGRTGRIKVDVENQGLERGEVDLYA…	641	2	YEPTAESIVGSSVLGIQEVDFFQSSSQCFSSEGDYEVSKLWLYTLRGGGLGQWANGNIDANDVNDYYDGGERPEENLKIDTLFNQYCEYPIVTNPNAKPIYKLSTPIEWACTGLSGPLQEKALEKCGSNSYYSYYSDNIFKCWCSKVIKKTGAIGSTSNFNNPSTKTDMTIQVEADGESYSKTFSSDAQIRGKIGDNVCAIWQGNTVTGQVCALSEAETIPAYISGNWKLISEDLYDEYKTRWANTLLWFNVGGKSQSDIATKINDINGYSDRALNSRVSFGTIDEPTSLTSAKISKELSSLLQYPVMTLYVRANWLGIITPIPDPKITDISSECFGAGRTGRIKVDVENQGLERGEVDLYAVCSSSNFEVQRKSISLSAKGEDGDKKIVYLDITGTTD…	529	22	3300005918	Ga0075116_10000511-6	SAMN06267216	saline lake	liquid	saline	alkaline	cryophilic	anaerobic	Ace Lake, Antarctica		Tº (Celcius)	1	2	3
AntAceMinimDraft_10_1070366.scaffolds.fasta_scaffold03294_14	AcL_1.3	MVKKKNRKTIGIVGVILALVLLFFATSGNFFTTTGSYKCSGGQVLSIDDAKIYTSNDLDGKKVIRVTFSTLPSSECLYINLNPSNINDNLPLADQQQFEATKTVLGDIRLTNEQKVYNINERSSEKFRKIGLNTKPFGFPKICTDSSCSTLYSTTFSSPIWESLSENDYCYCAYDSETGINGEFSVSESFRWNAVIDIAGQSLDMNQNTLSGKVGDIAFVKWSGNLMSNDNLGSITGRQAYKPYSDNQWKMIDYGTQSELNNKYISHRQSLINCDGIVSGCKSEIESAMGFNSEFDSKTSSKLSTWISGNSIVENAVIYNNQMIVDLKSAVVYPTFTLDIDAESVGIFISQGKPEVTCQSNIPKLVSGQTYNTQMSVKNIGSDSGSFTYYLTCNKGSQS…	642	3	NFFTTTGSYKCSGGQVLSIDDAKIYTSNDLDGKKVIRVTFSTLPSSECLYINLNPSNINDNLPLADQQQFEATKTVLGDIRLTNEQKVYNINERSSEKFRKIGLNTKPFGFPKICTDSSCSTLYSTTFSSPIWESLSENDYCYCAYDSETGINGEFSVSESFRWNAVIDIAGQSLDMNQNTLSGKVGDIAFVKWSGNLMSNDNLGSITGRQAYKPYSDNQWKMIDYGTQSELNNKYISHRQSLINCDGIVSGCKSEIESAMGFNSEFDSKTSSKLSTWISGNSIVENAVIYNNQMIVDLKSAVVYPTFTLDIDAESVGIFISQGKPEVTCQSNIPKLVSGQTYNTQMSVKNIGSDSGSFTYYLTCNKGSQSIQPAPPQTIPSGQTKTITSTLGLTVQEG…	526	22	3300005918	Ga0075116_10003294-15	SAMN06267216	saline lake	liquid	saline	alkaline	cryophilic	anaerobic	Ace Lake, Antarctica			< 15 (cryophilic)	15-40 (mesophilic)	> 41 (thermophilic)
AntAceMinimDraft_10_1070366.scaffolds.fasta_scaffold06212_4	AcL_1.4	MGIIEDKRGFAITGMLILLVLAVLGALAFFISSTIRWYLIGIGLLVAMVYIISSIKDDKIKILSTVVLLAGALFFILGSGYLQTAWGTSTYLSIDNVQIDGEDLIRIYTSAGNGAEELIIDFSENELNEYLEDKGYKATEGITGRVEFLMQSKSFNLIKDTDKTFYGINYVEKSTGTLCSKSNCENSIPFNSALTYYGRTTGFFGDCLCNYVYPVGYDSYFTGTSDKDFAVQFTIGDDSAILNSDDTSINVGSARVQWVGDLTSLNEVNAPNYNSQFNVGQYLYLIPSDAYSRQLNLFQDYEICMTGLANQILTRDWWTATIFEGRSRSELDNCQSTYNNAMNNYVLTDKTSDYEVNEQRYVKDTFFSGNKFVVNLQIPESYPTFIITIDADSVGIVKL…	642	1	QTAWGTSTYLSIDNVQIDGEDLIRIYTSAGNGAEELIIDFSENELNEYLEDKGYKATEGITGRVEFLMQSKSFNLIKDTDKTFYGINYVEKSTGTLCSKSNCENSIPFNSALTYYGRTTGFFGDCLCNYVYPVGYDSYFTGTSDKDFAVQFTIGDDSAILNSDDTSINVGSARVQWVGDLTSLNEVNAPNYNSQFNVGQYLYLIPSDAYSRQLNLFQDYEICMTGLANQILTRDWWTATIFEGRSRSELDNCQSTYNNAMNNYVLTDKTSDYEVNEQRYVKDTFFSGNKFVVNLQIPESYPTFIITIDADSVGIVKLEGEPKIINCIDDFEIKSGEPYSEVIDVKNIGDSDGMFNGRVSCNGKVHGNVNSIFIKAGETESTLVTFSGTNTEEGIDYSNC…	525	18	3300005918	Ga0075116_10006212-4	SAMN06267216	saline lake	liquid	saline	alkaline	cryophilic	anaerobic	Ace Lake, Antarctica		O2 (dissolved in water mg/L)	1	2	3
AntAceMinimDraft_10_1070366.scaffolds.fasta_scaffold12674_2	AcL_1.5	MVSSVTKTVLIILGIIIILGGASSVFYFTSDSEGFPTGSAQCSGGQVLSIDDVSVRYSNEFNKEVIRVLFSTVPTAECLDVFVSRDQLEDAIDGFDAKSSIRGDIVLTKKDVEFNINEDQNDKFFKYDINQISGGLICSDSDCSSAGVSNPLSSIAESTLFSDKCNCVEEDLKGVGGSFSSGSILVWETDISIGSESVTLDNSVRSGRVGNIAVAKWAGNLAGDIGFSRPNRDAYKPFIDNKFRMIDAGTHNSLENTFNSLRQPLISGGTPGSIGGVETLGDARAYNAFFDSETANGLSSWVSQEPNVKSASISSNILTVNLNSPIIYPQFTLDIVAEEVGIFISTGKPQVDCPSNFDIISGDEKDVHVILQNIGQDSGSFSYGLNCNRGSSVVSPTPP…	630	2	FYFTSDSEGFPTGSAQCSGGQVLSIDDVSVRYSNEFNKEVIRVLFSTVPTAECLDVFVSRDQLEDAIDGFDAKSSIRGDIVLTKKDVEFNINEDQNDKFFKYDINQISGGLICSDSDCSSAGVSNPLSSIAESTLFSDKCNCVEEDLKGVGGSFSSGSILVWETDISIGSESVTLDNSVRSGRVGNIAVAKWAGNLAGDIGFSRPNRDAYKPFIDNKFRMIDAGTHNSLENTFNSLRQPLISGGTPGSIGGVETLGDARAYNAFFDSETANGLSSWVSQEPNVKSASISSNILTVNLNSPIIYPQFTLDIVAEEVGIFISTGKPQVDCPSNFDIISGDEKDVHVILQNIGQDSGSFSYGLNCNRGSSVVSPTPPRNIVDGGSLIVNARMGLTVEEGTQT…	529	20	3300005918	Ga0075116_10012674-2	SAMN06267216	saline lake	liquid	saline	alkaline	cryophilic	anaerobic	Ace Lake, Antarctica			aerobic (> 3)	hypoxic (1-3)	anaerobic (< 1)
AntAceMinimDraft_10_1070366.scaffolds.fasta_scaffold19757_2	AcL_1.6	MAKKDKRKKVVIGITILLLTIFSLFIIINSGINLRPLSVGVISVSDVQVKDNGAKILVTVTPQGMDDLQVFFSPSELNRQLESQGYKATSSSVLKVKYVESSKKFFFTDNERNSIKKLRTIDTGNYYGFGTSKSSIIAYCKDRGNPNTVSAYFTDTGIFEISNVICVESFNEGYVNSFNTGLGSDGFSVEFDLDGEKAIVTSDQQFISMANGRALITWQGSLLGINNLGAPNYDVFHLQNQWYLVDKNAYASVSSAHSNFISCMDSTNWLGTRPNTNDYNSCKSSYLNILNSNIVSEDSSYVSQVSNADSISFSQGILFVDLKQPTFKPVFTIELDAEKVGLIRLAGDPKIEQCIEGQDFEVAGTKSAGAIIKNDGNSEGFFDFRITCNNQDMSGHADG…	631	2	GINLRPLSVGVISVSDVQVKDNGAKILVTVTPQGMDDLQVFFSPSELNRQLESQGYKATSSSVLKVKYVESSKKFFFTDNERNSIKKLRTIDTGNYYGFGTSKSSIIAYCKDRGNPNTVSAYFTDTGIFEISNVICVESFNEGYVNSFNTGLGSDGFSVEFDLDGEKAIVTSDQQFISMANGRALITWQGSLLGINNLGAPNYDVFHLQNQWYLVDKNAYASVSSAHSNFISCMDSTNWLGTRPNTNDYNSCKSSYLNILNSNIVSEDSSYVSQVSNADSISFSQGILFVDLKQPTFKPVFTIELDAEKVGLIRLAGDPKIEQCIEGQDFEVAGTKSAGAIIKNDGNSEGFFDFRITCNNQDMSGHADGLNFDAGESRIVNFQIYGGNSQETTNYGNCL…	517	18	3300005918	Ga0075116_10019757-2	SAMN06267216	saline lake	liquid	saline	alkaline	cryophilic	anaerobic	Ace Lake, Antarctica
AntAceMinimDraft_10_1070366.scaffolds.fasta_scaffold24857_2	AcL_1.7	MIILKRKPKNKLILSFSLLFFILIAVAGFFVVKTQQSGFGFSTMSINQVDLKSTFEPLNGKAWMVTFRQGGLPQKLIGKLTPSDVSDEYDGKETTRDEFGMELNYENQECQYEINLNNYGTPIYSDFKLVEWTGINQASCDSNGQSKCGSSEYLWGYYELPLRCNAICAVKRTGAIGNFGSPEVNQKFTITTYKNGVKDASKSFETLKEGDIKGTVGSNTYIMWNGNLGSGKSCKDKDPYMPIYKDGKWQTVSESNYDSYKNYYVNRLNIGNDNEADNYCEIMNQKSRSALQTTSFGDVANPSKMSDALLIREVQSPIDYITLTAYIKADWIGVLTPIGKPKLSSPDSNCFGASSDGKVKVVVKNIGEEEDIFDLYGVCQSPFTIDDRQEVSLRAGESR…	586	2	KTQQSGFGFSTMSINQVDLKSTFEPLNGKAWMVTFRQGGLPQKLIGKLTPSDVSDEYDGKETTRDEFGMELNYENQECQYEINLNNYGTPIYSDFKLVEWTGINQASCDSNGQSKCGSSEYLWGYYELPLRCNAICAVKRTGAIGNFGSPEVNQKFTITTYKNGVKDASKSFETLKEGDIKGTVGSNTYIMWNGNLGSGKSCKDKDPYMPIYKDGKWQTVSESNYDSYKNYYVNRLNIGNDNEADNYCEIMNQKSRSALQTTSFGDVANPSKMSDALLIREVQSPIDYITLTAYIKADWIGVLTPIGKPKLSSPDSNCFGASSDGKVKVVVKNIGEEEDIFDLYGVCQSPFTIDDRQEVSLRAGESRTITLSISADSKKEIKGSYCTIYAKGTQFSDSI…	480	19	3300005918	Ga0075116_10024857-2	SAMN06267216	saline lake	liquid	saline	alkaline	cryophilic	anaerobic	Ace Lake, Antarctica
AntAceMinimDraft_14_1070370.scaffolds.fasta_scaffold00694_11	AcL_2.1	MVKHNMNKGCEMNKRGFLGIGVLIVLAIFVIVMVGGLIAFIAFNKFIIIGAGLVVLTLIFGFKGEFTKQKGIFMAIFIGIGLVLILSSGVLQTTFQPLSITDASYNNGKILIYANTQGANALDITFSPSSLNNFLIDDSVKATKTSRLTAEIIDPSISFNYVTNFDNPVRNIEKMGEVTNFGFSSLDECRQKYPDTKIAVIEKSGWFSDKLGCYKYNIEGYVNGFPTGQTKSNNKIRFTLDGQYKDISSDNTQVSFNGATITWRGNLVSNTFITNPQYQVYRIGNSIRLVQSGADSKARTEYNALSQCLTDKSLSALFGGESFIIKVASFNDCKDRYENQINGILRNKESEYISNTQGIKSINTISNGVLKANLDTPTFIPTFTIELDASKVGIVKLSG…	635	1	QTTFQPLSITDASYNNGKILIYANTQGANALDITFSPSSLNNFLIDDSVKATKTSRLTAEIIDPSISFNYVTNFDNPVRNIEKMGEVTNFGFSSLDECRQKYPDTKIAVIEKSGWFSDKLGCYKYNIEGYVNGFPTGQTKSNNKIRFTLDGQYKDISSDNTQVSFNGATITWRGNLVSNTFITNPQYQVYRIGNSIRLVQSGADSKARTEYNALSQCLTDKSLSALFGGESFIIKVASFNDCKDRYENQINGILRNKESEYISNTQGIKSINTISNGVLKANLDTPTFIPTFTIELDASKVGIVKLSGQPDITSCPNDVTLDGSGSSNTRITVKNTGEQDGYFIFQTSTNNPDTNCQINPVSINRGSSKTIDVFYSGSIKSTSDVSGTCNIKVYDSNDN…	514	18	3300005916	Ga0075120_10000694-11	SAMN06267220	saline lake	liquid	saline	neutral	cryophilic	anaerobic	Ace Lake, Antarctica
AntAceMinimDraft_14_1070370.scaffolds.fasta_scaffold61386_1	AcL_2.2	DKFFRLVEENVGNEFYCSNSDCPSKDGATLIDTYLYEKGFWNIDDCMCVYASEEGVGGKISGGSKLEWETEISIGSSSTTLSNSKLSGKIGNFAFVRWDGNTMGNKVLDNPDYDLFFDYTTNDFSLIEEGSHGEIEDDYDDVKSLLKNEGFEGERKHEEIEAYNSFLDEHTKDVLSDYIDDESLVGDAEFDDNKLIVDAATDLFYPEFILDIEATMVGIFKTIGEPEVECPNKISIDSGDTKNVYAEIQNVGSSSGSFAYSIDCNDGSQEGTPDSPVSISKGSTKRIKIGVGNTVSSGTENTRCKFIAYEVNSGEEDSCNFNYDSTYVSGCTKDVKSCESGNSELWTCLSDGGYDKIDCEFGCESFENSFRCKKQGEICDDGIDNDGNGLIDEEDPECK…	508	2	DKFFRLVEENVGNEFYCSNSDCPSKDGATLIDTYLYEKGFWNIDDCMCVYASEEGVGGKISGGSKLEWETEISIGSSSTTLSNSKLSGKIGNFAFVRWDGNTMGNKVLDNPDYDLFFDYTTNDFSLIEEGSHGEIEDDYDDVKSLLKNEGFEGERKHEEIEAYNSFLDEHTKDVLSDYIDDESLVGDAEFDDNKLIVDAATDLFYPEFILDIEATMVGIFKTIGEPEVECPNKISIDSGDTKNVYAEIQNVGSSSGSFAYSIDCNDGSQEGTPDSPVSISKGSTKRIKIGVGNTVSSGTENTRCKFIAYEVNSGEEDSCNFNYDSTYVSGCTKDVKSCESGNSELWTCLSDGGYDKIDCEFGCESFENSFRCKKQGEICDDGIDNDGNGLIDEEDPECK…	421	16	3300005916	Ga0075120_10061386-1	SAMN06267220	saline lake	liquid	saline	neutral	cryophilic	anaerobic	Ace Lake, Antarctica
AntAceMinimDraft_18_1070375.scaffolds.fasta_scaffold00713_2	AcL_3.1	MDTKSYAKMKTAMSKKSKNLMLSGMLVLFLLTISIGSVSAGVSGFANVDVVSNCPANQCPLFNSDDGVWVFNWIDNGFSSETINANFDKDDDLKVDDKTAEQDFSISIDGSDNFCTYDINREADRQDIHLFELKEFDETFWLWEIDTVAEQEAKAIEIMTNIGCSGIGNSNSFQGSVRAKNVFVPVTRKLYGACWAIKDTIGQAGSLQNLRFDFETTFTLNAEGKQEIRKTLSYSSGEGTSGISELLSNDAYVVWDGNLNSGETCPTGADEYMNYNPNTFDWTITDRLNYILYENKLSSLSQLADDVVQDARSVYNAEQIINSASSKAVSPRSLSYSPIIDSYSSNNGQLKVKLGKRIIFPQFRLFVDSDYLELEISTGVPELSKDFLGNCKPDGDVNF…	677	2	LTISIGSVSAGVSGFANVDVVSNCPANQCPLFNSDDGVWVFNWIDNGFSSETINANFDKDDDLKVDDKTAEQDFSISIDGSDNFCTYDINREADRQDIHLFELKEFDETFWLWEIDTVAEQEAKAIEIMTNIGCSGIGNSNSFQGSVRAKNVFVPVTRKLYGACWAIKDTIGQAGSLQNLRFDFETTFTLNAEGKQEIRKTLSYSSGEGTSGISELLSNDAYVVWDGNLNSGETCPTGADEYMNYNPNTFDWTITDRLNYILYENKLSSLSQLADDVVQDARSVYNAEQIINSASSKAVSPRSLSYSPIIDSYSSNNGQLKVKLGKRIIFPQFRLFVDSDYLELEISTGVPELSKDFLGNCKPDGDVNFNMGDLFGGQFDVGLKNAGTKQSSFLVKVLS…	561	20	3300005935	Ga0075125_10000713-2	SAMN06267222	saline lake	liquid	saline	neutral	cryophilic	anaerobic	Ace Lake, Antarctica
AntAceMinimDraft_18_1070375.scaffolds.fasta_scaffold01114_5	AcL_3.2	MKKQKLFKNYKFWLIIFAIVLITSLALNFGKFQGTFTGFSTLSLSQVDLSSANEGFFTGEAWVLTFTQGAVSQYAIGDTIPADEIEDDGERATNDFKMDIDWEKQECKYTIHPDTFEKKIYTDTRIVARFATPSGCANDIQANNEACGSQDALLSGMLLRCNIVCGTERTAMMGDYESPLVNQKFTIKVYKNNVLDGQKTFETLSKSKKGIITDNVGIVYQGSFVTGEVCKDKDEYKPAYVSGKWVNLKDDAYREYVNHLNNEPDTRQMEWWADELERLGKRALDEEPFADSYIQSTSIENAIVIRQLDSPIQNPVVTAYIKADWLGIYTRTGKPQIVSAENFCFGSSSDGKIKVEVKNIGDEGDYINVFADCPSPFDAYNSDEQFYEPNQQKTIYLSL…	582	1	KFQGTFTGFSTLSLSQVDLSSANEGFFTGEAWVLTFTQGAVSQYAIGDTIPADEIEDDGERATNDFKMDIDWEKQECKYTIHPDTFEKKIYTDTRIVARFATPSGCANDIQANNEACGSQDALLSGMLLRCNIVCGTERTAMMGDYESPLVNQKFTIKVYKNNVLDGQKTFETLSKSKKGIITDNVGIVYQGSFVTGEVCKDKDEYKPAYVSGKWVNLKDDAYREYVNHLNNEPDTRQMEWWADELERLGKRALDEEPFADSYIQSTSIENAIVIRQLDSPIQNPVVTAYIKADWLGIYTRTGKPQIVSAENFCFGSSSDGKIKVEVKNIGDEGDYINVFADCPSPFDAYNSDEQFYEPNQQKTIYLSLSGEANEKTIKTCTVYAETFENEDTETVEVC…	522	16	3300005935	Ga0075125_10001114-5	SAMN06267222	saline lake	liquid	saline	neutral	cryophilic	anaerobic	Ace Lake, Antarctica
AntAceMinimDraft_18_1070375.scaffolds.fasta_scaffold02562_2	AcL_3.3	MIVRVINKDGKKKMKRKKIFIIAGIFLAVVLFILALLQFTGTVNFLSIYPSTLSLSKVQLKSNFAPLNGDAFLITFTLGQTEAQGYEGTFSASEINSKLPDEEVEDGFNIEVKFDKQKCSYDIERAGFYHDVYKLDEYTWTCLAAPSELKAKEKSGFNLIEYYGFYSYKCFAIGTNEVHPVGNLESPVTEQSYDITISTEDGTDTKTLSTTGQGSVTFDDYAYATYQGGLLTAYSCQNKAIDEDNYVPIYKDGRWVLYSKSIYNDYKTTLNSITGNQPSQRETYIANVNYLANKILSGQNLDGYFENRYDKLNGKFIAELESPVFLPVTSLYIKAETLGIVTKVPEFEIVDLETSNFQFGTSGYVRVEVKNTGEEDGNAEVYMTCQGVFSSNDKEIVGL…	608	2	GTVNFLSIYPSTLSLSKVQLKSNFAPLNGDAFLITFTLGQTEAQGYEGTFSASEINSKLPDEEVEDGFNIEVKFDKQKCSYDIERAGFYHDVYKLDEYTWTCLAAPSELKAKEKSGFNLIEYYGFYSYKCFAIGTNEVHPVGNLESPVTEQSYDITISTEDGTDTKTLSTTGQGSVTFDDYAYATYQGGLLTAYSCQNKAIDEDNYVPIYKDGRWVLYSKSIYNDYKTTLNSITGNQPSQRETYIANVNYLANKILSGQNLDGYFENRYDKLNGKFIAELESPVFLPVTSLYIKAETLGIVTKVPEFEIVDLETSNFQFGTSGYVRVEVKNTGEEDGNAEVYMTCQGVFSSNDKEIVGLDVGETGFYNLRLTGTSTKEISDYCTVYLRYLDTTKSKRIK…	488	12	3300005935	Ga0075125_10002562-2	SAMN06267222	saline lake	liquid	saline	neutral	cryophilic	anaerobic	Ace Lake, Antarctica
AntAceMinimDraft_18_1070375.scaffolds.fasta_scaffold02754_4	AcL_3.4	MKEKNIFIILGIFVAIVLLIGAILQFTGTVNFLSITPLSISNVDIIDGGGKILVYARQGGGSELSIDFTPSALNSFLESKGFKATKSSRLTAKFIDQNIRIPFSTSETEYNTVKLLKSPKSIGFRFSCTTSTCKKQGYTNAVVAYTDGLKCYCVEDFNNGYTLSFNSGYSSKAFKVEWNLDGQTKIMDSDVGSVNFGSAAIIKWQGSLLGSNTIGVPNYDIFHVGSSWYLIDKNADSRVSSAYSTFTSCVNKPTLTKSQYDSCRASYYNVVNAQISSKDSDYEGEVPNVRSVSFDYGFMNVNLEIPTFLPTYTIELDADKVGIVRLMGIPKIVECPSDQLFSEAGSKNINFRVRNDGTTDAGFNAYTECSTLISSNSQEFDIDDGQTKSVSLLLSGGNT…	587	2	GTVNFLSITPLSISNVDIIDGGGKILVYARQGGGSELSIDFTPSALNSFLESKGFKATKSSRLTAKFIDQNIRIPFSTSETEYNTVKLLKSPKSIGFRFSCTTSTCKKQGYTNAVVAYTDGLKCYCVEDFNNGYTLSFNSGYSSKAFKVEWNLDGQTKIMDSDVGSVNFGSAAIIKWQGSLLGSNTIGVPNYDIFHVGSSWYLIDKNADSRVSSAYSTFTSCVNKPTLTKSQYDSCRASYYNVVNAQISSKDSDYEGEVPNVRSVSFDYGFMNVNLEIPTFLPTYTIELDADKVGIVRLMGIPKIVECPSDQLFSEAGSKNINFRVRNDGTTDAGFNAYTECSTLISSNSQEFDIDDGQTKSVSLLLSGGNTGTTTNRGSCKLIVKDANSNKQDSCSFN…	483	16	3300005935	Ga0075125_10002754-4	SAMN06267222	saline lake	liquid	saline	neutral	cryophilic	anaerobic	Ace Lake, Antarctica
AntAceMinimDraft_18_1070375.scaffolds.fasta_scaffold06785_2	AcL_3.5	MVKKKKNRVLIGSIIIILSVVAIFSIIATNPDGFKFLSVTGQGMTITSISNIGALTPDTDLSGKWMLINARSSGGQSLVATINPSQTESLGLGYQTEYPLTIEMESSDEQVHYKIRNTGTNIYSYELLTQQSTDSCEKNFYIPFTGGSDAPLCPSDHDWKIDLYNNDASWDNRYICRRLCINKVQEGVSSVIEPASVKKSVKMVLTASGERIEQEIEVGRSANFYSNSLGLVATVQFPDLLWTGNYPPSGQGYKGYHQIDSGKWTITTDERLNNYIGKSPSLENYLNSLVSGGNIFLDKFSTSTFNLEVGKVNNVVTSMQGDNVQIGGSLTNIENIDGETYATIDADAKLGVADLVIRLRADWVGIKIPFGKPDIVSAQCPDFKSGENGEIILQVKNTG…	658	2	TNPDGFKFLSVTGQGMTITSISNIGALTPDTDLSGKWMLINARSSGGQSLVATINPSQTESLGLGYQTEYPLTIEMESSDEQVHYKIRNTGTNIYSYELLTQQSTDSCEKNFYIPFTGGSDAPLCPSDHDWKIDLYNNDASWDNRYICRRLCINKVQEGVSSVIEPASVKKSVKMVLTASGERIEQEIEVGRSANFYSNSLGLVATVQFPDLLWTGNYPPSGQGYKGYHQIDSGKWTITTDERLNNYIGKSPSLENYLNSLVSGGNIFLDKFSTSTFNLEVGKVNNVVTSMQGDNVQIGGSLTNIENIDGETYATIDADAKLGVADLVIRLRADWVGIKIPFGKPDIVSAQCPDFKSGENGEIILQVKNTGTATGSFVPSIECSSVSQSYNMGITSIAS…	544	18	3300005935	Ga0075125_10006785-2	SAMN06267222	saline lake	liquid	saline	neutral	cryophilic	anaerobic	Ace Lake, Antarctica
AntAceMinimDraft_18_1070375.scaffolds.fasta_scaffold06919_8	AcL_3.6	MKNKIFMILGIFIAVVLLIVGSLALFSPNTLSTITNTCYGGLNILISQASHIPGQEFFHGRATANLGGECFKIAWTEEDVENYLAEGGDSDKGIFGDIVINSQTNTFHTGERSSQIVENYNSKEIDSVLCRDSDCASAIGGERRIVSSNKGFGVYDCLCTYTTERGKFAPFTGGRERHFEATVSIDGLGTETISDEVQSVSFGNQAFFQWSGDLLGTRWIDTPFSYTPFREGNKYVLTSTTYYNLESTQFYVGNLDNTGYYRLDNTDNCVKGTAYFADVRRCINAYNSKVDELLNDRTSQYANQIGFVTGANWDVDQGDLVVDLEPYSTSYPEFTFDIKAEWLGIKYLVGEPRVNCPNDQEGFSGETRQFDLGVTNVADGSGVFALSLDCGILSETISP…	646	2	LFSPNTLSTITNTCYGGLNILISQASHIPGQEFFHGRATANLGGECFKIAWTEEDVENYLAEGGDSDKGIFGDIVINSQTNTFHTGERSSQIVENYNSKEIDSVLCRDSDCASAIGGERRIVSSNKGFGVYDCLCTYTTERGKFAPFTGGRERHFEATVSIDGLGTETISDEVQSVSFGNQAFFQWSGDLLGTRWIDTPFSYTPFREGNKYVLTSTTYYNLESTQFYVGNLDNTGYYRLDNTDNCVKGTAYFADVRRCINAYNSKVDELLNDRTSQYANQIGFVTGANWDVDQGDLVVDLEPYSTSYPEFTFDIKAEWLGIKYLVGEPRVNCPNDQEGFSGETRQFDLGVTNVADGSGVFALSLDCGILSETISPDRVSLVSGLSQTIRGTAKGTTEQD…	515	24	3300005935	Ga0075125_10006919-8	SAMN06267222	saline lake	liquid	saline	neutral	cryophilic	anaerobic	Ace Lake, Antarctica
AntAceMinimDraft_18_1070375.scaffolds.fasta_scaffold11370_2	AcL_3.7	MKKQVIIIGGILIALVILISSLAAFTNVLAISGSSTLSISQANLVSNNPYFSGESFLLTFTSGKLGQSYFGSFSSSAISSLSDENVEKGFTLDVDYADQICNYNIVNPSRTPIFSDVKEEEWFCIGSNSLSRSQDNTDFLGILYYGKGVTNCWAIGYDSKSPVGSLSSPDLESEFTVKIDAGSESASKTFNTLSGSTNGAIGDFAHVVWQGNLVSGKSCPDKDPFIPTYINGRWRTSSLDAYNSYIRQLQDNPRNLPGDREFAVDELNRLSSNAKSFRTLGSMNSATSLNSASVEVKITDPIQFPITTVYIKSDTLGIFTPVPEINLFSATSGCFETGEQGSVEVGIENTGDERGIAKVFLQCESPFKPGRNIEVSLSPGESKIILLPLTAQADQDING…	585	3	ISGSSTLSISQANLVSNNPYFSGESFLLTFTSGKLGQSYFGSFSSSAISSLSDENVEKGFTLDVDYADQICNYNIVNPSRTPIFSDVKEEEWFCIGSNSLSRSQDNTDFLGILYYGKGVTNCWAIGYDSKSPVGSLSSPDLESEFTVKIDAGSESASKTFNTLSGSTNGAIGDFAHVVWQGNLVSGKSCPDKDPFIPTYINGRWRTSSLDAYNSYIRQLQDNPRNLPGDREFAVDELNRLSSNAKSFRTLGSMNSATSLNSASVEVKITDPIQFPITTVYIKSDTLGIFTPVPEINLFSATSGCFETGEQGSVEVGIENTGDERGIAKVFLQCESPFKPGRNIEVSLSPGESKIILLPLTAQADQDINGRCTIVAESTGKTDSRNVGVCVKPQVTCQAN…	470	14	3300005935	Ga0075125_10011370-2	SAMN06267222	saline lake	liquid	saline	neutral	cryophilic	anaerobic	Ace Lake, Antarctica
AntAceMinimDraft_18_1070375.scaffolds.fasta_scaffold134102_1	AcL_3.8	ESLNLAWNDLSTQSSDGIVKAQWLTAPLQASDAGTLSVGSNYVAIQEKDKDWHAVHKSLYTGSGIGNSYVNTYTDVVRTLNSDSPVFVNCDEILGREPETTEDISNCMSIYTNELILPANALADSLFNTEATLLSGKVTGYEKTEGQDSMVVHLGDFKPVTPEVSIRFRGDFIGVVIPEGEPEIQEPIAAIEFYSGEYGEIKINVKNNGTSTGNFFAKLDYCGPLTQLGTPNTYSVAPGKTVAMSVPLLTGGETKWEGECTVTVKDVNSNKQDTAKVNVKMFKPKQCTEEGQTYWEGGSEITICKIVEGEYLKVHYKSCPYGVKPDGEGGWTCSEHSGECVKEGFKPIPG	350	0	ESLNLAWNDLSTQSSDGIVKAQWLTAPLQASDAGTLSVGSNYVAIQEKDKDWHAVHKSLYTGSGIGNSYVNTYTDVVRTLNSDSPVFVNCDEILGREPETTEDISNCMSIYTNELILPANALADSLFNTEATLLSGKVTGYEKTEGQDSMVVHLGDFKPVTPEVSIRFRGDFIGVVIPEGEPEIQEPIAAIEFYSGEYGEIKINVKNNGTSTGNFFAKLDYCGPLTQLGTPNTYSVAPGKTVAMSVPLLTGGETKWEGECTVTVKDVNSNKQDTAKVNVKMFKPKQCTEEGQTYWEGGSEITICKIVEGEYLKVHYKSCPYGVKPDGEGGWTCSEHSGECVKEGFKPIPG	350	9	3300005935	Ga0075125_10134102-1	SAMN06267222	saline lake	liquid	saline	neutral	cryophilic	anaerobic	Ace Lake, Antarctica
AntAceMinimDraft_18_1070375.scaffolds.fasta_scaffold13455_2	AcL_3.9	MVKRKKNKLLIGIIITVLSLISILIAYNLSDGFGSQIFAVPDLDSGVGQCSGGWTTLSTSDVNIEKVGDRIRVFGVAKGSECLAIKLYKEDLNDKLEDKGLEATRDIAGNIRLLKYTKTFPIDKSGNYYPSIESGTFGNVFTLCSFDSCRANINVNTFDFFRGSLLAGCTCVYQGGDGIVGDFAGARSYGDFEVQFQIGSGLPVILSRSYQSSGITDGKVSVGDHYIEWVGNLASLDEVSVPQYDARLVYSKWDLVDDGSYSTLSSKVNSFQNCFDNRRTTFGPQTAYDECLSIFESDKNLILLNKLSKYKSDNGALIYDAETDDNNLYVTLKATPFPTFILDLDAESVGIITLEGKPVITNCIPSQTYQSGQNEVLQFSVKNDADVDNVQFYASVNCE…	641	3	LSDGFGSQIFAVPDLDSGVGQCSGGWTTLSTSDVNIEKVGDRIRVFGVAKGSECLAIKLYKEDLNDKLEDKGLEATRDIAGNIRLLKYTKTFPIDKSGNYYPSIESGTFGNVFTLCSFDSCRANINVNTFDFFRGSLLAGCTCVYQGGDGIVGDFAGARSYGDFEVQFQIGSGLPVILSRSYQSSGITDGKVSVGDHYIEWVGNLASLDEVSVPQYDARLVYSKWDLVDDGSYSTLSSKVNSFQNCFDNRRTTFGPQTAYDECLSIFESDKNLILLNKLSKYKSDNGALIYDAETDDNNLYVTLKATPFPTFILDLDAESVGIITLEGKPVITNCIPSQTYQSGQNEVLQFSVKNDADVDNVQFYASVNCEHGLIGFVPNFYMGSYEEKTISVELHPVN…	526	22	3300005935	Ga0075125_10013455-2	SAMN06267222	saline lake	liquid	saline	neutral	cryophilic	anaerobic	Ace Lake, Antarctica
AntAceMinimDraft_18_1070375.scaffolds.fasta_scaffold15402_2	AcL_3.10	MKTKNILIGLGIFIAVVLLVTGSLYVFSPRTLNTITGACYGGLNILISTASHLPGQEFFHGEATANLGGECFKIAWTEQDVENYLAEGGDADRGVYGDIIIKSQSNTFNTYERTYEKIYYPRSYNVGKHVGASASVSNCQKWLTEEGVSYDVVYGGQRNVPLISNCHCYYGNEWGRFAPIIGTGTYDFNATISIDGLGSKPISSSSRSVSFGDKATFQWMGSLLGANFVTTPPYTPFREWGELKLTSTSYDGWKNTQVTSSSQYGSVTAPLKDFMSKCINHPNFVYLSQTDDCVKVYSDKTSEMIEDRKSEYIGSSPLIVDADFEGNDFIVEIEPYSTRFERFSFDINAAWLGIEYLTGDPRVSCPNDQDVFSAEERKVDLKVTNVGEGSGVFDLYLTC…	658	2	FSPRTLNTITGACYGGLNILISTASHLPGQEFFHGEATANLGGECFKIAWTEQDVENYLAEGGDADRGVYGDIIIKSQSNTFNTYERTYEKIYYPRSYNVGKHVGASASVSNCQKWLTEEGVSYDVVYGGQRNVPLISNCHCYYGNEWGRFAPIIGTGTYDFNATISIDGLGSKPISSSSRSVSFGDKATFQWMGSLLGANFVTTPPYTPFREWGELKLTSTSYDGWKNTQVTSSSQYGSVTAPLKDFMSKCINHPNFVYLSQTDDCVKVYSDKTSEMIEDRKSEYIGSSPLIVDADFEGNDFIVEIEPYSTRFERFSFDINAAWLGIEYLTGDPRVSCPNDQDVFSAEERKVDLKVTNVGEGSGVFDLYLTCGRLSTDVIPDSVSLVSGGSTTVEGKL…	524	23	3300005935	Ga0075125_10015402-2	SAMN06267222	saline lake	liquid	saline	neutral	cryophilic	anaerobic	Ace Lake, Antarctica
AntAceMinimDraft_18_1070375.scaffolds.fasta_scaffold20657_2	AcL_3.11	TPLLSSFGGSSDLNILSISKTTINGEDGIRVFASASQGSEVLDIKWSKSELNSELESANIDKSATESIYGSIEIDQQSVTYPYSATNNYIYQSVEVKNIGTFLSCTESNCGKEATSGQEVISAKRGVWAKCYCLIGEDKADVGKWASIEKSDIKTTFSITGLGSVTLSRDQQSASLGKSAFIKYTGSLSSWDRPTTPQYTPYLYNNNINLIETTVYSDIQNEYRDLIRSFSSSSSEVWDTSTYNSELRNLFEDKTDEYKSTGDASDFIDSIDKDKSGLTIYLKRPSQYPTFTIDLNAEDVGIVKLSGDPDVFNCESGFSFNSNELGGASFSVKNKGSGSGTFKASLENCDGISGSIIGGNSLGTFDSGETQSFKAMLQGQTEKTNGESVSCKIKIYDVN…	582	2	TPLLSSFGGSSDLNILSISKTTINGEDGIRVFASASQGSEVLDIKWSKSELNSELESANIDKSATESIYGSIEIDQQSVTYPYSATNNYIYQSVEVKNIGTFLSCTESNCGKEATSGQEVISAKRGVWAKCYCLIGEDKADVGKWASIEKSDIKTTFSITGLGSVTLSRDQQSASLGKSAFIKYTGSLSSWDRPTTPQYTPYLYNNNINLIETTVYSDIQNEYRDLIRSFSSSSSEVWDTSTYNSELRNLFEDKTDEYKSTGDASDFIDSIDKDKSGLTIYLKRPSQYPTFTIDLNAEDVGIVKLSGDPDVFNCESGFSFNSNELGGASFSVKNKGSGSGTFKASLENCDGISGSIIGGNSLGTFDSGETQSFKAMLQGQTEKTNGESVSCKIKIYDVN…	496	16	3300005935	Ga0075125_10020657-2	SAMN06267222	saline lake	liquid	saline	neutral	cryophilic	anaerobic	Ace Lake, Antarctica
AntAceMinimDraft_18_1070375.scaffolds.fasta_scaffold26691_1	AcL_3.12	MAKRRKKRNNRVLFIIIPVVLALLVGSGFLVNEYILTGENEDFTTLSLTSADFRSKSEFFNEKTWILYVSQGGMAQNAEGKIDKEDVDQESGSQPKNDLFIDIGYSTQTCEYPIVKDYNSYPIKKFDLRTWGKNLISGCEWDEHCSNYNWHGQYHLTTTCFCIEETAEYPVATYESPRTHTEAEIVVEAKGEQYTTDFDTRGETKGFVGSNVYYKWDGYKATAMSCPEKNSQYKATYYNGQWKGISNQNYERYVNHRDSIDLLIGTKPKKDHITEQMSILNTYSTQALSQVYPGTIENSNSLQSAVLVTELDSNTMIPTYVFYVKADWLGIYQPVGEPKITDIKTSCFKTGENGKVDVYVKNIGDERDGFAVNVNCPSPFTEDPTVEKVVQPGMTERFT…	574	0	EYILTGENEDFTTLSLTSADFRSKSEFFNEKTWILYVSQGGMAQNAEGKIDKEDVDQESGSQPKNDLFIDIGYSTQTCEYPIVKDYNSYPIKKFDLRTWGKNLISGCEWDEHCSNYNWHGQYHLTTTCFCIEETAEYPVATYESPRTHTEAEIVVEAKGEQYTTDFDTRGETKGFVGSNVYYKWDGYKATAMSCPEKNSQYKATYYNGQWKGISNQNYERYVNHRDSIDLLIGTKPKKDHITEQMSILNTYSTQALSQVYPGTIENSNSLQSAVLVTELDSNTMIPTYVFYVKADWLGIYQPVGEPKITDIKTSCFKTGENGKVDVYVKNIGDERDGFAVNVNCPSPFTEDPTVEKVVQPGMTERFTIGLYADVSQKTEKTCTVKAVGLDKTDEKTFKA…	542	24	3300005935	Ga0075125_10026691-1	SAMN06267222	saline lake	liquid	saline	neutral	cryophilic	anaerobic	Ace Lake, Antarctica
AntAceMinimDraft_18_1070375.scaffolds.fasta_scaffold29013_2	AcL_3.13	MKGRKKSNKTRNIVLGITIPLVILLITLSTLFMVRQTIYPQGLTVKSISLAYPSTSGKNTWVIDVLVNGWGQSVVGNLDSNDIKYEGNQAEYPLTITGQISDNKGFYLIDNSNPKTIFQYRVETEYGTMKSILGYISTSPAPACDGIPIYEFTGEEPTGFLGLGSGREDAIRWCIYKDDIAVVSPISSSPNIIPKVELTIDAKGDSESITLEGQGVKTLPNNLGSVSWVNSPVQAGSLGALSIGNQYIAVAPVGTENWKVAYRNNYEGGSVGQSWSSTVVALDNKLTSIERGQATVGQDGNLECDLGNDFNTERLKKFSNCVKEFIENDISPANNLANKLVSSNVKINNRFTNYNEESNQEGFWVDLGNVYATAPELIIKIDSDWIGIKYPEGQPRVIN…	660	3	MVRQTIYPQGLTVKSISLAYPSTSGKNTWVIDVLVNGWGQSVVGNLDSNDIKYEGNQAEYPLTITGQISDNKGFYLIDNSNPKTIFQYRVETEYGTMKSILGYISTSPAPACDGIPIYEFTGEEPTGFLGLGSGREDAIRWCIYKDDIAVVSPISSSPNIIPKVELTIDAKGDSESITLEGQGVKTLPNNLGSVSWVNSPVQAGSLGALSIGNQYIAVAPVGTENWKVAYRNNYEGGSVGQSWSSTVVALDNKLTSIERGQATVGQDGNLECDLGNDFNTERLKKFSNCVKEFIENDISPANNLANKLVSSNVKINNRFTNYNEESNQEGFWVDLGNVYATAPELIIKIDSDWIGIKYPEGQPRVINVNGEPKPFKSGTPLTVSLTVKNEGEGTGNFII…	554	14	3300005935	Ga0075125_10029013-2	SAMN06267222	saline lake	liquid	saline	neutral	cryophilic	anaerobic	Ace Lake, Antarctica
AntAceMinimDraft_18_1070375.scaffolds.fasta_scaffold31711_5	AcL_3.14	MKKTFIALFIFILLMTSVFGTALSVSTIDVKSTGGKFNGEYALINFLDTPQSTDELSIRLNSEVFESEEYSATNNVLISIENTKTFGYYDFDTSFYDTNVATYSLYTNMRVFCNEDKMREEFQIMQDRNVVTTSTGEPLMTVWKNWLQQCYFVGIVEDSKVAEVARIETGENKFETKWVVENGAGETNSKTLSNSGDRISDYIGNSVYVEYLGGLSYGDNIPDASDVLAYYNINGGKTWKLIGKQEYQDYVTKINTLSADVNSKIINYEGISNKGSYDDVENDMRLATNTFNTMSNRVGSSTPPQEFTTSNADIASINLEGTEVSDASRLKMTFANKKVFFPQFRLLVDGEFLGLIIKTGVPLINGIVTDTCFNEGVPSFIKVSVSNIGDAEGSFVLSG…	509	0	STIDVKSTGGKFNGEYALINFLDTPQSTDELSIRLNSEVFESEEYSATNNVLISIENTKTFGYYDFDTSFYDTNVATYSLYTNMRVFCNEDKMREEFQIMQDRNVVTTSTGEPLMTVWKNWLQQCYFVGIVEDSKVAEVARIETGENKFETKWVVENGAGETNSKTLSNSGDRISDYIGNSVYVEYLGGLSYGDNIPDASDVLAYYNINGGKTWKLIGKQEYQDYVTKINTLSADVNSKIINYEGISNKGSYDDVENDMRLATNTFNTMSNRVGSSTPPQEFTTSNADIASINLEGTEVSDASRLKMTFANKKVFFPQFRLLVDGEFLGLIIKTGVPLINGIVTDTCFNEGVPSFIKVSVSNIGDAEGSFVLSGQCSSYELDPEPFTLAKGETRTVSLF…	484	11	3300005935	Ga0075125_10031711-5	SAMN06267222	saline lake	liquid	saline	neutral	cryophilic	anaerobic	Ace Lake, Antarctica
AntAceMinimDraft_18_1070375.scaffolds.fasta_scaffold36732_2	AcL_3.15	MAKKNKVIIPLIILILIISVAAFFAVRTQTTGFGTSLLSLTQANLDSSNPYLSGQAWVYTFRQGGLAQHAYGTVTPSNVESITHDEKPEKNFRIDTYYENQECVYPISVNYDEPKVYKLAVCEWIGVTTAWTPESYFREKLKEKCGSSKPFGIYGQYSFSTTCFSTYIAEESTVGYFGNTDIRTQMRIDVKAGDETSSISLDSEGSTQGKVGNFAYAIWQGNLDTGKSCKYTTDMPFKPIYVSGYWRTASKALYEEYKKDYDTMTVFDSGKDYVYWNGIKYYNKKTDISSFINAFNYQSSRTIVSKTFGSIDSRSSLSSAVVRDEIQDSLQYPVITMYIKAETLGIYTPTPEIKIIEGTSGCFKTGEDGTIAVTVKNTGNEYGNWNAYATCTNPFDITR…	604	2	VRTQTTGFGTSLLSLTQANLDSSNPYLSGQAWVYTFRQGGLAQHAYGTVTPSNVESITHDEKPEKNFRIDTYYENQECVYPISVNYDEPKVYKLAVCEWIGVTTAWTPESYFREKLKEKCGSSKPFGIYGQYSFSTTCFSTYIAEESTVGYFGNTDIRTQMRIDVKAGDETSSISLDSEGSTQGKVGNFAYAIWQGNLDTGKSCKYTTDMPFKPIYVSGYWRTASKALYEEYKKDYDTMTVFDSGKDYVYWNGIKYYNKKTDISSFINAFNYQSSRTIVSKTFGSIDSRSSLSSAVVRDEIQDSLQYPVITMYIKAETLGIYTPTPEIKIIEGTSGCFKTGEDGTIAVTVKNTGNEYGNWNAYATCTNPFDITRRIDVSLDAGQTKTVYLPLSATAIKK…	504	17	3300005935	Ga0075125_10036732-2	SAMN06267222	saline lake	liquid	saline	neutral	cryophilic	anaerobic	Ace Lake, Antarctica
AntAceMinimDraft_18_1070375.scaffolds.fasta_scaffold50355_1	AcL_3.16	QGNLGTGEDCPDVSNLIGVHDNSFFNGWKIGSRDDYNTYSSYITSGIINDIELFSQSTSTQSYSFEDRANAIVRDVVDEESGFVYSVLDTSYSSGKVRIDLGRQIVFPLFRLIIDADYLEIVIPTGEPSIVSVSDIEFTEGLAGQVTAVIKNIGEGKAGFTTRIKDCTNGFSSSTAPTGSILDVDQIETLYFNVIGSSTAEEQVVNGVCTLEVKESITGEIATKIFGVKMSQLQQCVPGTVACSVDDLGNSVVKKCNTAGTKYEIIETCPEGQECRLTISGAECVEIDGDDDDDVFYCEDCDAFARNLIFGKIFKSQECIKKTFQNSLLCIWSILKLFAVPFIFIFSLLFGVQILNKLLKGKNKGLVWAISIILSLLVAWLTYILFWLGIVILIIYGIF…	415	2	QGNLGTGEDCPDVSNLIGVHDNSFFNGWKIGSRDDYNTYSSYITSGIINDIELFSQSTSTQSYSFEDRANAIVRDVVDEESGFVYSVLDTSYSSGKVRIDLGRQIVFPLFRLIIDADYLEIVIPTGEPSIVSVSDIEFTEGLAGQVTAVIKNIGEGKAGFTTRIKDCTNGFSSSTAPTGSILDVDQIETLYFNVIGSSTAEEQVVNGVCTLEVKESITGEIATKIFGVKMSQLQQCVPGTVACSVDDLGNSVVKKCNTAGTKYEIIETCPEGQECRLTISGAECVEIDGDDDDDVFYCEDCDAFARNLIFGKIFKSQECIKKTFQNSLLCIWS	333	13	3300005935	Ga0075125_10050355-1	SAMN06267222	saline lake	liquid	saline	neutral	cryophilic	anaerobic	Ace Lake, Antarctica
AntAceMinimDraft_18_1070375.scaffolds.fasta_scaffold55385_1	AcL_3.17	MIILKRKLKNNLILSFSILFFILIAVAGFFVVRTQQSGFGTSLLSLSQAELKSSNSYFNGKAWVYTFRQDGLGQHAYGTVTPKNVESKTNGEKPIEDFRIDVYYENQECVYPISVNYNEPEVYKFGVCEWTCIVLGSPSESYIEKKANEKCGISSSSIILYGKYDWSTTCYAVYKSEHYPVGYFGNTDIRSKMRIDIDAGEDSGSINLDTEGSIQGGISNFAYAIWQGNLDTGKSCKYTTDMPYKPVYVSGYWRTISKPLYEDYKSDYDDFIIRQEKTSGGSANEYLEWNNNVYYNKKDDLNSFINSFNSKSSSTLVSKNFGTIDSKSSMSKAVVRDEIQSPLQYPVITMYIKSDTLGIYTPTPEIEIIKGDSECFKTGENGNIALTVKNKGDEYGNWN…	556	0	RTQQSGFGTSLLSLSQAELKSSNSYFNGKAWVYTFRQDGLGQHAYGTVTPKNVESKTNGEKPIEDFRIDVYYENQECVYPISVNYNEPEVYKFGVCEWTCIVLGSPSESYIEKKANEKCGISSSSIILYGKYDWSTTCYAVYKSEHYPVGYFGNTDIRSKMRIDIDAGEDSGSINLDTEGSIQGGISNFAYAIWQGNLDTGKSCKYTTDMPYKPVYVSGYWRTISKPLYEDYKSDYDDFIIRQEKTSGGSANEYLEWNNNVYYNKKDDLNSFINSFNSKSSSTLVSKNFGTIDSKSSMSKAVVRDEIQSPLQYPVITMYIKSDTLGIYTPTPEIEIIKGDSECFKTGENGNIALTVKNKGDEYGNWNVYGTCTNPFDATRRIDISLDAGQTKTIYLPLS…	524	18	3300005935	Ga0075125_10055385-1	SAMN06267222	saline lake	liquid	saline	neutral	cryophilic	anaerobic	Ace Lake, Antarctica
AntAceMinimDraft_18_1070375.scaffolds.fasta_scaffold72169_1	AcL_3.18	FDADITLTVNGKAITQTISSGHLGGAHSVDFWDGNILRARAKWTGSLITGDYPVDLGNEHYPITRYSEDFWRVVYKYSFEDYKNDISPLEADLSDGGIDCFQGELNTDCLNRVLNPINVQAETLLSSGLMQSNIEGNALEYDANPEFDDRYTIPNIVFWVKADWLGINVPVSQPKITPYDITFNSGDLSPTIRVKLENVGDNEGTFALNLISCPPFTQASSNIGTTYTLSPGEIREVGLPISSGTANYEVTKTCSVKAYDVNYPLNQDIESVNIHMKQSVRCTLNECSFEGKKIYKCIQPEEGMELIGECESASDIIYSPSINCYECKTTDCGNNVCEVGETEDNCPEDCGKDNCENIPFWNIFLALECTSKCGFNFGCIIDSSKVVVAWVVGIITMLF…	456	2	FDADITLTVNGKAITQTISSGHLGGAHSVDFWDGNILRARAKWTGSLITGDYPVDLGNEHYPITRYSEDFWRVVYKYSFEDYKNDISPLEADLSDGGIDCFQGELNTDCLNRVLNPINVQAETLLSSGLMQSNIEGNALEYDANPEFDDRYTIPNIVFWVKADWLGINVPVSQPKITPYDITFNSGDLSPTIRVKLENVGDNEGTFALNLISCPPFTQASSNIGTTYTLSPGEIREVGLPISSGTANYEVTKTCSVKAYDVNYPLNQDIESVNIHMKQSVRCTLNECSFEGKKIYKCIQPEEGMELIGECESASDIIYSPSINCYECKTTDCGNNVCEVGETEDNCPEDCGKDNCENIPFWNIFLALECTSKCGFNFGCIIDSSK	385	18	3300005935	Ga0075125_10072169-2	SAMN06267222	saline lake	liquid	saline	neutral	cryophilic	anaerobic	Ace Lake, Antarctica
AntAceMinimDraft_18_1070375.scaffolds.fasta_scaffold82302_1	AcL_3.19	AWNGNLVSGKSCPDKDPYLPVYTSGKWRIGDEESYDEYKSWLSNLATSNRDEREIAIRNSRTYATRAKSGGSFGSFNSQTSLSSASVDVVLQDAVQFPLTTIYIKADKLGIYTPSSSVKLYDPNSECFTTGEQGSIEVGIENTGDERWSGRIYAECDGAFSASRAIDISLGVGRKTTRYIPITASASSHDSSHCIIYAEGVGSSDEVRVDVCVDPQITCSALEKFCSTDGDKAAIKKCSSDGATSSVVKTCNAGEFCEDLECVSGNDDDADSWFQNIKDWVGKLFSGFFDFFTTLKLAIVAIFSIVSIFVSSDLLNEIKSLREIPIAKWLVAIIIGIGLAFVLYSFIGSLWFLIALLGGTAYLLYGKPIVRALGITGR*	379	2	AWNGNLVSGKSCPDKDPYLPVYTSGKWRIGDEESYDEYKSWLSNLATSNRDEREIAIRNSRTYATRAKSGGSFGSFNSQTSLSSASVDVVLQDAVQFPLTTIYIKADKLGIYTPSSSVKLYDPNSECFTTGEQGSIEVGIENTGDERWSGRIYAECDGAFSASRAIDISLGVGRKTTRYIPITASASSHDSSHCIIYAEGVGSSDEVRVDVCVDPQITCSALEKFCSTDGDKAAIKKCSSDGATSSVVKTCNAGEFCEDLECVSGNDDDADSWFQNIKDWVGKLFSGFFDFFT	293	11	3300005935	Ga0075125_10082302-1	SAMN06267222	saline lake	liquid	saline	neutral	cryophilic	anaerobic	Ace Lake, Antarctica
AntAceMinimDraft_4_1070372.scaffolds.fasta_scaffold00557_40	AcL_4.1	MVETKVKVIIGIAIVILILFGLSTFYVFSPRELSVYGTSTLSISKADLQSSNSFLNGEVWMITFRAGGLGQRYFGSFDPDDVKDENRGGERPTEDFSIEVEYEDQVCNYDISATNSKTPIYDDIKMETWTCLSNSQSKAEENFGSGKVLFFGKDNALVVGTKNCWAVGSPTESPVGNLGSPNLESEFTVTIKAGDESSSKTINTLSETTQGKIGDFAYVDWQGNLVSGKSCPDKDPLIPIYVSGSWRLGDDDSYNDYKASIGDLGTNNRDEREIAISRLRRFVAEAKSPKSFAGGNSFNSKTILNSASVDVVIEDAIQFPVTTLYIKADTLGIFTPTPQIRLFNPDSECFRTGETGSIEVGLENVGDEKGTWNVYVECDDPFKSSKNIQVSLDARETDS…	603	3	FSPRELSVYGTSTLSISKADLQSSNSFLNGEVWMITFRAGGLGQRYFGSFDPDDVKDENRGGERPTEDFSIEVEYEDQVCNYDISATNSKTPIYDDIKMETWTCLSNSQSKAEENFGSGKVLFFGKDNALVVGTKNCWAVGSPTESPVGNLGSPNLESEFTVTIKAGDESSSKTINTLSETTQGKIGDFAYVDWQGNLVSGKSCPDKDPLIPIYVSGSWRLGDDDSYNDYKASIGDLGTNNRDEREIAISRLRRFVAEAKSPKSFAGGNSFNSKTILNSASVDVVIEDAIQFPVTTLYIKADTLGIFTPTPQIRLFNPDSECFRTGETGSIEVGLENVGDEKGTWNVYVECDDPFKSSKNIQVSLDARETDSKLIPITASASQRETGKCTIFAESPAGT…	483	14	3300005915	Ga0075122_10000557-42	SAMN06343954	saline lake	liquid	saline	neutral	cryophilic	anaerobic	Ace Lake, Antarctica
AntAceMinimDraft_4_1070372.scaffolds.fasta_scaffold00827_26	AcL_4.2	MKKRQKQIVVGIIVLIVVAFFLSQVGFNQPLAISGLDSQLGQCSGGFTSFSIDKVTINNDKSRIRVYGVAKGSECLNIQLSASQLNNELSGEDVKATRSVVGEIRLKEYTKTFPIDRTGNSFTSIVSKNIGKTLTCTNSRCQSTASSGTFTNYRDWNLDCYCVYTGSNGLEGTFSSARSYGNFKVDFTIDGKTSTLSREQQSVNIGNHHIEWTGNLMNLDEISPPGYDARLLFSTYDLVQDGARNAIESKVQTFKNCFSTPSVSYWSSCKSSFDSSSNSILSSKLSQYISSNSALIYDAKTDSNNLYVSLKATPYPTFILDLDASDVGIIALEGKPDITSCIQSQPDLKSGDNKVVSFSVKNTADASGVEFFSSISCGSGVIGFIPNFNINANQEKTIS…	616	3	NQPLAISGLDSQLGQCSGGFTSFSIDKVTINNDKSRIRVYGVAKGSECLNIQLSASQLNNELSGEDVKATRSVVGEIRLKEYTKTFPIDRTGNSFTSIVSKNIGKTLTCTNSRCQSTASSGTFTNYRDWNLDCYCVYTGSNGLEGTFSSARSYGNFKVDFTIDGKTSTLSREQQSVNIGNHHIEWTGNLMNLDEISPPGYDARLLFSTYDLVQDGARNAIESKVQTFKNCFSTPSVSYWSSCKSSFDSSSNSILSSKLSQYISSNSALIYDAKTDSNNLYVSLKATPYPTFILDLDASDVGIIALEGKPDITSCIQSQPDLKSGDNKVVSFSVKNTADASGVEFFSSISCGSGVIGFIPNFNINANQEKTISAELIPSNPQESDLTTSCTLKVTDLKSG…	512	22	3300005915	Ga0075122_10000827-28	SAMN06343954	saline lake	liquid	saline	neutral	cryophilic	anaerobic	Ace Lake, Antarctica
AntAceMinimDraft_4_1070372.scaffolds.fasta_scaffold00851_7	AcL_4.3	MVNKFSIVGVFLLVLLIISIGFVVTTPASIIPPQGFTEMGLSNVTVTSNSSTGLSGDLLLMNFVSGGLGQSAYGDISVNEINNKIEGTVSKGYEFSSNLVSQRCTYPFKTSATLSSGGLFQYGYKYYSFNLGADAIAQDCSQFGEVVITRAFGVIDGYCVYRNKISGSSADFQNPYYFFWVDNKLQIDGQSLISKPITNSIGLNESYSSGVKLGEVGFLQWNGNLATGQSCDQTTVSNYAVYNKAVDGGQQFVIVSRDSIVAYSNFEKDAIRQWQSGTVSSGSAEVLVNSVNGFASDVTSSETTGFGSNIYTQKSESNYDGAFYYSPSVPYELPTFSLFIKADSLNFRQPEPVPVNVLGSASDMQSGSGGMFVTWDNIGDSGNFSVNVNCDRATPTGIQ…	598	1	PASIIPPQGFTEMGLSNVTVTSNSSTGLSGDLLLMNFVSGGLGQSAYGDISVNEINNKIEGTVSKGYEFSSNLVSQRCTYPFKTSATLSSGGLFQYGYKYYSFNLGADAIAQDCSQFGEVVITRAFGVIDGYCVYRNKISGSSADFQNPYYFFWVDNKLQIDGQSLISKPITNSIGLNESYSSGVKLGEVGFLQWNGNLATGQSCDQTTVSNYAVYNKAVDGGQQFVIVSRDSIVAYSNFEKDAIRQWQSGTVSSGSAEVLVNSVNGFASDVTSSETTGFGSNIYTQKSESNYDGAFYYSPSVPYELPTFSLFIKADSLNFRQPEPVPVNVLGSASDMQSGSGGMFVTWDNIGDSGNFSVNVNCDRATPTGIQSGYFVASGGSGSASIGLTSTTSNNIV…	546	20	3300005915	Ga0075122_10000851-7	SAMN06343954	saline lake	liquid	saline	neutral	cryophilic	anaerobic	Ace Lake, Antarctica
AntAceMinimDraft_4_1070372.scaffolds.fasta_scaffold07707_5	AcL_4.4	MEKKTIYTIFISLGVIFLLLGGYSVITGTPLLSVFGSSTLSLDRVELKSSFSQLDGEAWMLTFRAGGLGQSYYGSFDADEVEDDEKTATNDFSIDVEYEDQVCNYDLTRSGSSKPIYNDVKMKTFFCVTQGGLNDEIDEISGYVLASGIDSPFSHPTSPCWIVYSPTKSDVGFFSSPDLESEYTITIDVEGDKVSKTINSLTGSSQGKIGDYAYAIWQGNLVSGKSCPDKDPHIGYYYSGSWRIGDAEDYDDYKGYLSDVITTNRDVREITVNNIRSAAASARSGSSFGSFESATSLSSASVNVVLKDAVQFPMTTLYIKADKLGIYTPASEIKLYDPNTDCFKTGDQGSIEVGVENIGDERWSGRLFAECESPFSSSRSLDVSLAPGEKETRFLTITA…	594	2	GTPLLSVFGSSTLSLDRVELKSSFSQLDGEAWMLTFRAGGLGQSYYGSFDADEVEDDEKTATNDFSIDVEYEDQVCNYDLTRSGSSKPIYNDVKMKTFFCVTQGGLNDEIDEISGYVLASGIDSPFSHPTSPCWIVYSPTKSDVGFFSSPDLESEYTITIDVEGDKVSKTINSLTGSSQGKIGDYAYAIWQGNLVSGKSCPDKDPHIGYYYSGSWRIGDAEDYDDYKGYLSDVITTNRDVREITVNNIRSAAASARSGSSFGSFESATSLSSASVNVVLKDAVQFPMTTLYIKADKLGIYTPASEIKLYDPNTDCFKTGDQGSIEVGVENIGDERWSGRLFAECESPFSSSRSLDVSLAPGEKETRFLTITAAASSHTNGECTVYAEGVGSDDSVKIRT…	480	14	3300005915	Ga0075122_10007707-5	SAMN06343954	saline lake	liquid	saline	neutral	cryophilic	anaerobic	Ace Lake, Antarctica
AntAceMinimDraft_4_1070372.scaffolds.fasta_scaffold10520_11	AcL_4.5	ETEHGKRKMVKKKNRKVIGIVGVILALSLLFFATSGEFFAIPGTDQSSDLSVLSISETTINGEPAIRILATANGGSELLDIDWGEDYLNNYLDAYDIEATEPITGSIEVGDQSMEFPYVTTSQIIYKSVRFVDLNAEWACPASNCEGYVNTGEELIGYGGSWYQLQQCQCLIGSEKADVGKWSEISKKDYTVTFNIDGLGSATLNRNLQSVSLEDVSLGTYAKIKFQGLLGSYDDIDSPSYTPFLYNNQIYLLEPTSYTNIKNNYQDLFANPSYLNLDPHWDWINYNSQLTGLFIDKYNSYVGQSYIKSASRDSSGIKIILEQSIDYPVFTIDLNAEQVGIIKQAGQPSELTCSSFNFKSNELGETDCSVRNSGAPGGFRVDLSQCDGITAFMVGGNNL…	620	3	EFFAIPGTDQSSDLSVLSISETTINGEPAIRILATANGGSELLDIDWGEDYLNNYLDAYDIEATEPITGSIEVGDQSMEFPYVTTSQIIYKSVRFVDLNAEWACPASNCEGYVNTGEELIGYGGSWYQLQQCQCLIGSEKADVGKWSEISKKDYTVTFNIDGLGSATLNRNLQSVSLEDVSLGTYAKIKFQGLLGSYDDIDSPSYTPFLYNNQIYLLEPTSYTNIKNNYQDLFANPSYLNLDPHWDWINYNSQLTGLFIDKYNSYVGQSYIKSASRDSSGIKIILEQSIDYPVFTIDLNAEQVGIIKQAGQPSELTCSSFNFKSNELGETDCSVRNSGAPGGFRVDLSQCDGITAFMVGGNNLGSFNSQENKDFTVTLQGSTDNPSGESVNCDVRVYDV…	498	16	3300005915	Ga0075122_10010520-12	SAMN06343954	saline lake	liquid	saline	neutral	cryophilic	anaerobic	Ace Lake, Antarctica
AntAceMinimDraft_4_1070372.scaffolds.fasta_scaffold17623_2	AcL_4.6	MVKKKNRKVIGIVGVILALALLFFATSGQFFSVMGQGMTITSISNVGVLTPDSDLSGKWFLINAVSNGGQSIVATINPSQTQSLGLGYETEYPMTVEMEASEEKVKYLIKNTGTNIYSYESLIQSSPDGCSDIWYWVGEDAPSCPSDYTWKIDVHGTDVSWDAKYVCKRVCVKKVQEGVSSIIEPASVKKKIKMVLTASGERLEQEVEVGRSANFYSNILRDTIATIQVPALFWTGNYPASGQGYKGYHQIDSGKWSITTDERLNNYIGVSPSLDLYLTNLQDKNRFIYTDFSENSFNYEIGKVNKIVTSMQNDNAQIGGSLTNIEKINGQTYATVDSDATLARANIVIRMRADWVGIKIPFGKPKIISSSCPDFKSGENGEIILQVQNTGTSTGNFIP…	654	3	FSVMGQGMTITSISNVGVLTPDSDLSGKWFLINAVSNGGQSIVATINPSQTQSLGLGYETEYPMTVEMEASEEKVKYLIKNTGTNIYSYESLIQSSPDGCSDIWYWVGEDAPSCPSDYTWKIDVHGTDVSWDAKYVCKRVCVKKVQEGVSSIIEPASVKKKIKMVLTASGERLEQEVEVGRSANFYSNILRDTIATIQVPALFWTGNYPASGQGYKGYHQIDSGKWSITTDERLNNYIGVSPSLDLYLTNLQDKNRFIYTDFSENSFNYEIGKVNKIVTSMQNDNAQIGGSLTNIEKINGQTYATVDSDATLARANIVIRMRADWVGIKIPFGKPKIISSSCPDFKSGENGEIILQVQNTGTSTGNFIPSVSCEEVEQSYNLGSVSISAKQIKEIIIPI…	535	18	3300005915	Ga0075122_10017623-2	SAMN06343954	saline lake	liquid	saline	neutral	cryophilic	anaerobic	Ace Lake, Antarctica
AntAceMinimDraft_4_1070372.scaffolds.fasta_scaffold18285_3	AcL_4.7	V L R G R MEMDNTAMKVILSLVIIAVLVAGIFIFTPLSAKVLLSTISGSSTLSISSANLKSSNPHLSGEAFLVTFRSGGLGQSYFGSFSPSDIEDASGEKVEDGFDLDVDYTKQSCNYDITGASSNDFILDELRMVTWDCFRSPSSADAKDEWEDQIGTGKTLYYGRDSSWLGGDACWVIGSATKMAVGDLSSPDIESEYTIKIETANEVATKTINSLTGSGKGQIGDFAYAVWQGNLVSGKSCPDKDPYMTYYDNGNWKVGNADAYAQYKPALISLATKDRDERIIALDYINDVVKDIQKNQKFGDINGKTSLSNAVVEVELEDYVQFPLTSVYIKADSLTIYTPSPEIKLYDANSECFETGDDGSIGVVIENVGDERGIVNLYAECSDPFTTTR…	616	2	KVLLSTISGSSTLSISSANLKSSNPHLSGEAFLVTFRSGGLGQSYFGSFSPSDIEDASGEKVEDGFDLDVDYTKQSCNYDITGASSNDFILDELRMVTWDCFRSPSSADAKDEWEDQIGTGKTLYYGRDSSWLGGDACWVIGSATKMAVGDLSSPDIESEYTIKIETANEVATKTINSLTGSGKGQIGDFAYAVWQGNLVSGKSCPDKDPYMTYYDNGNWKVGNADAYAQYKPALISLATKDRDERIIALDYINDVVKDIQKNQKFGDINGKTSLSNAVVEVELEDYVQFPLTSVYIKADSLTIYTPSPEIKLYDANSECFETGDDGSIGVVIENVGDERGIVNLYAECSDPFTTTRNIEVSIDVGESVTRYIPLSASANKVQTDRCVIYAETTAGTIK…	492	14	3300005915	Ga0075122_10018285-3	SAMN06343954	saline lake	liquid	saline	neutral	cryophilic	anaerobic	Ace Lake, Antarctica
AntAceMinimDraft_4_1070372.scaffolds.fasta_scaffold28048_2	AcL_4.8	MAKSRKSKKNRNIMLISLVLLVGIALIILINSGFIQTMFGGTTILSISNVHLSDDGDYIRIFGVAGTGAEQISIDFSANELTEYLNADGVKATKGIVGDIKLTNQQKMFGLTKNEEQIFYKLKMVDIGRLNFCTQGNCENNKPTGYEVVTNYGNPVSSCYCIYKKPEGINVIFNGNDVDSSIIEFNIGGATGTLNPSAGLNAIILTDGKTKVEWTGNLNNYRTLTKPQYNLLFKNSHYSKLITQNAYSIFKQEDITLSNCIGTLSESKIQSCVNTYNNRIDSILDDKIYDYLDDTATGGVSFGTNSFDVHLETASSFPTFIITLDAEKVGIIELMGKPEIQNCVPDNIINSGDTFSTYISVKNIGSNSGSFSGSVSCSGGTVTGYVSEVLVGAGETANI…	541	0	FIQTMFGGTTILSISNVHLSDDGDYIRIFGVAGTGAEQISIDFSANELTEYLNADGVKATKGIVGDIKLTNQQKMFGLTKNEEQIFYKLKMVDIGRLNFCTQGNCENNKPTGYEVVTNYGNPVSSCYCIYKKPEGINVIFNGNDVDSSIIEFNIGGATGTLNPSAGLNAIILTDGKTKVEWTGNLNNYRTLTKPQYNLLFKNSHYSKLITQNAYSIFKQEDITLSNCIGTLSESKIQSCVNTYNNRIDSILDDKIYDYLDDTATGGVSFGTNSFDVHLETASSFPTFIITLDAEKVGIIELMGKPEIQNCVPDNIINSGDTFSTYISVKNIGSNSGSFSGSVSCSGGTVTGYVSEVLVGAGETANIPVQLSGIKTVSGKDIASCTYTIRDRKSGDSDTC…	508	19	3300005915	Ga0075122_10028048-2	SAMN06343954	saline lake	liquid	saline	neutral	cryophilic	anaerobic	Ace Lake, Antarctica
AntAceMinimDraft_4_1070372.scaffolds.fasta_scaffold34113_4	AcL_4.9	ALHEWGCLLAPSEAKVLKEFDDAGLESSQLLPGGSYFGKYSISSTCFAMYWEQKTPVGIFGKTDIRSQMEVALNVGSSGDSRKLDTEGSTQGNIGDFGYVIWQGNLDTGKSCSYTTTMPFRPAYYNGRWRVVSENDYTQYLSKFLNRPSSASKSDIRGWVDELSTYTSRALVSESFGKLDDSTSYDSAVLRETIQSPNQYPVITLYIKADKLGIYTPTPKIKLSNADSECFKTGQEGIIEFIAKNIGDETGTWNFYGDCDSGSFDIVQSREYSVQAGKSRTITLPLSAEADQKKTSKCTVYAESPAGVESLRVNVCVDPLQTCVPDKKFCGTSGGFDVVRKCSSDGATSSIFENCASGDVCEGGKCIDEDNPGDPTIWSEFMDKINDFINKFRWGFAGL…	464	1	ALHEWGCLLAPSEAKVLKEFDDAGLESSQLLPGGSYFGKYSISSTCFAMYWEQKTPVGIFGKTDIRSQMEVALNVGSSGDSRKLDTEGSTQGNIGDFGYVIWQGNLDTGKSCSYTTTMPFRPAYYNGRWRVVSENDYTQYLSKFLNRPSSASKSDIRGWVDELSTYTSRALVSESFGKLDDSTSYDSAVLRETIQSPNQYPVITLYIKADKLGIYTPTPKIKLSNADSECFKTGQEGIIEFIAKNIGDETGTWNFYGDCDSGSFDIVQSREYSVQAGKSRTITLPLSAEADQKKTSKCTVYAESPAGVESLRVNVCVDPLQTCVPDKKFCGTSGGFDVVRKCSSDGATSSIFENCASGDVCEGGKCIDEDNPGDPTIWSEFMDKINDFINKFRWGFAGL…	439	13	3300005915	Ga0075122_10034113-4	SAMN06343954	saline lake	liquid	saline	neutral	cryophilic	anaerobic	Ace Lake, Antarctica
AntAceMinimDraft_4_1070372.scaffolds.fasta_scaffold70733_1	AcL_4.10	IYEYELVEFACSIYPFTEAEKQTHCGNDYILSGRFTDTLACFCIKEQQRTGAIAYNTIQNPSVITESLFTLNNGDEQIMGEFSTDGDISNWMDSDHTVFVDWAGYLSGDEPCPSQDNVFAFYKFSGIGDQYWYTGSETRYTQYLSSRTTLVSGFGTNTPWRNDVVTKVNDVNANANNALVSIAFGDTPAIQDRTTMNNAVIKNLVEEDELVEFPVWVLMIDADYLSISQPSSDIQITNVECSDFQTEGTIVATVANIGSENINVNTWADCQSPLSCQDSGTNSVYVGQTSNFFLDVTADVGTSTTRTCTVHAQTADAAVHRTATVSCTADPHTFCTPGDVTCENDVILECNSDGTAFSDIVDDCASKNQICLNNYGWYCADKDTPPIPPNPDCEWWDIA…	443	1	IYEYELVEFACSIYPFTEAEKQTHCGNDYILSGRFTDTLACFCIKEQQRTGAIAYNTIQNPSVITESLFTLNNGDEQIMGEFSTDGDISNWMDSDHTVFVDWAGYLSGDEPCPSQDNVFAFYKFSGIGDQYWYTGSETRYTQYLSSRTTLVSGFGTNTPWRNDVVTKVNDVNANANNALVSIAFGDTPAIQDRTTMNNAVIKNLVEEDELVEFPVWVLMIDADYLSISQPSSDIQITNVECSDFQTEGTIVATVANIGSENINVNTWADCQSPLSCQDSGTNSVYVGQTSNFFLDVTADVGTSTTRTCTVHAQTADAAVHRTATVSCTADPHTFCTPGDVTCENDVILECNSDGTAFSDIVDDCASKNQICLNNYGWYCADKDTPPIPPNPDCEWWDIA…	412	18	3300005915	Ga0075122_10070733-1	SAMN06343954	saline lake	liquid	saline	neutral	cryophilic	anaerobic	Ace Lake, Antarctica
AntAceMinimDraft_4_1070372.scaffolds.fasta_scaffold83478_1	AcL_4.11	YYLPIPSQETVGSSVLSLQEAKYFRSSSECFDGSNQKLWLYTLRGGGLGQFAEGEWSADSGTGITPNDVADANDGDEKSERTFNIDTEFKQECVYPLVKNNNAKPIYKLSDLIEWTCNPVLLQCTGKGLQERAEKECGDADNYFFGKYPVSITGWCTKSIKKTGAVSSSNNFNNPSTETEMKIIVDNTLNSHSKTFNTNNQIRGKVGSNVCAVWQGNTVTGQVCGLPSEDARPAYIGGEWELLSDDKYNTYVNKWDSALLILLSGNKEKHNIQDAIDKLNSASNSVLNSRVNFGTIEQPTNLVNAEVRKELDSLIQYPILSLYVRADWIGVVTPIPDPKINTIESNCFGSGGTGTITMEVENKGDERGEIDFYADCPTGFKVTRKSLSFNAGDKKTVRL…	420	0	YYLPIPSQETVGSSVLSLQEAKYFRSSSECFDGSNQKLWLYTLRGGGLGQFAEGEWSADSGTGITPNDVADANDGDEKSERTFNIDTEFKQECVYPLVKNNNAKPIYKLSDLIEWTCNPVLLQCTGKGLQERAEKECGDADNYFFGKYPVSITGWCTKSIKKTGAVSSSNNFNNPSTETEMKIIVDNTLNSHSKTFNTNNQIRGKVGSNVCAVWQGNTVTGQVCGLPSEDARPAYIGGEWELLSDDKYNTYVNKWDSALLILLSGNKEKHNIQDAIDKLNSASNSVLNSRVNFGTIEQPTNLVNAEVRKELDSLIQYPILSLYVRADWIGVVTPIPDPKINTIESNCFGSGGTGTITMEVENKGDERGEIDFYADCPTGFKVTRKSLSFNAGDKKTVRL…	420	11	3300005915	Ga0075122_10083478-1	SAMN06343954	saline lake	liquid	saline	neutral	cryophilic	anaerobic	Ace Lake, Antarctica
AntAceMinimDraft_4_1070372.scaffolds.fasta_scaffold89608_1	AcL_4.12	WYDAGTNVFHTMAGIETECANRGEPLKVWIADFYHGYCIYGVKDMGSVATFNDPKHQFQTENVLTIDGASPITKYISNYADVGTEISNKTVDFGNIATLTWNGSLGSGESCSIIDASNKIIANSSIYDSLQSWKIGSRDDAVSYRSALDNILYAQTGTTTGTMLSYMEQANGYHDKLKFADSPVIGGHVVESSTAYGGSFYYGASGVEFPTFSLYIKADSLQIVQPVPIVSNLQATLNSNVVKTGSTSSINTSWFNTGATGNFSISTSCNGAFTSIDNSLLKSVVSQGQGYVTPRFSASCGTNSTGSCTVTVQAQSLFGSGNSLSKTVTGSCSPEQICEPNKKSCQGNKVEQCSSDGTRLNTIQDCALIGQFCNNGLCESKPPVQVCGDGTCSGTETWLT	400	0	WYDAGTNVFHTMAGIETECANRGEPLKVWIADFYHGYCIYGVKDMGSVATFNDPKHQFQTENVLTIDGASPITKYISNYADVGTEISNKTVDFGNIATLTWNGSLGSGESCSIIDASNKIIANSSIYDSLQSWKIGSRDDAVSYRSALDNILYAQTGTTTGTMLSYMEQANGYHDKLKFADSPVIGGHVVESSTAYGGSFYYGASGVEFPTFSLYIKADSLQIVQPVPIVSNLQATLNSNVVKTGSTSSINTSWFNTGATGNFSISTSCNGAFTSIDNSLLKSVVSQGQGYVTPRFSASCGTNSTGSCTVTVQAQSLFGSGNSLSKTVTGSCSPEQICEPNKKSCQGNKVEQCSSDGTRLNTIQDCALIGQFCNNGLCESKPPVQVCGDGTCSGTETWLT	400	15	3300005915	Ga0075122_10089608-1	SAMN06343954	saline lake	liquid	saline	neutral	cryophilic	anaerobic	Ace Lake, Antarctica
mc1328965482|Representative=gi|998585003|gb|LFCJ01001378.1|_8/1661	LBK_1.1	MAEVCNQPMKNKLILLCLSAVLLSGLTAASTLSVTEVDYIDTDSQFFDDDHVLLQFNLDGTDEQIHASVDSSQLSSAAEGETDQDVQISAEIIDVSAEYEVEDRGLTQISPFSYERNLIDGSEDDAINWANGNCMDLDSSGSANYNLYQQGLLNPWGDWVVNCATQDFNEAVYTPGFLQSPPDTTFEAEWTVDVEGETAERITLSNDGVGEGSQERIGDDVQIEFVSLRDLGSDAPNPQNTFAAFSSSEGWKLIEENEYNDYSDYRENVAPEKVDEMSNMEEWEIDEWDENDVAQNKYLEATSEYTESSIWGAEAVEGENFFQNGVMSYEPSSDFEWFTSEFNVRIDGSFVGLERSFAEPTILNVEDAEIDGITGGVAEVEVRNDGDGTGVFELSATCD…	660	3	STLSVTEVDYIDTDSQFFDDDHVLLQFNLDGTDEQIHASVDSSQLSSAAEGETDQDVQISAEIIDVSAEYEVEDRGLTQISPFSYERNLIDGSEDDAINWANGNCMDLDSSGSANYNLYQQGLLNPWGDWVVNCATQDFNEAVYTPGFLQSPPDTTFEAEWTVDVEGETAERITLSNDGVGEGSQERIGDDVQIEFVSLRDLGSDAPNPQNTFAAFSSSEGWKLIEENEYNDYSDYRENVAPEKVDEMSNMEEWEIDEWDENDVAQNKYLEATSEYTESSIWGAEAVEGENFFQNGVMSYEPSSDFEWFTSEFNVRIDGSFVGLERSFAEPTILNVEDAEIDGITGGVAEVEVRNDGDGTGVFELSATCDQISSVGVTDRVALDPGETSTELISLSADG…	535	10	LFCJ01001378.1		SAMN03766243	soda lake	liquid	hypersaline	alkaline	mesophilic		Lake Bitter, Kulunda steppe, Russia
mc1330463358|Representative=gi|984778642|gb|LFUF01005182.1|_1/1417	NDH_1.1	GEITTSFIDKNQCIYRQVEGLNAEFSGERITSSEVSVSLAGQQETINPSEGENRVTFGDNEVRWSGSVLNFREINTPTNNVLFRDGQPIRLIPDGAFSQYESEQQQFINGINGERISDVFSSTGDIPTAPAPRDDAVRNSVNEFNRALLNEIIVDRTSNYENSIPGDVDFQGQSMVIENLQIPVQYPQITVTLDADEVALERLEGQPQIQDVPQVNLDSGETQQVQVEVENSGDESGEFVISASCESGFSATGSSSFFDAGESSSMTLTVSGTNSGDNVLQSSCQVEVEDQNSGNSDTSTLSGSVEPVEESEEGGSVVQPPSNETPEPIPEEPLDCGFGQKQVTQTREEGVGPFGVGKLFGATEEVTTTECKNQTWLNIVIVAGIIAVLVGIIILISRV…	417	1	GEITTSFIDKNQCIYRQVEGLNAEFSGERITSSEVSVSLAGQQETINPSEGENRVTFGDNEVRWSGSVLNFREINTPTNNVLFRDGQPIRLIPDGAFSQYESEQQQFINGINGERISDVFSSTGDIPTAPAPRDDAVRNSVNEFNRALLNEIIVDRTSNYENSIPGDVDFQGQSMVIENLQIPVQYPQITVTLDADEVALERLEGQPQIQDVPQVNLDSGETQQVQVEVENSGDESGEFVISASCESGFSATGSSSFFDAGESSSMTLTVSGTNSGDNVLQSSCQVEVEDQNSGNSDTSTLSGSVEPVEESEEGGSVVQPPSNETPEPIPEEPLDCGFGQKQVTQTREEGVGPFGVGKLFGATEEVTTTECKNQTWL	377	5	LFUF01005182.1		SAMN03781032	saline lake	liquid	hypersaline	alkaline	mesophilic		Namib Desert Hosabes playa, Namibia
mc20532409|Representative=scaffold68885_2/1553	OPY_1.1	MKKSIQVLLIILVAIALFIPFLLNPRNSPVFLPFEIWQPTGFLTISLSQQQFTTSDPNNFLNGKLWIFSIVQNQLAQKAIGTFQGTDKLKKFTIELIQTRQSCQYPILVDYTKSGPYNLKDSKLYIYGLARYSMLLSNDQIKQDCSKYGEVIFYGFKPSYSFEKGCLYRNPISSYAGKLKTVANISFETRMALTIEGQQPIIQTISNQGATTAKFDDIAYAIWTQGGIKGASCPDPVSSGVMAIYYNGSWRLVDSTKYNDYKNAELTLLTVDPNTYSYDSLINLYERINKMADAVVLSQKSFGSGSLKNQTYLSNGYYELPVSGMVMIPNFTLYVKADAIEIYTPYSVPQIISVQGTSMKTGETGYLTVTYKNTGDKGGFTISTNCGTYTIERVVEKGA…	553	2	NPRNSPVFLPFEIWQPTGFLTISLSQQQFTTSDPNNFLNGKLWIFSIVQNQLAQKAIGTFQGTDKLKKFTIELIQTRQSCQYPILVDYTKSGPYNLKDSKLYIYGLARYSMLLSNDQIKQDCSKYGEVIFYGFKPSYSFEKGCLYRNPISSYAGKLKTVANISFETRMALTIEGQQPIIQTISNQGATTAKFDDIAYAIWTQGGIKGASCPDPVSSGVMAIYYNGSWRLVDSTKYNDYKNAELTLLTVDPNTYSYDSLINLYERINKMADAVVLSQKSFGSGSLKNQTYLSNGYYELPVSGMVMIPNFTLYVKADAIEIYTPYSVPQIISVQGTSMKTGETGYLTVTYKNTGDKGGFTISTNCGTYTIERVVEKGATDTVKIPVTCSFVGTKQCTITVK…	503	14	3300005573	Ga0078972_1006503-38	SAMN06268369	hot spring water	liquid	freshwater		thermophilic		Obsidian Pool, Yellowstone National Park, USA
mc35926358|Representative=scaffold16196_4/1624	AcL_5.1	VLGISNANFYEDNQLGQAWRVYLSGKPAGESIVGYIDKDEIGGLSGEEPNFDLNINIDTEQTLKYKVTSKNSKIHGYQIEITEEFKCSEPAYNPDSHWDASTAHRSSCIPICNNDEECVACFRSSRYAVLVNYCRDIYIKQWDYLAEGEFGQDGVPDLSIKSTLMLEAQGKLASVTLDSAGQQSSSLKVGGVTYGYAQWAGNLESGLAKPILKNSNNQELIPVYDYNWKYANKVKLDEYKQYESLNLDRCLDQCYEKNYGVIAGFSEVNPCYVECIRNNEIKRNTVLDNTQPTNVNIKKAFSRDSTGSIVVEAEPKGYIMYQYPTLTLRVKADWLGIKIMKTKPVVQKLTSTACVSGETGASPKGKIFSEINNVGDSGAIEVWMTCTYPIQSKDSVSKS…	623	2	VLGISNANFYEDNQLGQAWRVYLSGKPAGESIVGYIDKDEIGGLSGEEPNFDLNINIDTEQTLKYKVTSKNSKIHGYQIEITEEFKCSEPAYNPDSHWDASTAHRSSCIPICNNDEECVACFRSSRYAVLVNYCRDIYIKQWDYLAEGEFGQDGVPDLSIKSTLMLEAQGKLASVTLDSAGQQSSSLKVGGVTYGYAQWAGNLESGLAKPILKNSNNQELIPVYDYNWKYANKVKLDEYKQYESLNLDRCLDQCYEKNYGVIAGFSEVNPCYVECIRNNEIKRNTVLDNTQPTNVNIKKAFSRDSTGSIVVEAEPKGYIMYQYPTLTLRVKADWLGIKIMKTKPVVQKLTSTACVSGETGASPKGKIFSEINNVGDSGAIEVWMTCTYPIQSKDSVSKS…	551	26	3300031227	Ga0307928_10029650-4	SAMN10863950	saline lake	liquid	saline	alkaline	cryophilic	anaerobic	Ace Lake, Antarctica
Ace Lake-Antarctica -1402-Ga0222697_1002427_6	AcL_6.1	MVNKKGRRIDLGKSKRKRNIWFLVVGLLLIAGVVLFAQQFSTTGGFSTLSLDRVDFESNDPLVGGQAFLLTVIQNGAGQYAIGSFSTSELNSELGDEGVETSENLRVDLSTEDQECVYNIRSSGSAIRELVVNEQGDCLTNTCLNRAADRCAAEGGIFANEGGFISRKDFICLSYDYLGTIGTVDLDRLDFESTVTVTVGDEEFEGVISSDSDRSVILGDNRVHASWQGNLVTGVSCPSASGQGVIGFYRDGWSVISESAYDSWKNEDGDLLDCLDLANNNDGFNYDDCVSEHNGLVTVAVRPVDFVAEGGSDVEFTGSANSGELRLPLGRMIEYPMITMRISADVLGIVLPVGVPKIVDVVATDASLGDSGNVAVEIENVGDSLGTFNVAIECPSPFS…	529	1	FSTTGGFSTLSLDRVDFESNDPLVGGQAFLLTVIQNGAGQYAIGSFSTSELNSELGDEGVETSENLRVDLSTEDQECVYNIRSSGSAIRELVVNEQGDCLTNTCLNRAADRCAAEGGIFANEGGFISRKDFICLSYDYLGTIGTVDLDRLDFESTVTVTVGDEEFEGVISSDSDRSVILGDNRVHASWQGNLVTGVSCPSASGQGVIGFYRDGWSVISESAYDSWKNEDGDLLDCLDLANNNDGFNYDDCVSEHNGLVTVAVRPVDFVAEGGSDVEFTGSANSGELRLPLGRMIEYPMITMRISADVLGIVLPVGVPKIVDVVATDASLGDSGNVAVEIENVGDSLGTFNVAIECPSPFSVRGTSPVVQVASGASVVSNIAFSAGEEASAGCVITVSDI…	464	14	3300022868	Ga0222697_1002427-6	SAMN09201407	saline lake	liquid	saline	alkaline	cryophilic	anaerobic	Ace Lake, Antarctica
PlaIllAssembly_1097288.scaffolds.fasta_scaffold00281_9	OWC_1.1	MDNKKGSVSLTLSLIAGAIIAIILLVIFLVPKFRIFLIGMLFLIAGIFIAISGEFTRRKSIFALLFIAIGILVFVFQGFLQQATYGFTTLSVSDANIVDSGSRIRIYGVANGAEALQITFSPATISPYIKAEGYEATKTVTGSMGMLNPTRDFTAFKDYNKNFIKVGYYELSILKRCDANKPAGLDTTIPVYRVGLTGICIYENYVGTYSPFTGGVVDNTKVFFQIGTASGTISPSDGQNTLTLNDGKTKIEWTGNLMNYKSLESPKGTWALLYNSRTNTYSKMIDDGSWNTYYTLTQTYGLNNGLSVFASKDRTKEYIDGFNIKVDNLLADRTSTYKANVPIDSFEYLSNGVRVGLTEASVFPTFIMTLDATSLGIIELKGIPDITACVPNAEKFSGD…	647	1	QQATYGFTTLSVSDANIVDSGSRIRIYGVANGAEALQITFSPATISPYIKAEGYEATKTVTGSMGMLNPTRDFTAFKDYNKNFIKVGYYELSILKRCDANKPAGLDTTIPVYRVGLTGICIYENYVGTYSPFTGGVVDNTKVFFQIGTASGTISPSDGQNTLTLNDGKTKIEWTGNLMNYKSLESPKGTWALLYNSRTNTYSKMIDDGSWNTYYTLTQTYGLNNGLSVFASKDRTKEYIDGFNIKVDNLLADRTSTYKANVPIDSFEYLSNGVRVGLTEASVFPTFIMTLDATSLGIIELKGIPDITACVPNAEKFSGDTYSSQVTVKNIGRNDGNFIGSVTCTGNSGVTGTAGTNFVKMGLTGTIPISVTGTNDVSGTQSNTCKVTVTDQKGGGSDTC…	529	18	3300009179	Ga0115028_10000281-9	SAMN06267292	freshwater wetland sediment	liquid	freshwater		mesophilic	aerobic	Old Woman Creek National Estuarine Research Reserve, Ohio, USA
RifCSPhighO2_12_1023870.scaffolds.fasta_scaffold04391_3	RiC_1.1	MKSKSSIVLFTLVFIIIIGLISAYFILKPEIPQTITGSSTLSISEANLESNGPYLTGKQWILTFTQGRLGQTYFGDFQPREIEQKTPDGSRPTHDFTITVNYDKQQCVYPIGQTNLHKPVYELDYTSWTYVPLIDPCNEAEATSRGYGLDKTKLDDGFTFPTVQGAFPPKCYQVYWKEKSPIGSFGNTDLRARMNINVEAGEKSGSISLDTEGSTKGPISDFAYAVWQGNLVSGQTCSYTTDNPFKTAYVGGRWRVISENKYSTYLNNLLPRQICGNIGSCNADVVGDFVNEWNFLAEQSKISQSFGTLDNEASLTNAIVREDLQAPLQGPVITMYVKAATLGIYTPTPELTILRSGSDCFKTGEEGIIELEVKNTGNEDGVWDFYAVCNDPFDVSRRR…	591	3	ILKPEIPQTITGSSTLSISEANLESNGPYLTGKQWILTFTQGRLGQTYFGDFQPREIEQKTPDGSRPTHDFTITVNYDKQQCVYPIGQTNLHKPVYELDYTSWTYVPLIDPCNEAEATSRGYGLDKTKLDDGFTFPTVQGAFPPKCYQVYWKEKSPIGSFGNTDLRARMNINVEAGEKSGSISLDTEGSTKGPISDFAYAVWQGNLVSGQTCSYTTDNPFKTAYVGGRWRVISENKYSTYLNNLLPRQICGNIGSCNADVVGDFVNEWNFLAEQSKISQSFGTLDNEASLTNAIVREDLQAPLQGPVITMYVKAATLGIYTPTPELTILRSGSDCFKTGEEGIIELEVKNTGNEDGVWDFYAVCNDPFDVSRRREYGVPAGQTRTITLPLSADATQRTT…	492	16	3300002460	C687J35021_10004391-3	SAMN05421986	soil	solid	freshwater				Rifle, Colorado, USA
RifOxyB1_1023888.scaffolds.fasta_scaffold00046_11	RiC_2.1	MLESLDNKRIYISILLIIILVIGTGIFFATKNNPDSSNQLNQILFSSGTIKATDIGGFNILSLSLIDMSSQSAYLRGEKVWAMTVSGGGILGQTGLMRINQTNAPVSGKEKPLHDFSIEIKSITQSCEFPIVKDTYANPVYKLTTPEWAKNVLHDCNYNAPACNNWIWGPTQILKFNLPYCGGVCAQTRAIPADLASAQVRTKITTGLYSGTEHYEAILDSAGRDGQTVSGTYATFGPSSNPLGAVVWSGGTVTGAPCSYLNPSTQKALYLQEGVSLPEWRTYSYTAWSSYNQKMNQYIGNSYTGTQWGSVVADVNNINMFSDTLIASQTNFGTITEKTSSTGGKVVLTSSQGLISQPLLTYYLKASWIGFYTPAPEAKIVSATSSCFKPGDVNANIKV…	638	1	KNNPDSSNQLNQILFSSGTIKATDIGGFNILSLSLIDMSSQSAYLRGEKVWAMTVSGGGILGQTGLMRINQTNAPVSGKEKPLHDFSIEIKSITQSCEFPIVKDTYANPVYKLTTPEWAKNVLHDCNYNAPACNNWIWGPTQILKFNLPYCGGVCAQTRAIPADLASAQVRTKITTGLYSGTEHYEAILDSAGRDGQTVSGTYATFGPSSNPLGAVVWSGGTVTGAPCSYLNPSTQKALYLQEGVSLPEWRTYSYTAWSSYNQKMNQYIGNSYTGTQWGSVVADVNNINMFSDTLIASQTNFGTITEKTSSTGGKVVLTSSQGLISQPLLTYYLKASWIGFYTPAPEAKIVSATSSCFKPGDVNANIKVVIQNIGTEQGNFEINANCGLPFSTPTVAQT…	578	26	3300025121	Ga0208375_1000150-98	SAMN03842451	soil, loam	solid	freshwater				Rifle, Colorado, USA
RifOxyB1_1023888.scaffolds.fasta_scaffold05169_1	RiC_3.1	MNKLIKNKKGFFPAIGITLTVGTLVVIAVIIALLLVGFGVLLNFITTNIFAIGGAFLLIVSFILLSKKSVSQKFGGFLIVLSILLILIQFSGVTQSIVPGFTTLALDKADLRSSSEYLNGQQWILTVRQGGLGQYAEGIIKKDAVGDKYSGNEKPKYDFDIKLNYAKQQCEYNILTDNNAQKIYKFYYKEWGCAAFTESGATNNCNSGVIVAKGKLSSSFTCVCIGAIEQANTIGYFDSPTIVSELGISSTANGQTYSTIINTKQKIKDTLGPYAYVIWQGNLNTGRSCSSSSVYKPIYWGGEWKTFSSSKYIDYQSQLTNVQTAIYTGDYSSSSSTWATMKSSINVLNEKTDTLYSNQQTFGTIDSKSKITGAQAILAVTESIEYPVLTFYVKTDWLG…	641	1	QSIVPGFTTLALDKADLRSSSEYLNGQQWILTVRQGGLGQYAEGIIKKDAVGDKYSGNEKPKYDFDIKLNYAKQQCEYNILTDNNAQKIYKFYYKEWGCAAFTESGATNNCNSGVIVAKGKLSSSFTCVCIGAIEQANTIGYFDSPTIVSELGISSTANGQTYSTIINTKQKIKDTLGPYAYVIWQGNLNTGRSCSSSSVYKPIYWGGEWKTFSSSKYIDYQSQLTNVQTAIYTGDYSSSSSTWATMKSSINVLNEKTDTLYSNQQTFGTIDSKSKITGAQAILAVTESIEYPVLTFYVKTDWLGIYTPVSKPQITSTSSDCFTTGIRGIIKATIKNVGDEQGNIDVWAECNSPFAAERTELNLKAGASQSITIPITASTTTTTKASCTLYAQGTVDKV…	509	20	3300025117	Ga0208958_1004344-15	SAMN05421978	soil, loam	solid	freshwater				Rifle, Colorado, USA
SAMEA2619974_10776_4	ArS_1.1	MYKRKIIIPILLFVILSLIVSAFSTLSLDRVDFSTRGDEFDQQWLLLISEDGRADKAVVTKKAEEIKDDKIHAKNDLTIKTEIDKNSCVYTIQNINQPISRLDYTKKTVWKFWDIPNEIKSCEQREGYYWAFNLGFDFNVYCFFTPAGKDSFVGRISDKKYDFNTKITLTSGGESKSVDISNSNRVSNSVPDYFVAKWHGSLSTGAECPDITSLSPIYDRDSGEWKLGEKSSISNYQSFHSSGMKECLNSYIIARTTGGLIVETPDSCKKRYNDLVEKAQSPEVFNIKGSTGSMTTQSSELGELVVEDVQPFQFPVISLKINADWIGIVQPITKPTILSCESSKFKQGEIGEIDVEVKNKGESGSVSISTVCLSPFKSVGTTPIIRLKKGESKSITVPI…	604	3	FSTLSLDRVDFSTRGDEFDQQWLLLISEDGRADKAVVTKKAEEIKDDKIHAKNDLTIKTEIDKNSCVYTIQNINQPISRLDYTKKTVWKFWDIPNEIKSCEQREGYYWAFNLGFDFNVYCFFTPAGKDSFVGRISDKKYDFNTKITLTSGGESKSVDISNSNRVSNSVPDYFVAKWHGSLSTGAECPDITSLSPIYDRDSGEWKLGEKSSISNYQSFHSSGMKECLNSYIIARTTGGLIVETPDSCKKRYNDLVEKAQSPEVFNIKGSTGSMTTQSSELGELVVEDVQPFQFPVISLKINADWIGIVQPITKPTILSCESSKFKQGEIGEIDVEVKNKGESGSVSISTVCLSPFKSVGTTPIIRLKKGESKSITVPITVSTKEDVSKTCSVTVQDESDP…	504	18	TARA_037_MES_0.1-0.22		SAMEA2619974	saline water	liquid	saline		cryophilic	hypoxic	Arabian sea
MGYP000681001372	GyB_1.1	MKVGVGRGISKTILVMILVLAVLISSSYAYIASISQIQLTKDTIFGSKSGKVWVINWIAGATDKVYGYVTPNEFEADTGHKSKQRFLIDIETIDEWAKYDYQQVYGDVPIRKVDLVYGDGWTTTAYDVANKLGCAGEFDFMKHCILPTLFADPNDPNTVCGYWQVWCVKWDEQLANTFSVRSKRGIFSTKWVFQPEGKEAEVKTITDEDGVKEGTSTRFDNRVLIKWMGSLSTGEELPEYELIKVVHSNSFGWRITDFSAYDDYYRYVYGGQLEDCLGDWVNGIRTEEDCEFKANSRAYKAIEWTTRPDFAMNKVKMYDGYFRLNLDRKVYIPEFQVFVNADWLEVEIPVGIPKIVRVWSERFAEGRRGYIHVIVKNDATSGEGDFELKVISCSSGFSA…	609	1	IASISQIQLTKDTIFGSKSGKVWVINWIAGATDKVYGYVTPNEFEADTGHKSKQRFLIDIETIDEWAKYDYQQVYGDVPIRKVDLVYGDGWTTTAYDVANKLGCAGEFDFMKHCILPTLFADPNDPNTVCGYWQVWCVKWDEQLANTFSVRSKRGIFSTKWVFQPEGKEAEVKTITDEDGVKEGTSTRFDNRVLIKWMGSLSTGEELPEYELIKVVHSNSFGWRITDFSAYDDYYRYVYGGQLEDCLGDWVNGIRTEEDCEFKANSRAYKAIEWTTRPDFAMNKVKMYDGYFRLNLDRKVYIPEFQVFVNADWLEVEIPVGIPKIVRVWSERFAEGRRGYIHVIVKNDATSGEGDFELKVISCSSGFSAPTQSYLVDKLPAGQTTQIDIPISGSSTSTQ…	538	18	3300014886	Ga0180300_10005954-2	SRS3033589	marine oil-contaminated sediment	solid	saline		thermophilic	anaerobic	Guaymas Basin, Gulf of California, Mexico
MGYP000642661316	GyB_2.1	MKAKVGPIVLVLGILIILTVGYVTVARYMTSYSYYNTLSLSRVEFDDAGNRWIYTFKAPTGGMLEKMYFGKATPSKVESETGKEPDSTFSLGATFHQTCEWKIIKDVTKPKLYKYEVRTYNFPKYQKANPFFKPIEWCKENAPCRNVVAYGYRGGLSTECLCVGKYEVTPAVGTLSHTEVRTIIDLVAEGKGESYSGKIDTTKGSASVNLGPYVYVKYQGDLTAPVVGCDRSEITDSYVPIYYNNRWRLVSKSSYDLVKQRIDSLEQQIDIYVSKNGYDKDTLTVLVDRLNSAVDNLLSQDMKYCNGRDCSEFVSSSSISGAELKIEPEQLAHLPVLTAYVDADWIKVKVLAPKFEIVKTSSECFKSVENGNLLVTIRNTGDTGSYHIYALCPSVQSRA…	652	2	RYMTSYSYYNTLSLSRVEFDDAGNRWIYTFKAPTGGMLEKMYFGKATPSKVESETGKEPDSTFSLGATFHQTCEWKIIKDVTKPKLYKYEVRTYNFPKYQKANPFFKPIEWCKENAPCRNVVAYGYRGGLSTECLCVGKYEVTPAVGTLSHTEVRTIIDLVAEGKGESYSGKIDTTKGSASVNLGPYVYVKYQGDLTAPVVGCDRSEITDSYVPIYYNNRWRLVSKSSYDLVKQRIDSLEQQIDIYVSKNGYDKDTLTVLVDRLNSAVDNLLSQDMKYCNGRDCSEFVSSSSISGAELKIEPEQLAHLPVLTAYVDADWIKVKVLAPKFEIVKTSSECFKSVENGNLLVTIRNTGDTGSYHIYALCPSVQSRAVDGTLDGGEEKTINLILSGTTTEEKH…	570	26	3300014911	Ga0180301_10009465-4	SRR6823441	subseafloor sediment	solid	saline		mesophilic	anaerobic	Guaymas Basin, Gulf of California, Mexico
MGYP000359581082	GyB_2.2	MNLKAVVLVSILAVFLINTSYAYQGYGWTTLALQSAEFTSGANLPNGDFWSGKLWILTIAQYGLGQHVEGTISKESIGTLSGTTPQNDFKIEVDWDKQQCVYPIKFGRDTLYTYEYREWHCLWTPSEDEARNYCKKDLYARWKYRGAYMCGCISRHPVGYEGIFEAPYTKSTGTLRVTGAEMASARLDTSGETGIAEGYVGNKVYVVWNGDLLKRGCPNYDVNYKPLYKEGEWKVYYKSGWDSYKRAMDDLEDFIYSKAMTGEIWWSERSQMVDKVNAVNDRLAEMYPISLGDIVGGQLRVDLEKAATNPIWTFYVKADFLKIYQPIPKFTIKAYDSECYGKNKCFLRVDISNSGETGCGTLSIVESDPRVKFAEPSVQVCVPSGSTVTRYLEYTAYAQ…	540	1	YQGYGWTTLALQSAEFTSGANLPNGDFWSGKLWILTIAQYGLGQHVEGTISKESIGTLSGTTPQNDFKIEVDWDKQQCVYPIKFGRDTLYTYEYREWHCLWTPSEDEARNYCKKDLYARWKYRGAYMCGCISRHPVGYEGIFEAPYTKSTGTLRVTGAEMASARLDTSGETGIAEGYVGNKVYVVWNGDLLKRGCPNYDVNYKPLYKEGEWKVYYKSGWDSYKRAMDDLEDFIYSKAMTGEIWWSERSQMVDKVNAVNDRLAEMYPISLGDIVGGQLRVDLEKAATNPIWTFYVKADFLKIYQPIPKFTIKAYDSECYGKNKCFLRVDISNSGETGCGTLSIVESDPRVKFAEPSVQVCVPSGSTVTRYLEYTAYAQSQFCQNIKLRMSSTGGVIEDTV…	489	22	3300014911	Ga0180301_10046041-3	SRR6823441	subseafloor sediment	solid	saline		mesophilic	anaerobic	Guaymas Basin, Gulf of California, Mexico
MGYP000565992219	GyB_2.3	MIPERFKGLVFLLIIIVALIGLGLPHTTQTLGQILFQLGEGFVTLSLGQVDFVSNDPELAGQVWVLTVVQNGQGQYAVGTFSPDQIRDPVTGEKALYPLKIEMTVDEQKCTYPIINQYEPLYSSVQSEYRPLPFGIGLTEWKSECMSRPGYLGFGLQEGTWNYYCFWTGQPDAYYGTIGTPRLDFQSTIKLTSNGRVIDGTISNLGATSVDLDGVAKAYWAGNLVSGDQCPIPSSQDVAVVYIDGSWKIIDDSAYEDYRTYHEVGIHDCLDRFLHRTTELDECQNIYSSYYYSAIAQKQFISTAGSQAIATGTQNNGVVTIQLNKMIQYPVITMRIKAYWLGIYTPSCQPEIVSITSEPFRTGDIEGGFIVTTVRNIGDASCSFAVDVDCPPPFTAGAT…	605	1	HTTQTLGQILFQLGEGFVTLSLGQVDFVSNDPELAGQVWVLTVVQNGQGQYAVGTFSPDQIRDPVTGEKALYPLKIEMTVDEQKCTYPIINQYEPLYSSVQSEYRPLPFGIGLTEWKSECMSRPGYLGFGLQEGTWNYYCFWTGQPDAYYGTIGTPRLDFQSTIKLTSNGRVIDGTISNLGATSVDLDGVAKAYWAGNLVSGDQCPIPSSQDVAVVYIDGSWKIIDDSAYEDYRTYHEVGIHDCLDRFLHRTTELDECQNIYSSYYYSAIAQKQFISTAGSQAIATGTQNNGVVTIQLNKMIQYPVITMRIKAYWLGIYTPSCQPEIVSITSEPFRTGDIEGGFIVTTVRNIGDASCSFAVDVDCPPPFTAGATEFINLNPGEEGSVNTKIYVSTKQEV…	544	24	3300014911	Ga0180301_10005176-12	SRR6823441	subseafloor sediment	solid	saline		mesophilic	anaerobic	Guaymas Basin, Gulf of California, Mexico
MGYP000347782300	GyB_2.4	MAGTNTRNIVFGVLVAILIGSLVLSVYPQVIQTKFLQGAVIVSISKTDFLSNDPTLKTSAFLINARLTGASQRLVGRFTKDMINSVNDDPQKIKQGFTIDFSITKSECQYPISRTYKKIYRLQYEKRTLMLPWDIDAFKNECFSKPYDVIWFLKRPWSFDHYCIWFSPEAEIGDLIKTNFVFSSKVYLKTDDGKTALSDVTVGNLESRSVFLKYAGSKVAHIQWTGLSWSGTSCPEYPSLYGAIYKDGKWKLVKKENINSYISNNNINVLQAKLDPNLGGDPGRVESEINVWNRWTDLALTTTYPSKTTFSGETSISAAKVIFDPETILYYPDLTIRLKADWVGIYLPVGKPKIISLSSPEATTGEFAYIEAKIRNEGEDASFNIEVKCDSPYIRPERT…	580	1	SVYPQVIQTKFLQGAVIVSISKTDFLSNDPTLKTSAFLINARLTGASQRLVGRFTKDMINSVNDDPQKIKQGFTIDFSITKSECQYPISRTYKKIYRLQYEKRTLMLPWDIDAFKNECFSKPYDVIWFLKRPWSFDHYCIWFSPEAEIGDLIKTNFVFSSKVYLKTDDGKTALSDVTVGNLESRSVFLKYAGSKVAHIQWTGLSWSGTSCPEYPSLYGAIYKDGKWKLVKKENINSYISNNNINVLQAKLDPNLGGDPGRVESEINVWNRWTDLALTTTYPSKTTFSGETSISAAKVIFDPETILYYPDLTIRLKADWVGIYLPVGKPKIISLSSPEATTGEFAYIEAKIRNEGEDASFNIEVKCDSPYIRPERTIQTVPFKAGEEKTVLIKLSGSTTD…	508	14	3300014911	Ga0180301_10083430-2	SRR6823441	subseafloor sediment	solid	saline		mesophilic	anaerobic	Guaymas Basin, Gulf of California, Mexico
MGYP000692789748	GyB_2.5	MKKGKKNKKVLLAIVGVVVLISLIALGFFAFGIQESMLPAGISNVVVKDQGERILVYARTGGGSELNLYLSPEQLNKYLEPQGYKANKGLTLSAEYVKGYKRFSFFTTESEQNSIKLIKYAGSFNIISPFSPCDANACSNHGFANAITAYYTGFPPFAKCHCYSYKNHGYVNSFTGHSSGGFKVKFTLDGETKYLEDDRQSITMKNGLAKITWYGNLLGINEVNPPNMDVFHVANSWYLVGKNAYSNVESGFVDFKRCVGLQTTKETLSSCLSRYNSIINSNIYPRDQEYINSISNVKSVSFVPGEMLVELAQPTFIPTFIIELDADLVQIVKLSGKPQIVSCIPDQVFDEAGSKKVSARIKNIGEAQGFFEFSITCDNPEMSGRADSIDVDPGETKTV…	570	1	GIQESMLPAGISNVVVKDQGERILVYARTGGGSELNLYLSPEQLNKYLEPQGYKANKGLTLSAEYVKGYKRFSFFTTESEQNSIKLIKYAGSFNIISPFSPCDANACSNHGFANAITAYYTGFPPFAKCHCYSYKNHGYVNSFTGHSSGGFKVKFTLDGETKYLEDDRQSITMKNGLAKITWYGNLLGINEVNPPNMDVFHVANSWYLVGKNAYSNVESGFVDFKRCVGLQTTKETLSSCLSRYNSIINSNIYPRDQEYINSISNVKSVSFVPGEMLVELAQPTFIPTFIIELDADLVQIVKLSGKPQIVSCIPDQVFDEAGSKKVSARIKNIGEAQGFFEFSITCDNPEMSGRADSIDVDPGETKTVYFQLAGGNSKQTTNKARCTLTVTDRNSGYKD…	509	20	3300014911	Ga0180301_10041250-2	SRR6823441	subseafloor sediment	solid	saline		mesophilic	anaerobic	Guaymas Basin, Gulf of California, Mexico
MGYP000335988725	GyB_2.6	MKKLKLKPEAIVILSIVSIVLIAGIISIIPGAPLSGGAFLSIDKILIQSSNEQLGGKKAVVIQVVANRQAQHAVGEITPDDVETFTGQRSSEPFTLSVDLLSQECNYVVQETDEILYSVNLYCPSTQGPCPTCTANQVGSTRILRDWGEEICVIYKEPKWRVAKPSTITLYDYIVDVVITKESGESIKGTLTPNDISAALGDVGSVRWVGSFTGSQSCPVPSVDTVFIRPISAEHEYKAVSLSEYNTLKFVFANGFWNTPLNEWDKWNSQLDAFVSKPPYSSGDIMCEFDTTLAEPTYSCEPSQPAIFPTLQVILLADWIGLGVPNGMPQIISIGQPEVVEANLTRYPIEVKNIGDSDDTFTLTLMCQTPVVLRAPQEFIPQGETKTMNLEIEGLESSQ…	553	1	APLSGGAFLSIDKILIQSSNEQLGGKKAVVIQVVANRQAQHAVGEITPDDVETFTGQRSSEPFTLSVDLLSQECNYVVQETDEILYSVNLYCPSTQGPCPTCTANQVGSTRILRDWGEEICVIYKEPKWRVAKPSTITLYDYIVDVVITKESGESIKGTLTPNDISAALGDVGSVRWVGSFTGSQSCPVPSVDTVFIRPISAEHEYKAVSLSEYNTLKFVFANGFWNTPLNEWDKWNSQLDAFVSKPPYSSGDIMCEFDTTLAEPTYSCEPSQPAIFPTLQVILLADWIGLGVPNGMPQIISIGQPEVVEANLTRYPIEVKNIGDSDDTFTLTLMCQTPVVLRAPQEFIPQGETKTMNLEIEGLESSQTCSLTAKSINNPNNLDTQEFILEIVLRNCPS…	495	18	3300014911	Ga0180301_10010384-6	SRR6823441	subseafloor sediment	solid	saline		mesophilic	anaerobic	Guaymas Basin, Gulf of California, Mexico
MGYP000672152970	GyB_3.1	MRITSKHLQALTLILTAILLIGTAKYNWNLFLFGFTTLSVTKVDFLSYDPILNGEVWAINLVPGGMGQYLAGATVDIPAEEIKDEDENLKANTDVTFTIESMDQKCIYPIVTDYTMTPIILIDYVKYPNAYLSLDWEQATQNIIQDCLKYGVVIKAGKLSGSFDGICLYYVKVGNLGKLPERPNVYQGVNVTLEVAGKGTETATIDNFQQSLARLGDHAYVKFVGSLDLYDECPQAIQNSVLAFQSKIANLGGQSLTINKWYLINYNRYTDYLVNAVPKLNDETYLNNLFTQGESAFADFRDWFNSWVNRIFTPDIFPYNFYSERGKGAYIDQSSPSAIIDLDDAVQIPELVLYIDADWLGKVYIVQPTPEPQIVSVSYPSEITSGRTSTIDVIVKNVG…	591	1	KYNWNLFLFGFTTLSVTKVDFLSYDPILNGEVWAINLVPGGMGQYLAGATVDIPAEEIKDEDENLKANTDVTFTIESMDQKCIYPIVTDYTMTPIILIDYVKYPNAYLSLDWEQATQNIIQDCLKYGVVIKAGKLSGSFDGICLYYVKVGNLGKLPERPNVYQGVNVTLEVAGKGTETATIDNFQQSLARLGDHAYVKFVGSLDLYDECPQAIQNSVLAFQSKIANLGGQSLTINKWYLINYNRYTDYLVNAVPKLNDETYLNNLFTQGESAFADFRDWFNSWVNRIFTPDIFPYNFYSERGKGAYIDQSSPSAIIDLDDAVQIPELVLYIDADWLGKVYIVQPTPEPQIVSVSYPSEITSGRTSTIDVIVKNVGEGGTISTYVWCGNSIQVLTGEQTK…	538	16	3300014887	Ga0180302_10008706-5	SRS3033590	subseafloor sediment	solid	saline		mesophilic	anaerobic	Guaymas Basin, Gulf of California, Mexico
MGYP000597840497	SMT_1.1	MPKIKNNTKYILASVFVLIIIIGGVYGSGFMQQFYTGGFEVLSITASQPISNDADIASTKFLITATIPRTGSDSVIGYISQANFLSETTKTGLGYGTDYPLQIRAIAQDEVLNLRVQNDNIPIYKYEPTIIDCFAGIFCGVTDCPDGTDIAAIKPAPNVWSLPKIYCYNKNKVATKGRIIKTNIIDEMEIIAKVGTEKATVILNSQQSSNFASGTLRTESGKYVGEVEVVGNLWTGDFPPATEDYVAIYPTGGTKWRISTDDKWDNYIINYNIIKNKESSNWQDNLFSYNEIKNIINSVNSASSILKESNDNLLDTSGNILQVDSSQANDLNNGQFRITLDRKLGIPMIKMWIKADWVGVAISVGKPKIISTDCISLDNKDIIKSGSGGKVKFKVKNIG…	562	0	GSGFMQQFYTGGFEVLSITASQPISNDADIASTKFLITATIPRTGSDSVIGYISQANFLSETTKTGLGYGTDYPLQIRAIAQDEVLNLRVQNDNIPIYKYEPTIIDCFAGIFCGVTDCPDGTDIAAIKPAPNVWSLPKIYCYNKNKVATKGRIIKTNIIDEMEIIAKVGTEKATVILNSQQSSNFASGTLRTESGKYVGEVEVVGNLWTGDFPPATEDYVAIYPTGGTKWRISTDDKWDNYIINYNIIKNKESSNWQDNLFSYNEIKNIINSVNSASSILKESNDNLLDTSGNILQVDSSQANDLNNGQFRITLDRKLGIPMIKMWIKADWVGVAISVGKPKIISTDCISLDNKDIIKSGSGGKVKFKVKNIGTSKGQFASTIEGCDFIPRYTGFSNEF…	536	15			SAMD00080628	marine hydrothermal vent chimney sediment		saline				Southern Mariana Trough, Pacific Ocean
MGYP000559433360	NTA_1.1	MAKSTWVIAGTIFALLAIAAVLALIFVKTPSTQSIVPLSSNLGNCLGGQTTFSISRIDVVGSGSTFRIYGKAGGGSECLQIALTPDQLNDYLNGYTATKPLYGSVKLLKYTKTFPIAATGQDYPSILDNTVLSGSLTTGTLDGESGMLAACLQRYPDTIYAYKPGRLIYDVRCVRAGSNGRIGKVASASYGDFDMLFQLGDQAAHLSRSQIANSISAGSIDLGKNARIEWTGNLNNLDEIYSPNYASRLVNSKWTLVDSDAYAQVQNKLTEFKSCLDNERDGITSDGTFDSCRSKAESAISGILSDKTSQYEQSISNIAYDVNADSNALYVSLKAPPFPTFIIDVDASWIGVVSLSGKPEITQCISNFKGSSGSSPVFNFKVKNDAGAGATFYGDIKCG…	620	3	LIFVKTPSTQSIVPLSSNLGNCLGGQTTFSISRIDVVGSGSTFRIYGKAGGGSECLQIALTPDQLNDYLNGYTATKPLYGSVKLLKYTKTFPIAATGQDYPSILDNTVLSGSLTTGTLDGESGMLAACLQRYPDTIYAYKPGRLIYDVRCVRAGSNGRIGKVASASYGDFDMLFQLGDQAAHLSRSQIANSISAGSIDLGKNARIEWTGNLNNLDEIYSPNYASRLVNSKWTLVDSDAYAQVQNKLTEFKSCLDNERDGITSDGTFDSCRSKAESAISGILSDKTSQYEQSISNIAYDVNADSNALYVSLKAPPFPTFIIDVDASWIGVVSLSGKPEITQCISNFKGSSGSSPVFNFKVKNDAGAGATFYGDIKCGAGVQGYITQTQFSPNEEKTVTAQ…	524	18			ERS524245	freshwater sediment	solid	freshwater				Northern Territory of Australia
MGYP000353818161	ELP_1.1	MAAFLLGSAAAVVTSIDRINYNSNSEFFGGSPVITIGYVSDFSTDQIDVHIGKGELSQTILDGKTRQDVTLDVSSQNSYALYGVNDQPMRKIYNFKPISYDAGTKSEAEDWADSNCYQPGTGPFAYIDQHLTLFSGYDYKVYCVRTNGHWGQPAQLKSPTERWTTEWLLRADGETLQSATLSNGDFGGDSRAKLGDHAIIESSGALSLGNNPPEQSNSLALHNNQYPENWRIIDKGRYQTYNSYVENQLIDDIGKWGNGELSKATFGNTANSKSEQAKTPDDDTPLTDVTVVDSSFTGGQFKYDMSEELLFPRFTIYVEAGENGYVEVYKPVGQAQITSTSGATFGEFESGTVSATVKNVGEAEGSFTADISGCSSDHFSYDGTTKSFTLDQGASTTVD…	622	3	NSNSEFFGGSPVITIGYVSDFSTDQIDVHIGKGELSQTILDGKTRQDVTLDVSSQNSYALYGVNDQPMRKIYNFKPISYDAGTKSEAEDWADSNCYQPGTGPFAYIDQHLTLFSGYDYKVYCVRTNGHWGQPAQLKSPTERWTTEWLLRADGETLQSATLSNGDFGGDSRAKLGDHAIIESSGALSLGNNPPEQSNSLALHNNQYPENWRIIDKGRYQTYNSYVENQLIDDIGKWGNGELSKATFGNTANSKSEQAKTPDDDTPLTDVTVVDSSFTGGQFKYDMSEELLFPRFTIYVEAGENGYVEVYKPVGQAQITSTSGATFGEFESGTVSATVKNVGEAEGSFTADISGCSSDHFSYDGTTKSFTLDQGASTTVDFRVSFSSGSMEQETVSGSCTV…	514	10	3300026963	Ga0207770_100531-11	SRS2617844	salt marsh	solid	hypersaline	neutral	cryophilic	aerobic	Eden Landing Ponds, California, USA
MGYP000005856144	ELP_2.1	MEAVGKGLKASVVALFLFCFVASAAASVNSVDTITFEEDGQKLHIGYTSSFTTDEINVYLGESEIESETGAVAEVPITFGVSHQETYAKYPTQDTGLTSITGWDAVHTTVSSKQELWDWVTTNCVDTNDAGEFTVDGYGTTDVEARASRWYDYWAGTYKYDIYCWQRNGYHGAVADIGSPNEIFRTEWRLQAGDKNPQTAVITNGVGGAGRTSNLGRHATIRWDGSLTTGENPPLVDDELALHKNSFQDGWRIISERRYDEYRSFVQNNAYDLLGDWGAGRTTESHIESELNGKAEQAASEFSESPLSDAEVSDSSWESGSFKLDMDREHLYPMFDVEIDAGPQAYATIYRPVGEPEIVSTSSAEFGEIGDGMISVDVKNAGEEEGSFSARIDTCGDYF…	650	3	SVNSVDTITFEEDGQKLHIGYTSSFTTDEINVYLGESEIESETGAVAEVPITFGVSHQETYAKYPTQDTGLTSITGWDAVHTTVSSKQELWDWVTTNCVDTNDAGEFTVDGYGTTDVEARASRWYDYWAGTYKYDIYCWQRNGYHGAVADIGSPNEIFRTEWRLQAGDKNPQTAVITNGVGGAGRTSNLGRHATIRWDGSLTTGENPPLVDDELALHKNSFQDGWRIISERRYDEYRSFVQNNAYDLLGDWGAGRTTESHIESELNGKAEQAASEFSESPLSDAEVSDSSWESGSFKLDMDREHLYPMFDVEIDAGPQAYATIYRPVGEPEIVSTSSAEFGEIGDGMISVDVKNAGEEEGSFSARIDTCGDYFSGNSLQNTKTVSPGETVTFDFRVSFT…	533	8	3300027941	Ga0207719_100190-10	SRS2617842	salt marsh	solid	hypersaline	neutral	cryophilic	aerobic	Eden Landing Ponds, California, USA
MGYP000141506420	ELP_2.2	MGKKLKASIPALFLLCFVASAAASVNSVDTITFEEGSQKLHIGYTSSFTTDEINVYLGEDDIESETGAVAEDPISFSVSNQETYAKYPTQDTGLESITGWDAVKTTVGSKQEVWDWVTTNCADVDDAGETTVDGYGTTGADAVAKEWYNWATGSSSYDIYCWQRNDYYGNVADIGSPDEIFRTEWRLQSGDKNPQTAVITNGVGGAGRTSNLGRHATIRWDGSLSTGENPPLVDDELALHKNSFENGWRIISERRYNEYQNFVQGTAYDLLQEWGSSDAKDFTEDNIENEMNSKAEDAASEFTESPLSDAEVLDSSFQEGIFKVGMARTNQYPKFDIEIDSGTQAYASVYRPVGKPEIVGTSSAEFGELGEGTFSVQVKNAGQDEGSFSARTDSCGDYF…	651	3	SVNSVDTITFEEGSQKLHIGYTSSFTTDEINVYLGEDDIESETGAVAEDPISFSVSNQETYAKYPTQDTGLESITGWDAVKTTVGSKQEVWDWVTTNCADVDDAGETTVDGYGTTGADAVAKEWYNWATGSSSYDIYCWQRNDYYGNVADIGSPDEIFRTEWRLQSGDKNPQTAVITNGVGGAGRTSNLGRHATIRWDGSLSTGENPPLVDDELALHKNSFENGWRIISERRYNEYQNFVQGTAYDLLQEWGSSDAKDFTEDNIENEMNSKAEDAASEFTESPLSDAEVLDSSFQEGIFKVGMARTNQYPKFDIEIDSGTQAYASVYRPVGKPEIVGTSSAEFGELGEGTFSVQVKNAGQDEGSFSARTDSCGDYFSGNSLQNTKEVSPGETASFDFRV…	535	8	3300026970	Ga0207733_100382-31	SRS2617842	salt marsh	solid	hypersaline	neutral	cryophilic	aerobic	Eden Landing Ponds, California, USA
MGYP000648692434	ELP_3.1	MRRKTGILILALALFTGFTTATITSVDSITYNSNNDFFNGEVFAISVSSDQATDKIDIHLDESELDQVTDGDVNQYLTIDFTHQNTELRYSTTPSSNLRRVETFVPYHEQGFESKDAAITGIKASCYDLNLNGEGSGVYNQYYDAGSFSYKWEIYCFQNDRNLGIPAYVDNPDEIFTTNVELQASGKTVQTATLSNGDAGSGRTTDLGQHAKIMWNGNLATGASKPDNSRILALHGNRYSGSWRIINEDAYEDYKTYIQGGSAFDTLQDWAAGMHSGWKAAEWINDKAWTAAEVDTSSDLAYSTVEDSGFTSGAFTYDTEDLLVYPTFTVYVDAGEDGYIEVSKPTGEPTIVSSSGSEIEELGTGEVSATVRNVGDGQGSFSARLTSCSDGFTFSDDQR…	633	2	TITSVDSITYNSNNDFFNGEVFAISVSSDQATDKIDIHLDESELDQVTDGDVNQYLTIDFTHQNTELRYSTTPSSNLRRVETFVPYHEQGFESKDAAITGIKASCYDLNLNGEGSGVYNQYYDAGSFSYKWEIYCFQNDRNLGIPAYVDNPDEIFTTNVELQASGKTVQTATLSNGDAGSGRTTDLGQHAKIMWNGNLATGASKPDNSRILALHGNRYSGSWRIINEDAYEDYKTYIQGGSAFDTLQDWAAGMHSGWKAAEWINDKAWTAAEVDTSSDLAYSTVEDSGFTSGAFTYDTEDLLVYPTFTVYVDAGEDGYIEVSKPTGEPTIVSSSGSEIEELGTGEVSATVRNVGDGQGSFSARLTSCSDGFTFSDDQRTKTVFPGNSVSYSFDVSFQST…	518	8	3300000915	JGI12329J12844_1000125-6	SRS2617843	salt marsh	solid	hypersaline	neutral	cryophilic	aerobic	Eden Landing Ponds, California, USA
MGYP000103175163	ELP_4.1	MRDCRRWYFAVKRAASLILALLLFTGFSTATVTSADSITYTGENGDFFDGSLFAIQVASDQATDKIDIHLDKSELSQQVDGDVQQDLTIDIVSQDTSLKYSTTPSSELRDVRTVTPYHEEGFSTADDAIRAIKNKCYDLNGNGEGSGVYDYRVSSFSYEIWCFQQSKYLGTPAYLDNPDEIFTTNIELQAEGKTLQSATLSNGEAGSGVITKLGQHAKIRWNGNLRTGAAKPDNSRVYALHANRYSGSWRIVGQEAYDDYKTYLENEAFEDLKTWGLDDDGAYISGWTAASRLNDRAWGAAEVDTSSDLAYTTVADSSLNSGAFSFDTEDLLVYPLFTIYVDAGEDGYIEVSKPTGDPEIISTTSTEIPENGTGTISTEVKNVGDGQGSFSARLTSCSD…	649	3	TVTSADSITYTGENGDFFDGSLFAIQVASDQATDKIDIHLDKSELSQQVDGDVQQDLTIDIVSQDTSLKYSTTPSSELRDVRTVTPYHEEGFSTADDAIRAIKNKCYDLNGNGEGSGVYDYRVSSFSYEIWCFQQSKYLGTPAYLDNPDEIFTTNIELQAEGKTLQSATLSNGEAGSGVITKLGQHAKIRWNGNLRTGAAKPDNSRVYALHANRYSGSWRIVGQEAYDDYKTYLENEAFEDLKTWGLDDDGAYISGWTAASRLNDRAWGAAEVDTSSDLAYTTVADSSLNSGAFSFDTEDLLVYPLFTIYVDAGEDGYIEVSKPTGDPEIISTTSTEIPENGTGTISTEVKNVGDGQGSFSARLTSCSDGFIFSDTQKIKTAYPGNTVSYSLGVSFNSV…	524	8	3300027007	Ga0207718_100100-6	SRS2617846	salt marsh	solid	hypersaline	neutral	cryophilic	aerobic	Eden Landing Ponds, California, USA
MGYP000598426430-1548	ELP_5.1	MFAASTAASLGSPSSVYVDSSSGFFNNYDDEVIILEFSADSFSNSQVTIPASEINQQLSEGRVEDDLTLKLVNKETEARYGLRDGGRRDGNSVDYKRHKIEWGNQFLAPGQEQRWNEYESWARNNCEDVDGSNGISYYVTEGLEGWMDDQLYAHVTCAAFQTDTIGNVAEIESTPNIVMRNTFAVNGHEKTISNLDQSVTFSSNGVPVVKLNFQGGLETGWNYPQPDDELAAFTNSDGTFLISKSGYDNTYMNHLDRAENDDAKDLLDNNPTEAILEQQSRDLVENVFTRYDESEFYQQFSTTERTISRDGTGLEGGILSLNGGERETAYSQIQVLVKADELNYYIPEATPYIESVETPTLKEGRTGYIEATIGNQQDATGQGSFNVYLDSCSQEFATP…	697	2	SSGFFNNYDDEVIILEFSADSFSNSQVTIPASEINQQLSEGRVEDDLTLKLVNKETEARYGLRDGGRRDGNSVDYKRHKIEWGNQFLAPGQEQRWNEYESWARNNCEDVDGSNGISYYVTEGLEGWMDDQLYAHVTCAAFQTDTIGNVAEIESTPNIVMRNTFAVNGHEKTISNLDQSVTFSSNGVPVVKLNFQGGLETGWNYPQPDDELAAFTNSDGTFLISKSGYDNTYMNHLDRAENDDAKDLLDNNPTEAILEQQSRDLVENVFTRYDESEFYQQFSTTERTISRDGTGLEGGILSLNGGERETAYSQIQVLVKADELNYYIPEATPYIESVETPTLKEGRTGYIEATIGNQQDATGQGSFNVYLDSCSQEFATPDTSEDLQLDPGETGSVQLAV…	583	12	3300026961		SRS2236490, SRS2617845	salt marsh	solid	hypersaline	neutral	cryophilic	aerobic	Eden Landing Ponds, California, USA
WP_058826362.1	Haloferax sp.	MKNGLKASVVALFFLLAASSASAATNSVDTVTYESNSDFFDGQVLQVGYTSNFATDKINVYLSESKIESETGAVADEPITFDVSHQNTYAKYPTQDTGLESITGWDAVKKTVSSKQELWDWTTTNCVDTNDAGTFTVDGY GTTDVDARANRWFDTWTGQYKYTIYCWQRNDYYGAVADIGSPDEVFRTEWRLQAGDKNPQTAVITNGDGG TGVTSNLGRYAKVSWEGSLSTGENPPLVDDEYALHSNDYEGGWRVISESRYSSYQSFVQNNADDLLGEWG AGLTTESHIESEMNGKAEEAASEFTESPLSDSEILDSSFQNGAFKLDMERSLMYPEFSVYVDAGENGYAT ISKPVGKPEIVSTSGAEFGELGQGTISVEAENVGDSEGSFSARTD…	653	2	ASSASAATNSVDTVTYESNSDFFDGQVLQVGYTSNFATDKINVYLSESKIESETGAVADEPITFDVSHQNTYAKYPTQDTGLESITGWDAVKKTVSSKQELWDWTTTNCVDTNDAGTFTVDGYGTTDVDARANRWFDTWTGQYKYTIYCWQRNDYYGAVADIGSPDEVFRTEWRLQAGDKNPQTAVITNGDGGTGVTSNLGRYAKVSWEGSLSTGENPPLVDDEYALHSNDYEGGWRVISESRYSSYQSFVQNNADDLLGEWGAGLTTESHIESEMNGKAEEAASEFTESPLSDSEILDSSFQNGAFKLDMERSLMYPEFSVYVDAGENGYATISKPVGKPEIVSTSGAEFGELGQGTISVEAENVGDSEGSFSARTDSCGEYFSGNSLQDTQRVSPGG…	584	8	NZ_LOEP01000000	NZ_LOEP01000012	SAMN04018175	salt mine	solid	hypersaline				Yunnan, China
WP_144240185.1	N. altunense AJ2	MSDFLKNKWVAVPAVALLILSLGFLAQNYITGSFVSGDQIEYTSNSEFFDGEVFVINYIGDRTTDKIHAE IPASELASAADGEVTKELTIDITSQETYARYSTTSTSLSRIYAFKAINSEVFTDTSSSEVESRKQSWAEQ NCYDIDGDSEIEQGDDYTQRFWVDGAIADYYNAQVYCVRENGYYGNIAELSSPDKEFEAEVEVKADGETP QSTTLSNSDLGQGRCDNIGEYVRACWTGLNPTGEGVPEPYNVYAIHSNTFSPEWRVISAERYSSYNSYVE NNLYSQIEAWKEGSLSQEEVVSTANDQAAQAAQRVSSGSFTDYQVEDSSYENGQIRLNPSYDIAWPEFTF YVDGADYISVEKPVGEPRIVNVEGDEFGEKQSGTVTAEVENTAS…	677	2	QNYITGSFVSGDQIEYTSNSEFFDGEVFVINYIGDRTTDKIHAEIPASELASAADGEVTKELTIDITSQETYARYSTTSTSLSRIYAFKAINSEVFTDTSSSEVESRKQSWAEQNCYDIDGDSEIEQGDDYTQRFWVDGAIADYYNAQVYCVRENGYYGNIAELSSPDKEFEAEVEVKADGETPQSTTLSNSDLGQGRCDNIGEYVRACWTGLNPTGEGVPEPYNVYAIHSNTFSPEWRVISAERYSSYNSYVENNLYSQIEAWKEGSLSQEEVVSTANDQAAQAAQRVSSGSFTDYQVEDSSYENGQIRLNPSYDIAWPEFTFYVDGADYISVEKPVGEPRIVNVEGDEFGEKQSGTVTAEVENTASYEGSFSARVSKCSDSFGYDSLQETKTVGPGE…	550	12	NZ_JNCS01000000	NZ_JNCS01000001	SAMN02800870	saline lake	liquid	hypersaline	neutral	cryophilic	aerobic	Salt lake (Ayakekum), Altun mountain, Xinjiang, China.
ELY83688.1	N. altunense JCM 12890	MRAVSDFLKNKWVAVPAVALLILSLGFLAQNYITGSFVSGDQIEYTSNSEFFDGEVFVINYIGDRTTDKI HAEIPASELASAADGEVTKELTIDITSQETYARYSTTSTSLSRIYAFKAINSEVFTDTSSSEVESRKQSW AEQNCYDIDGDSEIEQGDDYTQRFWVDGAIADYYNAQVYCVRENGYYGNIAELSSPDKEFEAEVEVKADG ETPQSTTLSNSDLGQGRCDNIGEYVRACWTGLNPTGEGVPEPYNVYAIHSNTFSPEWRVISAERYSSYNS YVENNLYSQIEAWKEGSLSQEEVVSTANDQAAQAAQRVSSGSFTDYQVEDSSYENGQIRLNPSYDIAWPE FTFYVDGADYISVEKPVGEPRIVNVEGDEFGEKQSGTVTAEVEN…	680	2	QNYITGSFVSGDQIEYTSNSEFFDGEVFVINYIGDRTTDKIHAE IPASELASAADGEVTKELTIDITSQETYARYSTTSTSLSRIYAFKAINSEVFTDTSSSEVESRKQSWAEQ NCYDIDGDSEIEQGDDYTQRFWVDGAIADYYNAQVYCVRENGYYGNIAELSSPDKEFEAEVEVKADGETP QSTTLSNSDLGQGRCDNIGEYVRACWTGLNPTGEGVPEPYNVYAIHSNTFSPEWRVISAERYSSYNSYVE NNLYSQIEAWKEGSLSQEEVVSTANDQAAQAAQRVSSGSFTDYQVEDSSYENGQIRLNPSYDIAWPEFTF YVDGADYISVEKPVGEPRIVNVEGDEFGEKQSGTVTAEVENTASYEGSFSARVSKCSDSFGYDSLQETKT…	550	12	AOIK01000000	AOIK01000043	SAMN02471672	saline lake	liquid	hypersaline	neutral	cryophilic	aerobic	Salt lake (Ayakekum), Altun mountain, Xinjiang, China.
WP_157573584.1	H. natans	MFTAFAAADTTSVDTVSYKSNSEFFDGEVLQAGYVSNFATDKINVHLGASEIESKTGATAEEDLTLSVSH QNTYARYPLQETGLKKIYGWEGMKKTFDTKDQLWNWVTSNCADFTEGGVAIGDRTSKVEAAAKSWYDYWT GSYNYQAFCLRKNGYYGDVADIGSPDEIFRTEWRLQAGDKNPQTAIITNGDGGSGVVSNLGRYAKVKWQG NLDTGQNPPLVDDELAIHGNNYEGGWRVISEQRYDNYWNYIKNDGNRLLDKWKSGDYSESYIEGLLNGKA ENAQKRYSESPLANAEVLDSSFQSGALKADMDSRLAYPEFNVYVDAGENGYITVSKPVGKPKIVSSSGAS FGELSSGRISVDVKNVGGAEGSFSARAGSCSQYFQADALQNTKR…	635	3	MFTAFAAADTTSVDTVSYKSNSEFFDGEVLQAGYVSNFATDKINVHLGASEIESKTGATAEEDLTLSVSHQNTYARYPLQETGLKKIYGWEGMKKTFDTKDQLWNWVTSNCADFTEGGVAIGDRTSKVEAAAKSWYDYWTGSYNYQAFCLRKNGYYGDVADIGSPDEIFRTEWRLQAGDKNPQTAIITNGDGGSGVVSNLGRYAKVKWQGNLDTGQNPPLVDDELAIHGNNYEGGWRVISEQRYDNYWNYIKNDGNRLLDKWKSGDYSESYIEGLLNGKAENAQKRYSESPLANAEVLDSSFQSGALKADMDSRLAYPEFNVYVDAGENGYITVSKPVGKPKIVSSSGASFGELSSGRISVDVKNVGGAEGSFSARAGSCSQYFQADALQNTKRVAPGE…	543	8	NZ_KE386573.1		SAMN02440896	marine water	liquid	hypersaline	neutral	mesophilic	aerobic	Dead Sea and Red Sea; Israel
LKMP01000007_1	LBR_1.1	lvkqsvltivllMSTFLIVPASVSYVSEVDYIETTSEFFDQGHVVIEFVIDGADEKIHADLEPSQLSDLSDQNTNQSVEISAKVSDVYAEYEVEDRGLRPLKPIEYTRTTHSTKEKAQIWADNNCLDLDNSGAPNYNTYRRGLVNPWGDWIVNCAIPNMSQSTFNVGFLQSPPDTLFESEWIIAVEGESAETVRLSNSGAEHGSLERVNDNVQLEFVSLKDTGSNAPNPQNTLAAFSSTDGWRLIEKEEFDSYITYIENESPKKVEEMREQDNFNIEDWTDKKNKEARDNFLSASREYEESPIQGSNVSDGKNKFQNGIFQYRPESEFEWFISEFNVRLNGDFVGLQRKFADLEIINIEDTKVNGLSSGSVEVKVANNGNGTGAFEVSASCDKFDTVGV…	597	1	SVSYVSEVDYIETTSEFFDQGHVVIEFVIDGADEKIHADLEPSQLSDLSDQNTNQSVEISAKVSDVYAEYEVEDRGLRPLKPIEYTRTTHSTKEKAQIWADNNCLDLDNSGAPNYNTYRRGLVNPWGDWIVNCAIPNMSQSTFNVGFLQSPPDTLFESEWIIAVEGESAETVRLSNSGAEHGSLERVNDNVQLEFVSLKDTGSNAPNPQNTLAAFSSTDGWRLIEKEEFDSYITYIENESPKKVEEMREQDNFNIEDWTDKKNKEARDNFLSASREYEESPIQGSNVSDGKNKFQNGIFQYRPESEFEWFISEFNVRLNGDFVGLQRKFADLEIINIEDTKVNGLSSGSVEVKVANNGNGTGAFEVSASCDKFDTVGVSSRTSLKSGESDTVFLNLDTD…	537	10	LKMP01000000	LKMP01000007	SAMN04124421	brine of Lake	liquid	hypersaline	alkaline	mesophilic	hypoxic	Lake Bitter , Russia: Kulunda steppe
RLG58774.1	GyB_4.1	MKKELLIAMILTTILLANPVKAGITGVSLVDDTLFDNKGKMWIINWDRMWADYISATLTPQDLKEETGYA SENSFTLKMSSGDEWAMYPLHFYKGIYKVDIIASEYKMFGWKKEDLDNWARQYCWDADEDGVHEYVMKHI GGVIILQGFCIKRAEYLGPVYSIGTEKGMFSTSWTFQASGKEPKTVKISNDNNVKAGLTTDLGPVKIRWS GMLTTGQRPPDPSDLLVSRRYSTGTWNILDQEVYLDYRAKLQDDGWDIVYDYVTGKYSTKEEALNEINTP ARNIFDKWTSKKYTEFRRDIITFYGNYFKLDLKEQVYIPSFTVYVDGDYYLKVILPKGKPEVTSVNCPRL EEDKRSYVTATISNVGDAEDSFEVWISCSPSDKISITDPRKTTP…	576	1	GITGVSLVDDTLFDNKGKMWIINWDRMWADYISATLTPQDLKEETGYASENSFTLKMSSGDEWAMYPLHFYKGIYKVDIIASEYKMFGWKKEDLDNWARQYCWDADEDGVHEYVMKHIGGVIILQGFCIKRAEYLGPVYSIGTEKGMFSTSWTFQASGKEPKTVKISNDNNVKAGLTTDLGPVKIRWSGMLTTGQRPPDPSDLLVSRRYSTGTWNILDQEVYLDYRAKLQDDGWDIVYDYVTGKYSTKEEALNEINTPARNIFDKWTSKKYTEFRRDIITFYGNYFKLDLKEQVYIPSFTVYVDGDYYLKVILPKGKPEVTSVNCPRLEEDKRSYVTATISNVGDAEDSFEVWISCSPSDKISITDPRKTTPTIYPGKSYTVSFEVIAHDIPSGSIKYT…	522	15	3300014911	Ga0180301_100463471	SAMN09214948	subseafloor sediment	solid	saline		mesophilic	anaerobic	Guaymas Basin, Gulf of California, Mexico
RLI53188.1	GyB_5.1	MAKSRIFGLILIIFLLSFSTVLADIKSISVVDDTIFDNKGKNWLIEWSSMYSDYVTASKTPSELKEETGYGAERGFTLKITSADEYTLYDFVYSRDVPEVEIREKTSWWGLSDEEISDFVSANCYDLDQDGIINYGRRVN MWGAVLGVYCFGKRSNIGTIYDITKKTEIFSVTWSFEPEGKSAETFVIDNDHNTEAGMSKKIDNKILIRW GGSFATGSHSPEYSGNKVAKSGNNYYVISKEKYDDWKMEINNDGQNLIIAYIDGKMTKEVAENIINNPAH NLFKWTSKNIEKDKVTFQASTFKYDLDESVYIPDFDVWIDGDYYVKIIVPKGEPKIISFDVPDVTEEGDV QATVKVKNIGDAVGDFEIQITCDKLTPAERTTYIRGIAPGEIKTK…	553	1	DIKSISVVDDTIFDNKGKNWLIEWSSMYSDYVTASKTPSELKEETGYGAERGFTLKITSADEYTLYDFVYSRDVPEVEIREKTSWWGLSDEEISDFVSANCYDLDQDGIINYGRRVNMWGAVLGVYCFGKRSNIGTIYDITKKTEIFSVTWSFEPEGKSAETFVIDNDHNTEAGMSKKIDNKILIRWGGSFATGSHSPEYSGNKVAKSGNNYYVISKEKYDDWKMEINNDGQNLIIAYIDGKMTKEVAENIINNPAHNLFKWTSKNIEKDKVTFQASTFKYDLDESVYIPDFDVWIDGDYYVKIIVPKGEPKIISFDVPDVTEEGDVQATVKVKNIGDAVGDFEIQITCDKLTPAERTTYIRGIAPGEIKTKKIWLSAPSITKKESGTCSVMVTDLVSR…	502	14	3300014913	Ga0164310_100139741	SAMN06269071	subseafloor sediment	solid	saline		mesophilic	aerobic	Guaymas Basin, Gulf of California, Mexico
RKX41251.1	GyB_6.1	MVVATAVSVLSISRVDFVSYDSILKKKAWIIYFSYDGADQRIVGTFSSDELNKKRSPDVGEKVKYDFQISMSLDEFTCEYPIQAQDEYVWDYDYQTKTLLLDVGAKEFIEECESNHPDWNKWGKGRCIEMCPPHPLPCIT METLCDWYCLWRTPKARYGRILDPRTHFSATVSLSSRGETKKATINSHTARSVSIDDTAHISWQGYLGTD EDCPTAQARGISAMFYNNKWILIDSDKYDDYKNFDMAQCFRDTATGRITFDECISEHDSLANKVLTPVRF NYYFSDIDEGSTARVENGVVVMDVPKLLKFPTFILRVDADWLGVVVPKGRPKIVDIATNPIKTGTEGIMA IEIKNIGDGVGTFDVSVVCDDPIQVVESPPRLTVGVGDTQKAYIR…	589	1	SILKKKAWIIYFSYDGADQRIVGTFSSDELNKKRSPDVGEKVKYDFQIS MSLDEFTCEYPIQAQDEYVWDYDYQTKTLLLDVGAKEFIEECESNHPDWNKWGKGRCIEMCPPHPLPCIT METLCDWYCLWRTPKARYGRILDPRTHFSATVSLSSRGETKKATINSHTARSVSIDDTAHISWQGYLGTD EDCPTAQARGISAMFYNNKWILIDSDKYDDYKNFDMAQCFRDTATGRITFDECISEHDSLANKVLTPVRF NYYFSDIDEGSTARVENGVVVMDVPKLLKFPTFILRVDADWLGVVVPKGRPKIVDIATNPIKTGTEGIMA IEIKNIGDGVGTFDVSVVCDDPIQVVESPPRLTVGVGDTQKAYIRLYAETEEEITRECTITVYEV…	534	30	3300013103	Ga0164318_100134433	SAMN09215303	subseafloor sediment	solid	saline		cryophilic	aerobic	Guaymas Basin, Gulf of California, Mexico
RKZ11204.1	GyB_7.1	MMDSWNNLGKTGKVLLFLVLGAILYAAVSCFLPFDVSQMAVLSLSNVNYLTDDPAFHGKSAWLVNFVVFG GGQYLKGTTSYVTPEAIASEVGHARKGFTFTVENMYDFCDYRFEKSAQLNQYTILWKKLPTDFLFTPGGA TGACANDGGGYILVANDLHVWCIRKEIVGYVGSIPTPRERWSTQMTLKVDGRSPITETISSADETSATFG NIGHVSWVGSLWTGMQCPVFGDKIPVFHDVWRIANKDTYRDYLFYWNQVERDIRECGHLDVSPLPAFCNA GTLARDINEANKKARVLTCSDEKIHGTQRIVGDTATIAVTQPIAAPSFTLRLLADELGIAYHLPEPEIIK DKTYCDPDNTEASGGTLYVGVRNKASQAGAITTVVSCEDTEIAG…	721	4	FLPFDVSQMAVLSLSNVNYLTDDPAFHGKSAWLVNFVVFG GGQYLKGTTSYVTPEAIASEVGHARKGFTFTVENMYDFCDYRFEKSAQLNQYTILWKKLPTDFLFTPGGA TGACANDGGGYILVANDLHVWCIRKEIVGYVGSIPTPRERWSTQMTLKVDGRSPITETISSADETSATFG NIGHVSWVGSLWTGMQCPVFGDKIPVFHDVWRIANKDTYRDYLFYWNQVERDIRECGHLDVSPLPAFCNA GTLARDINEANKKARVLTCSDEKIHGTQRIVGDTATIAVTQPIAAPSFTLRLLADELGIAYHLPEPEIIK DKTYCDPDNTEASGGTLYVGVRNKASQAGAITTVVSCEDTEIAGYTPRQMYDAKEMKILSIPLTLTETIK EDI…	518	23	3300013101	Ga0164313_1000025035	SAMN09215099	subseafloor sediment	solid	saline		cryophilic	aerobic	Guaymas Basin, Gulf of California, Mexico
RLG94066.1	GyB_8.1	DKLMRLINETNLYARYAAYDVTHWAETPLEWRRAELSGKEERGQVVVPVSNKIGQMVVTAIIDAEWLGIY KPVGKPKILDVWAVKDKFSTGTENYINVYVKNVGDGAGSFIVSASCEAPLRMLKWDEITLSPGEQGLATV TITGYTAKAEETGDCKVIVYDRNNPANKDTREVSLKLTNELLRECNPGELKCSGRVVLQCNSDGYWEKLK VCPEGYYCDLKTPGYCSKIPEGGVPTPHLPTPPAPTIPWEMLIPIIIALVAAIIFLIILIKKL	276	1	DKLMRLINETNLYARYAAYDVTHWAETPLEWRRAELSGKEERGQVVVPVSNKIGQMVVTAIIDAEWLGIY KPVGKPKILDVWAVKDKFSTGTENYINVYVKNVGDGAGSFIVSASCEAPLRMLKWDEITLSPGEQGLATV TITGYTAKAEETGDCKVIVYDRNNPANKDTREVSLKLTNELLRECNPGELKCSGRVVLQCNSDGYWEKLK VCPEGYYCDLKTPGYCSKIPEGGVPTPHLPTPPAPTIP	248	8	3300014913	Ga0164310_100642831	SAMN06269071	subseafloor sediment	solid	saline		mesophilic	aerobic	Guaymas Basin, Gulf of California, Mexico
AJF63093.1	ACR_1.1	MKKEAIITILIGFILIIFSEVVFAQSSGFTVTSVSTSSVVTRTTDPVTVYWIINTQLNGGGQSITGTIDP PTIKSFMGNKLYTKQPLSIEVNSVNENAFYEIINEGILIYKYKLQTFDAQPNFLGIITSDPPSCQAGTNW DIPLGKSLFQFAKKRYCITKEQVGIKGVYNNPLIGFNAKIKLSVGDVIKEKTICSGSSSGCDGSSVNFDD VGVATWSGSLVTGEPAPNQDNFVAIKKLDSNTWQIARKSTFESYFPKIDVTDSQLTQFKTLFSGFDVNQG DQNINNLLTQVNQATDTLLAEDTSFTSSPFNKDSNTGKVTVTLQRSLTSPNIVFRIRADWIGIIIPSGTP KILSVNTDKFASGEQGTIDVQVQNIGDSEGTFSATLVNCEPFIQ…	534	0	QSSGFTVTSVSTSSVVTRTTDPVTVYWIINTQLNGGGQSITGTIDP PTIKSFMGNKLYTKQPLSIEVNSVNENAFYEIINEGILIYKYKLQTFDAQPNFLGIITSDPPSCQAGTNW DIPLGKSLFQFAKKRYCITKEQVGIKGVYNNPLIGFNAKIKLSVGDVIKEKTICSGSSSGCDGSSVNFDD VGVATWSGSLVTGEPAPNQDNFVAIKKLDSNTWQIARKSTFESYFPKIDVTDSQLTQFKTLFSGFDVNQG DQNINNLLTQVNQATDTLLAEDTSFTSSPFNKDSNTGKVTVTLQRSLTSPNIVFRIRADWIGIIIPSGTP KILSVNTDKFASGEQGTIDVQVQNIGDSEGTFSATLVNCEPFIQTTTSQSSRKTLKAGDIDIIPILVS…	510	14	2606217793	2608573203	SAMN03217314	rifle groundwater	liquid	freshwater			anaerobic	Aquifer adjacent to the Colorado River, USA
HEX32987.1	GyB_9.1	MDTKEIIIAMVVLFGISIFLSGTFVDDRGVVFAQGFYQDIVSFFRQLTSGYAVLSIHPVDLVNYETHLRSKAWWLTVVQS DFSDEVVGQISADDIKDSEGNQATKDLSIRMTVDNMRCEYPIKADERIYRAEWKRFDLSPLECAVLNYDNKDNECKAWIS SVDGAYGYYTNTRCKVYCVRLVPEAWHGKVGDPTLQFQSTIHVTAGDETKSGTINSLDQTELKIGDYVYARWIGFIDTKE SCPVRDVPDALFENNKWNLIDPTSYDYYKTKLAGMLSCWSSVESDTTAEVCVNNVNKALMQITPANLKTPSGHYAVPSGG ITNGKVVLELEKLIKLPVINMYVRADWLGVSMPSGIPKITSLSSSEYNPYAGYGLITVGVKNVGNAKGSFGVYAV…	542	0	TFVDDRGVVFAQGFYQDIVSFFRQLTSGYAVLSIHPVDLVNYETHLRSKAWWLTVVQSDFSDEVVGQISADDIKDSEGNQATKDLSIRMTVDNMRCEYPIKADERIYRAEWKRFDLSPLECAVLNYDNKDNECKAWISSVDGAYGYYTNTRCKVYCVRLVPEAWHGKVGDPTLQFQSTIHVTAGDETKSGTINSLDQTELKIGDYVYARWIGFIDTKESCPVRDVPDALFENNKWNLIDPTSYDYYKTKLAGMLSCWSSVESDTTAEVCVNNVNKALMQITPANLKTPSGHYAVPSGGITNGKVVLELEKLIKLPVINMYVRADWLGVSMPSGIPKITSLSSSEYNPYAGYGLITVGVKNVGNAKGSFGVYAVCPSPFSTSGTEYITLDPNQEGTVAIK…	514	16	3300010332	Ga0116200_100200854	SAMN06264874	marine hydrothermal sediment	solid	saline		mesophilic		Guaymas Basin, Gulf of California, Mexico
HDD44259.1	GyB_9.2	MELREFIEKYKVLLVILAIIGIALYSSGGTFSLFQWWGYGCNSIVGSISKVDFLNYDSTLKKSAWLINLVNVPAGADCLVIGNNYIKDTEENTQARNNLYIKTEQIDSKCYYPVTYYDYPIEKMSLYYEKKFFYAGTDIDSEFEKWKDTNCANGYAFMGPTEWKIVGADVLFSCVTLNDVAIGKGNIGTAEYRFASKICVSNGEEEECAVLGTAQIGTETEFVQLSDYIGDVGFAKWMGNLATGKQCFDFEGYSLVYTTNNEWVGTKEEYIEKYDYYRSNLIANLNNCLSKESIDEAVTCLKKVKGDGTAESQWHHGLNYYADLIVYANPYIKELNTPINNLIKNKNDKYSSSLEYDTEFAIQYPSFSLTLDADWVGIYRPEGKPKIISCEDVEGSPRE…	622	1	FQWWGYGCNSIVGSISKVDFLNYDSTLKKSAWLINLVNVPAGADCLVIGNNYIKDTEENTQARNNLYIKTEQIDSKCYYPVTYYDYPIEKMSLYYEKKFFYAGTDIDSEFEKWKDTNCANGYAFMGPTEWKIVGADVLFSCVTLNDVAIGKGNIGTAEYRFASKICVSNGEEEECAVLGTAQIGTETEFVQLSDYIGDVGFAKWMGNLATGKQCFDFEGYSLVYTTNNEWVGTKEEYIEKYDYYRSNLIANLNNCLSKESIDEAVTCLKKVKGDGTAESQWHHGLNYYADLIVYANPYIKELNTPINNLIKNKNDKYSSSLEYDTEFAIQYPSFSLTLDADWVGIYRPEGKPKIISCEDVEGSPREDGMIVVKVKNVADGVGYFAGTINCPPEISLDNT…	561	28	3300010332	Ga0116200_100005183	SAMN06264874	marine hydrothermal sediment	solid	saline		mesophilic		Guaymas Basin, Gulf of California, Mexico
HDI72891.1	GyB_9.3	MKTKLIILIISLMVVATAVSVLSISRVDFVSYDSILKKKAWIIYFSYDGADQRIVGTFSSDELNKKRSPDVGEKVKYDFQISMSLDEFTCEYPIQAQDEYVWDYDYQTKTLLLDVGAKEFIEECESNHPDWNKWGKGRCIEMCPPHPLPCITMETLCDWYCLWRTPKARYGRILDPRTHFSATVSLSSRGETKKATINSHTARSVSIDDTAHISWQGYLGTDEDCPTAQARGISAMFYNNKWILIDSDKYDDYKNFDMAQCFRDTATGRITFDECISEHDSLANKVLTPVRFNYYFSDIDEGSTARVENGVVVMDVPKLLKFPTFILRVDADWLGVVVPKGRPKIVDIETNPIKTGTEGIMAIEIKNIGDGVGTFDVSVVCDDPIQVVESPPRLTVGVG…	601	1	ISRVDFVSYDSILKKKAWIIYFSYDGADQRIVGTFSSDELNKKRSPDVGEKVKYDFQISMSLDEFTCEYPIQAQDEYVWDYDYQTKTLLLDVGAKEFIEECESNHPDWNKWGKGRCIEMCPPHPLPCITMETLCDWYCLWRTPKARYGRILDPRTHFSATVSLSSRGETKKATINSHTARSVSIDDTAHISWQGYLGTDEDCPTAQARGISAMFYNNKWILIDSDKYDDYKNFDMAQCFRDTATGRITFDECISEHDSLANKVLTPVRFNYYFSDIDEGSTARVENGVVVMDVPKLLKFPTFILRVDADWLGVVVPKGRPKIVDIETNPIKTGTEGIMAIEIKNIGDGVGTFDVSVVCDDPIQVVESPPRLTVGVGDTQKAYIRLYAETEEEITRECTI…	543	30	3300010332	Ga0116200_100000743	SAMN06264874	marine hydrothermal sediment	solid	saline		mesophilic		Guaymas Basin, Gulf of California, Mexico
HHR27186.1	GBS_1.1	MKKLRLLATFILGFLLLLHPGFAQIRSVSIVKDPVFGTNQNILLLSIGTIYSDYGTFNTISASATELSNLEPTDAKILNSFTMKWRTEEEYTRYPLGYRESIYYIDIVASDYKIFGWSANDKNTWVQLNCHDLDGDGKVTYVEKTNVFGVTLQIFCARRGQYVGDVFTIGSPQPYWKTRFEISNGYETLVTYLGTDTGYAKNVNNKVYIRFDGLGLFTYPKTPGNTLAFSDYRKLNLFDSTYLSSYKSAIANXAQYYVNSVANGQMSEGTAESLINSKISPIVSKWTSNPDFPYNRVSWSGSSRYDLSIKLTSTERISFQNFVVYANANFIQIVIPYGQPKILSMITDFGSSITATKTGTITVTVQNVGNDVATFQSTLTCEKSSVYSPTQIISNIGAG…	618	3	QIRSVSIVKDPVFGTNQNILLLSIGTIYSDYGTFNTISASATELSNLEPTDAKILNSFTMKWRTEEEYTRYPLGYRESIYYIDIVASDYKIFGWSANDKNTWVQLNCHDLDGDGKVTYVEKTNVFGVTLQIFCARRGQYVGDVFTIGSPQPYWKTRFEISNGYETLVTYLGTDTGYAKNVNNKVYIRFDGLGLFTYPKTPGNTLAFSDYRKLNLFDSTYLSSYKSAIANXAQYYVNSVANGQMSEGTAESLINSKISPIVSKWTSNPDFPYNRVSWSGSSRYDLSIKLTSTERISFQNFVVYANANFIQIVIPYGQPKILSMITDFGSSITATKTGTITVTVQNVGNDVATFQSTLTCEKSSVYSPTQIISNIGAGSSRTISYTISAKQVDTTVTDRCT…	501	10	3300005275	Ga0065719_1002688	SAMN05518494	hotspring water sediment	solid	freshwater	neutral	thermophilic	anaerobic	Great Boiling Spring, Nevada
WP_174701778.1	Haloterrigena sp.	MTETQDSWRDQYPVRRFGLVAVFATLFVIAGTAAVTSVDRIDFQSNSDFFGNEAFVISYLSDFSTDKIDVVLGQSDLSDAADGEVSQDLSIFVESQNTYAEYSIADSVEQDLVNLEPIKSDPLSSSDTADDWAVQHCYDIGQNGNIQYVVQSTLTFTGTKYEVYCARYNGEWGPIGNIQTPRELFETTWQVEADDEPAQTPTLSNNDIGEGRTTRIGDHVVVQWDGNVDLGRDPPNPGDEGAAALYVRTANDWRVISASRYDDWDTYVRDTLVTRYDDWAEGSISQDELRREIQSRAESAASVYSSSDLATASTSGDASSGHLRLNMDGELAWPQFTVYVDGAEYVRVEKPVGTPEIVSTDGDRFGELESGTVSMTVENVGDGDGSFSARIQSCSSGFG…	640	3	VDRIDFQSNSDFFGNEAFVISYLSDFSTDKIDVVLGQSDLSDAADGEVSQDLSIFVESQNTYAEYSIADSVEQDLVNLEPIKSDPLSSSDTADDWAVQHCYDIGQNGNIQYVVQSTLTFTGTKYEVYCARYNGEWGPIGNIQTPRELFETTWQVEADDEPAQTPTLSNNDIGEGRTTRIGDHVVVQWDGNVDLGRDPPNPGDEGAAALYVRTANDWRVISASRYDDWDTYVRDTLVTRYDDWAEGSISQDELRREIQSRAESAASVYSSSDLATASTSGDASSGHLRLNMDGELAWPQFTVYVDGAEYVRVEKPVGTPEIVSTDGDRFGELESGTVSMTVENVGDGDGSFSARIQSCSSGFGFDDVQQTEDVAESSTVTYEFDVSLLTDADDEVSGQCT…	511	8	NZ_JABURA010000000	NZ_JABURA010000001	SAMN15143775	salt lake sediment	solid	hypersaline	neutral	mesophilic	aerobic	Xinjiang salt lake, China
WP_179268568.1	Halobonum sp.	MNFDRLLSEGPISVTTIPRRTILAILGLLILGAVVAVVGPGLFSLSSNLCLESADEVRIESSVLEFSGDRGWSINAAAGCDNKIVGGTTTLPKDSISTDEASAERDFTLGLTSFDAWFYQGIRDTRSPVYTVRSAVFSDCGLFSGDECPNSQDDCDAFQAESSESSPAEFRYTDGSDLYCYKVERVGSVSDWTLAQGTDFDGTFTVEAAGRSDTDTISKDDVTARLQVADVNVDGDREHAHVTWTGSLAGELRSMDLSEFIATCENNCEQHTNEISWGVGAESQYSAYSAYDGGGFQSCVETEVDANGAPHTCVNAYNNRASNVFADASSGIRSFAGFDVADVRFQDGQIQVVADRGTAIDRPEFRILVDADWIGFSIPTVQPRFESVPDVTVIGNSQS…	667	3	LFSLSSNLCLESADEVRIESSVLEFSGDRGWSINAAAGCDNKIVGGTTTLPKDSISTDEASAERDFTLGLTSFDAWFYQGIRDTRSPVYTVRSAVFSDCGLFSGDECPNSQDDCDAFQAESSESSPAEFRYTDGSDLYCYKVERVGSVSDWTLAQGTDFDGTFTVEAAGRSDTDTISKDDVTARLQVADVNVDGDREHAHVTWTGSLAGELRSMDLSEFIATCENNCEQHTNEISWGVGAESQYSAYSAYDGGGFQSCVETEVDANGAPHTCVNAYNNRASNVFADASSGIRSFAGFDVADVRFQDGQIQVVADRGTAIDRPEFRILVDADWIGFSIPTVQPRFESVPDVTVIGNSQSTAAIDVRNTGETGEMQVFAECPSPISGGSDTAMVPSGETGR…	539	18	NZ_CP058579	NZ_CP058579	SAMN15183787	saline soil	solid	hypersaline				Xinjiang saline soil sample, China
NJD53946.1	AUS_1.1	MSVGSYGRIDNPTIDWSGQATVSINGQAITKTIGSNLGGSVDFSDYNGWVANAKWTGSLVTGQGYPSPANYIATFQPNNNFWSISTFNYYDSYTQSLATEKAALGSVQKSPAGGACYESTCSNIQTIINRHNAVVDTLVSRNDQIGYDAATVVSEKTSGTASSGNVVITLADHRIGIPQITWLVKAAKLGVLIPVGKPEITNIVVNPFASGDSNGVAVVTFRNIGSATGTFSATFTDPTGTFYPTSNTQTARTTVEAGGSGMISVQIGHGSASSAISKTATMTVADVNKPSNMATRDFTISMTVPKACTPGEQRADGLIVSQCRTDGMSWQVILDCNGKTLDYLSGKYSCKDLDKSGLPTVTQTPPTAPCTQNCEEVIDLTPVLWGASILVIFGFMAFT…	441	2	MSVGSYGRIDNPTIDWSGQATVSINGQAITKTIGSNLGGSVDFSDYNGWVANAKWTGSLVTGQGYPSPANYIATFQPNNNFWSISTFNYYDSYTQSLATEKAALGSVQKSPAGGACYESTCSNIQTIINRHNAVVDTLVSRNDQIGYDAATVVSEKTSGTASSGNVVITLADHRIGIPQITWLVKAAKLGVLIPVGKPEITNIVVNPFASGDSNGVAVVTFRNIGSATGTFSATFTDPTGTFYPTSNTQTARTTVEAGGSGMISVQIGHGSASSAISKTATMTVADVNKPSNMATRDFTISMTVPKACTPGEQRADGLIVSQCRTDGMSWQVILDCNGKTLDYLSGKYSCKDLDKSGLPTVTQTPPTAPCTQNCEEVIDL	380	8	VEPM01000029.1		SAMN10872768	Bioreactor	solid	freshwater	neutral	mesophilic	anaerobic	Australia
NOZ47386.1	EPR_1.1	MKKQNKIVLGISLILLMLIGLGIYFSVQQSAFGSGSYLSISKVSVTNGGNQLLIYGTTNGAENLKIYFRESTINSLLEKQGYKINKVPSSLEISMNNPSRDFSVSKNNNQIFYKIGTFDLSTWKSCQNNMPTKAAHSLGRLGITAYVFGSRTCAYVYPVGVFSTFTGLQTDNNYVTFKLNNKLIGTLNPSSGENVVRSSDGKTEIQWVGNLLNFQQVTKPSNYALLFSSSYFNKIIKYSSWSDYKDELQNIGINYDTLKLNGFLANIGFTDSDINNFNNKMNSILVSQKTNYENSVNANSEFISNGLRVYPSTPNTFPTFKIYLSADSVQLERLSGKPRIVTPCSQSTSVIKSGDYLNVKFKVENVGSQKGAFYGSVSCTGNSNIADIGIPQKTVNAGS…	630	3	QSAFGSGSYLSISKVSVTNGGNQLLIYGTTNGAENLKIYFRESTINSLLEKQGYKINKVPSSLEISMNNPSRDFSVSKNNNQIFYKIGTFDLSTWKSCQNNMPTKAAHSLGRLGITAYVFGSRTCAYVYPVGVFSTFTGLQTDNNYVTFKLNNKLIGTLNPSSGENVVRSSDGKTEIQWVGNLLNFQQVTKPSNYALLFSSSYFNKIIKYSSWSDYKDELQNIGINYDTLKLNGFLANIGFTDSDINNFNNKMNSILVSQKTNYENSVNANSEFISNGLRVYPSTPNTFPTFKIYLSADSVQLERLSGKPRIVTPCSQSTSVIKSGDYLNVKFKVENVGSQKGAFYGSVSCTGNSNIADIGIPQKTVNAGSTKTFTTQMSAINKKSGTDTNNCKIKIID…	527	18	JAADFW010000000		SAMN12405733	hydrothermal sulfide chimney	liquid	saline	acidic	mesophilic	anaerobic	East Pacific Rise, Pacific Ocean
HGF63239.1	YNP_1.1	MFTIKTALKQRKGQASQGLTILLILSVLFILIYSISSGFLNLQNFKISTGALYSGGLVLSVSNVQVVANNSFCSSSGNCNVWEALIALTGQGEQLTAVQPGGSYYYPAGSQTNNGTTTKNLQINYNILSETLNYPVVNTGKNFVTISGFQPGFTLTFNGFGFTDTYVYPQQNTIYCYNQNLNTQALIKPDYNTWASLFESTCNSNGGYWLSCSESDGSPGLACLAINQQPLGVLYQLQTPNIQYSAQVTLNNGVTQEVLSLSQSQTSAISSDNNVYAIISNSALISPANLPITVNLPSVVVQNGVEHFISHIDQPPLAPIVSNGGNLNTVIDSINSFNGLSQSDVNPISFNGVFNGSLNNLTVVYNILNQPSAYPLIQLFVKADYLGIVLPRMVPVITS…	618	1	GFLNLQNFKISTGALYSGGLVLSVSNVQVVANNSFCSSSGNCNVWEALIALTGQGEQLTAVQPGGSYYYPAGSQTNNGTTTKNLQINYNILSETLNYPVVNTGKNFVTISGFQPGFTLTFNGFGFTDTYVYPQQNTIYCYNQNLNTQALIKPDYNTWASLFESTCNSNGGYWLSCSESDGSPGLACLAINQQPLGVLYQLQTPNIQYSAQVTLNNGVTQEVLSLSQSQTSAISSDNNVYAIISNSALISPANLPITVNLPSVVVQNGVEHFISHIDQPPLAPIVSNGGNLNTVIDSINSFNGLSQSDVNPISFNGVFNGSLNNLTVVYNILNQPSAYPLIQLFVKADYLGIVLPRMVPVITSTSCPTFQGGLTGSLIVNVENSPSATQTGSLLVSATCS…	556	20	3300009503	Ga0123519_100347572	SAMN07631051	thermal springs, mud, sediment	solid	freshwater		thermophilic		Yellowstone National Park, USA
HID09282.1	MCR_1.1	MRGIQLTLKSLLTVLFLAAAVYLWSIDMWNYVPKTTPADYGMIGQMILSLDKVDLIDGSQAGLPWSGETWLVWLSVNPQEAESVVARLGYLEDVIPKEELADDGKQAQYDVKIRVKPIKQQCIYGPDESTMVYSAPLKVLYKEFDAGAGVVCPHANDWWEVFVEPELERLRSLYGDASAVCARVTDGGIPICRAYVMCVFGVSTVDPGRVGYAKLSLKSIYTRDKVTVSAGAKSASAEVSDEGYIGSVDVSKVLYYGSRPIGRIEFTGYLQAPRFCPTPNHVVFNNGQGWKLIPETQWEQFYTTWRQLDTGTLSMGACSGVGTGVIASCRDYLQAIADMLNGHLDSFNRTSPWIGNKPAARPDSPNYAAAYFFAVTPDRPVVYSTYRMYLKASWVGILV…	603	1	IDMWNYVPKTTPADYGMIGQMILSLDKVDLIDGSQAGLPWSGETWLVWLSVNPQEAESVVARLGYLEDVIPKEELADDGKQAQYDVKIRVKPIKQQCIYGPDESTMVYSAPLKVLYKEFDAGAGVVCPHANDWWEVFVEPELERLRSLYGDASAVCARVTDGGIPICRAYVMCVFGVSTVDPGRVGYAKLSLKSIYTRDKVTVSAGAKSASAEVSDEGYIGSVDVSKVLYYGSRPIGRIEFTGYLQAPRFCPTPNHVVFNNGQGWKLIPETQWEQFYTTWRQLDTGTLSMGACSGVGTGVIASCRDYLQAIADMLNGHLDSFNRTSPWIGNKPAARPDSPNYAAAYFFAVTPDRPVVYSTYRMYLKASWVGILVSTARPHITSVTPRTVTITGPETKNV…	558	14	DTWW01000000	DTWW01000349	SAMN10967517	rise vent fluids	liquid	saline	neutral	thermophilic		Mid-Cayman Rise, Caribbean sea
WP_163487151.1	H. borinquense	MKRLAAYLAAIALLVITGFFVATAGPLSSVSQLCTGGADEVFIDNNAREFSGDKAWVIDANLGCDNKIFGGGGTIAAEDISSDGVSALKDFSLGINNFEAWFSNPVIDDRENVYRVRMATYNCGFDGCGSNDQAKCDDFQAESPYTSQAETRRTAVTELYCFKVEKTGEAASFGLNQDSSFSATVQASADGRSDSDPISKDDPTASVNVGDVNRDGDSEEALVTWRGSFIGDTRSIDISPVKPVCDSNCERPTNNVDWIVGSQDLFTEWNQYDEGGFDQCVQNSNIDRLSDCVIRYNDRAANVFADSSRTIQDQTSIDIARVDVIGTELRMYTEKAELVERPDFRITVDADWIGFDTPVGRPVFQTPLPEIDIVGNSRTTADFQVLNDAAGGSHRIRVN…	676	1	GPLSSVSQLCTGGADEVFIDNNAREFSGDKAWVIDANLGCDNKIFGGGGTIAAEDISSDGVSALKDFSLGINNFEAWFSNPVIDDRENVYRVRMATYNCGFDGCGSNDQAKCDDFQAESPYTSQAETRRTAVTELYCFKVEKTGEAASFGLNQDSSFSATVQASADGRSDSDPISKDDPTASVNVGDVNRDGDSEEALVTWRGSFIGDTRSIDISPVKPVCDSNCERPTNNVDWIVGSQDLFTEWNQYDEGGFDQCVQNSNIDRLSDCVIRYNDRAANVFADSSRTIQDQTSIDIARVDVIGTELRMYTEKAELVERPDFRITVDADWIGFDTPVGRPVFQTPLPEIDIVGNSRTTADFQVLNDAAGGSHRIRVNLECPRPLSGGSTAKRVQAGISETF…	623	20	NZ_CP048739	NZ_CP048739	SAMN14053718	solar saltern	solid	hypersaline	neutral	mesophilic	aerobic	Solar saltern, India
WP_207587115.1	Halovivax sp	MRQMSFRVSVLAVLTLLLVGGVTAAVTSVDSIQFDSNSKFFSGEVFVIQYISNFDTDRIDVVLSSNDLEQ AADGEVDQDLSIDVVQQDTAALYSISPSGEPRLGNLELTTAEKSTFEELDRWAWDTCYDINGDGGKEYAY ESVLTWSGTVYRGYCARENGFYGPVGRITKDREVFTTEWRVEASGESAQTATLSNGDTGRGVVSDIGDHV KVRWDGNLDTGEEAPPADKEYALHGNQFEDGWRIIDRGRYADWRQHVRDLDTAYEQWRDGDRSRDYLQNQ LDTATEQAAAEYTGSPLTSAETVSSTYTDGQLRLEMDTDLAYPSFTVYVDGAEYVSVSKPVGRPEITSTN GDEFGELDTGYVTGTVRNVGDGEGSFAGRLTSCSDGFSFDSTQR…	625	3	AVTSVDSIQFDSNSKFFSGEVFVIQYISNFDTDRIDVVLSSNDLEQ AADGEVDQDLSIDVVQQDTAALYSISPSGEPRLGNLELTTAEKSTFEELDRWAWDTCYDINGDGGKEYAY ESVLTWSGTVYRGYCARENGFYGPVGRITKDREVFTTEWRVEASGESAQTATLSNGDTGRGVVSDIGDHV KVRWDGNLDTGEEAPPADKEYALHGNQFEDGWRIIDRGRYADWRQHVRDLDTAYEQWRDGDRSRDYLQNQ LDTATEQAAAEYTGSPLTSAETVSSTYTDGQLRLEMDTDLAYPSFTVYVDGAEYVSVSKPVGRPEITSTN GDEFGELDTGYVTGTVRNVGDGEGSFAGRLTSCSDGFSFDSTQRTQRVDPGASVTYEFPVSFTSTGDQ…	521	8	NZ_CP071597		SAMN18203374	saline lake	liquid	saline				Salt lake, China

## Sheet: Sheet1
Sequence ID	Label in tree from fig. S17 B	scaffold ID - ORF	BIOSAMPLE	SAMPLE TYPE	MEDIA	SALINITY	pH	Tº	O2	LOCATION
3300000868-JGI12330J12834-1000008-299010-8	Fsx1	JGI12330J12834_1000008-8	SAMN06268799	marine sediment	solid	hypersaline	neutral	cryophilic	aerobic	Don Edwards Wildlife Refuge, CA, USA
3300014206-Ga0172377-10000119-870930-129	MLC_1.1	Ga0172377_10000119-129	SAMN07630777	landfill leachate	solid	freshwater		mesophilic	aerobic	municipal landfill in Southern Ontario, Canada
3300014208-Ga0172379-10000243-871512-158	MLC_2.1	Ga0172379_10000243-164	SAMN07630779	groundwater	liquid	freshwater		mesophilic	hypoxic	municipal landfill in Southern Ontario, Canada
3300014208-Ga0172379-10001592-871560-40	MLC_2.2	Ga0172379_10001592-42	SAMN07630779	groundwater	liquid	freshwater		mesophilic	hypoxic	municipal landfill in Southern Ontario, Canada
3300014494-Ga0182017-10003408-872394-14	PSM_1.1	Ga0182017_10003408-13	SAMN07631793	soil	solid	freshwater		cryophilic		permafrost from Stordalen Mire, Sweden
3300014613-Ga0180008-1001212-875221-12	HRL_1.1	Ga0180008_1001212-12	SAMN07630784	freshwater	liquid	freshwater	neutral	cryophilic	anaerobic	groundwater, Aspo Hard Rock Laboratory (HRL) , Sweden
3300018015-Ga0187866-1000629-915963-9	PME_1.1	Ga0187866_1000629-9	SAMN08777606	freshwater , peatland	liquid	freshwater				Peatland at the Marcell Experimental Forest in Minnesota, USA
AntAceMinimDraft_10_1070366.scaffolds.fasta_scaffold00069_38	AcL_1.1	Ga0075116_10000069-45	SAMN06267216	saline lake	liquid	saline	alkaline	cryophilic	anaerobic	Ace Lake, Antarctica
AntAceMinimDraft_10_1070366.scaffolds.fasta_scaffold00511_6	AcL_1.2	Ga0075116_10000511-6	SAMN06267216	saline lake	liquid	saline	alkaline	cryophilic	anaerobic	Ace Lake, Antarctica
AntAceMinimDraft_10_1070366.scaffolds.fasta_scaffold03294_14	AcL_1.3	Ga0075116_10003294-15	SAMN06267216	saline lake	liquid	saline	alkaline	cryophilic	anaerobic	Ace Lake, Antarctica
AntAceMinimDraft_10_1070366.scaffolds.fasta_scaffold06212_4	AcL_1.4	Ga0075116_10006212-4	SAMN06267216	saline lake	liquid	saline	alkaline	cryophilic	anaerobic	Ace Lake, Antarctica
AntAceMinimDraft_10_1070366.scaffolds.fasta_scaffold12674_2	AcL_1.5	Ga0075116_10012674-2	SAMN06267216	saline lake	liquid	saline	alkaline	cryophilic	anaerobic	Ace Lake, Antarctica
AntAceMinimDraft_10_1070366.scaffolds.fasta_scaffold19757_2	AcL_1.6	Ga0075116_10019757-2	SAMN06267216	saline lake	liquid	saline	alkaline	cryophilic	anaerobic	Ace Lake, Antarctica
AntAceMinimDraft_10_1070366.scaffolds.fasta_scaffold24857_2	AcL_1.7	Ga0075116_10024857-2	SAMN06267216	saline lake	liquid	saline	alkaline	cryophilic	anaerobic	Ace Lake, Antarctica
AntAceMinimDraft_14_1070370.scaffolds.fasta_scaffold00694_11	AcL_2.1	Ga0075120_10000694-11	SAMN06267220	saline lake	liquid	saline	neutral	cryophilic	anaerobic	Ace Lake, Antarctica
AntAceMinimDraft_14_1070370.scaffolds.fasta_scaffold61386_1	AcL_2.2	Ga0075120_10061386-1	SAMN06267220	saline lake	liquid	saline	neutral	cryophilic	anaerobic	Ace Lake, Antarctica
AntAceMinimDraft_18_1070375.scaffolds.fasta_scaffold00713_2	AcL_3.1	Ga0075125_10000713-2	SAMN06267222	saline lake	liquid	saline	neutral	cryophilic	anaerobic	Ace Lake, Antarctica
AntAceMinimDraft_18_1070375.scaffolds.fasta_scaffold01114_5	AcL_3.2	Ga0075125_10001114-5	SAMN06267222	saline lake	liquid	saline	neutral	cryophilic	anaerobic	Ace Lake, Antarctica
AntAceMinimDraft_18_1070375.scaffolds.fasta_scaffold02562_2	AcL_3.3	Ga0075125_10002562-2	SAMN06267222	saline lake	liquid	saline	neutral	cryophilic	anaerobic	Ace Lake, Antarctica
AntAceMinimDraft_18_1070375.scaffolds.fasta_scaffold02754_4	AcL_3.4	Ga0075125_10002754-4	SAMN06267222	saline lake	liquid	saline	neutral	cryophilic	anaerobic	Ace Lake, Antarctica
AntAceMinimDraft_18_1070375.scaffolds.fasta_scaffold06785_2	AcL_3.5	Ga0075125_10006785-2	SAMN06267222	saline lake	liquid	saline	neutral	cryophilic	anaerobic	Ace Lake, Antarctica
AntAceMinimDraft_18_1070375.scaffolds.fasta_scaffold06919_8	AcL_3.6	Ga0075125_10006919-8	SAMN06267222	saline lake	liquid	saline	neutral	cryophilic	anaerobic	Ace Lake, Antarctica
AntAceMinimDraft_18_1070375.scaffolds.fasta_scaffold11370_2	AcL_3.7	Ga0075125_10011370-2	SAMN06267222	saline lake	liquid	saline	neutral	cryophilic	anaerobic	Ace Lake, Antarctica
AntAceMinimDraft_18_1070375.scaffolds.fasta_scaffold134102_1	AcL_3.8	Ga0075125_10134102-1	SAMN06267222	saline lake	liquid	saline	neutral	cryophilic	anaerobic	Ace Lake, Antarctica
AntAceMinimDraft_18_1070375.scaffolds.fasta_scaffold13455_2	AcL_3.9	Ga0075125_10013455-2	SAMN06267222	saline lake	liquid	saline	neutral	cryophilic	anaerobic	Ace Lake, Antarctica
AntAceMinimDraft_18_1070375.scaffolds.fasta_scaffold15402_2	AcL_3.10	Ga0075125_10015402-2	SAMN06267222	saline lake	liquid	saline	neutral	cryophilic	anaerobic	Ace Lake, Antarctica
AntAceMinimDraft_18_1070375.scaffolds.fasta_scaffold20657_2	AcL_3.11	Ga0075125_10020657-2	SAMN06267222	saline lake	liquid	saline	neutral	cryophilic	anaerobic	Ace Lake, Antarctica
AntAceMinimDraft_18_1070375.scaffolds.fasta_scaffold26691_1	AcL_3.12	Ga0075125_10026691-1	SAMN06267222	saline lake	liquid	saline	neutral	cryophilic	anaerobic	Ace Lake, Antarctica
AntAceMinimDraft_18_1070375.scaffolds.fasta_scaffold29013_2	AcL_3.13	Ga0075125_10029013-2	SAMN06267222	saline lake	liquid	saline	neutral	cryophilic	anaerobic	Ace Lake, Antarctica
AntAceMinimDraft_18_1070375.scaffolds.fasta_scaffold31711_5	AcL_3.14	Ga0075125_10031711-5	SAMN06267222	saline lake	liquid	saline	neutral	cryophilic	anaerobic	Ace Lake, Antarctica
AntAceMinimDraft_18_1070375.scaffolds.fasta_scaffold36732_2	AcL_3.15	Ga0075125_10036732-2	SAMN06267222	saline lake	liquid	saline	neutral	cryophilic	anaerobic	Ace Lake, Antarctica
AntAceMinimDraft_18_1070375.scaffolds.fasta_scaffold50355_1	AcL_3.16	Ga0075125_10050355-1	SAMN06267222	saline lake	liquid	saline	neutral	cryophilic	anaerobic	Ace Lake, Antarctica
AntAceMinimDraft_18_1070375.scaffolds.fasta_scaffold55385_1	AcL_3.17	Ga0075125_10055385-1	SAMN06267222	saline lake	liquid	saline	neutral	cryophilic	anaerobic	Ace Lake, Antarctica
AntAceMinimDraft_18_1070375.scaffolds.fasta_scaffold72169_1	AcL_3.18	Ga0075125_10072169-2	SAMN06267222	saline lake	liquid	saline	neutral	cryophilic	anaerobic	Ace Lake, Antarctica
AntAceMinimDraft_18_1070375.scaffolds.fasta_scaffold82302_1	AcL_3.19	Ga0075125_10082302-1	SAMN06267222	saline lake	liquid	saline	neutral	cryophilic	anaerobic	Ace Lake, Antarctica
AntAceMinimDraft_4_1070372.scaffolds.fasta_scaffold00557_40	AcL_4.1	Ga0075122_10000557-42	SAMN06343954	saline lake	liquid	saline	neutral	cryophilic	anaerobic	Ace Lake, Antarctica
AntAceMinimDraft_4_1070372.scaffolds.fasta_scaffold00827_26	AcL_4.2	Ga0075122_10000827-28	SAMN06343954	saline lake	liquid	saline	neutral	cryophilic	anaerobic	Ace Lake, Antarctica
AntAceMinimDraft_4_1070372.scaffolds.fasta_scaffold00851_7	AcL_4.3	Ga0075122_10000851-7	SAMN06343954	saline lake	liquid	saline	neutral	cryophilic	anaerobic	Ace Lake, Antarctica
AntAceMinimDraft_4_1070372.scaffolds.fasta_scaffold07707_5	AcL_4.4	Ga0075122_10007707-5	SAMN06343954	saline lake	liquid	saline	neutral	cryophilic	anaerobic	Ace Lake, Antarctica
AntAceMinimDraft_4_1070372.scaffolds.fasta_scaffold10520_11	AcL_4.5	Ga0075122_10010520-12	SAMN06343954	saline lake	liquid	saline	neutral	cryophilic	anaerobic	Ace Lake, Antarctica
AntAceMinimDraft_4_1070372.scaffolds.fasta_scaffold17623_2	AcL_4.6	Ga0075122_10017623-2	SAMN06343954	saline lake	liquid	saline	neutral	cryophilic	anaerobic	Ace Lake, Antarctica
AntAceMinimDraft_4_1070372.scaffolds.fasta_scaffold18285_3	AcL_4.7	Ga0075122_10018285-3	SAMN06343954	saline lake	liquid	saline	neutral	cryophilic	anaerobic	Ace Lake, Antarctica
AntAceMinimDraft_4_1070372.scaffolds.fasta_scaffold28048_2	AcL_4.8	Ga0075122_10028048-2	SAMN06343954	saline lake	liquid	saline	neutral	cryophilic	anaerobic	Ace Lake, Antarctica
AntAceMinimDraft_4_1070372.scaffolds.fasta_scaffold34113_4	AcL_4.9	Ga0075122_10034113-4	SAMN06343954	saline lake	liquid	saline	neutral	cryophilic	anaerobic	Ace Lake, Antarctica
AntAceMinimDraft_4_1070372.scaffolds.fasta_scaffold70733_1	AcL_4.10	Ga0075122_10070733-1	SAMN06343954	saline lake	liquid	saline	neutral	cryophilic	anaerobic	Ace Lake, Antarctica
AntAceMinimDraft_4_1070372.scaffolds.fasta_scaffold83478_1	AcL_4.11	Ga0075122_10083478-1	SAMN06343954	saline lake	liquid	saline	neutral	cryophilic	anaerobic	Ace Lake, Antarctica
AntAceMinimDraft_4_1070372.scaffolds.fasta_scaffold89608_1	AcL_4.12	Ga0075122_10089608-1	SAMN06343954	saline lake	liquid	saline	neutral	cryophilic	anaerobic	Ace Lake, Antarctica
mc1328965482|Representative=gi|998585003|gb|LFCJ01001378.1|_8/1661	LBK_1.1		SAMN03766243	soda lake	liquid	hypersaline	alkaline	mesophilic		Lake Bitter, Kulunda steppe, Russia
mc1330463358|Representative=gi|984778642|gb|LFUF01005182.1|_1/1417	NDH_1.1		SAMN03781032	saline lake	liquid	hypersaline	alkaline	mesophilic		Namib Desert Hosabes playa, Namibia
mc20532409|Representative=scaffold68885_2/1553	OPY_1.1	Ga0078972_1006503-38	SAMN06268369	hot spring water	liquid	freshwater		thermophilic		Obsidian Pool, Yellowstone National Park, USA
mc35926358|Representative=scaffold16196_4/1624	AcL_5.1	Ga0307928_10029650-4	SAMN10863950	saline lake	liquid	saline	alkaline	cryophilic	anaerobic	Ace Lake, Antarctica
Ace Lake-Antarctica -1402-Ga0222697_1002427_6	AcL_6.1	Ga0222697_1002427-6	SAMN09201407	saline lake	liquid	saline	alkaline	cryophilic	anaerobic	Ace Lake, Antarctica
PlaIllAssembly_1097288.scaffolds.fasta_scaffold00281_9	OWC_1.1	Ga0115028_10000281-9	SAMN06267292	freshwater wetland sediment	liquid	freshwater		mesophilic	aerobic	Old Woman Creek National Estuarine Research Reserve, Ohio, USA
RifCSPhighO2_12_1023870.scaffolds.fasta_scaffold04391_3	RiC_1.1	C687J35021_10004391-3	SAMN05421986	soil	solid	freshwater				Rifle, Colorado, USA
RifOxyB1_1023888.scaffolds.fasta_scaffold00046_11	RiC_2.1	Ga0208375_1000150-98	SAMN03842451	soil, loam	solid	freshwater				Rifle, Colorado, USA
RifOxyB1_1023888.scaffolds.fasta_scaffold05169_1	RiC_3.1	Ga0208958_1004344-15	SAMN05421978	soil, loam	solid	freshwater				Rifle, Colorado, USA
SAMEA2619974_10776_4	ArS_1.1		SAMEA2619974	saline water	liquid	saline		cryophilic	hypoxic	Arabian sea
MGYP000681001372	GyB_1.1	Ga0180300_10005954-2	SRS3033589	marine oil-contaminated sediment	solid	saline		thermophilic	anaerobic	Guaymas Basin, Gulf of California, Mexico
MGYP000642661316	GyB_2.1	Ga0180301_10009465-4	SRR6823441	subseafloor sediment	solid	saline		mesophilic	anaerobic	Guaymas Basin, Gulf of California, Mexico
MGYP000359581082	GyB_2.2	Ga0180301_10046041-3	SRR6823441	subseafloor sediment	solid	saline		mesophilic	anaerobic	Guaymas Basin, Gulf of California, Mexico
MGYP000565992219	GyB_2.3	Ga0180301_10005176-12	SRR6823441	subseafloor sediment	solid	saline		mesophilic	anaerobic	Guaymas Basin, Gulf of California, Mexico
MGYP000347782300	GyB_2.4	Ga0180301_10083430-2	SRR6823441	subseafloor sediment	solid	saline		mesophilic	anaerobic	Guaymas Basin, Gulf of California, Mexico
MGYP000692789748	GyB_2.5	Ga0180301_10041250-2	SRR6823441	subseafloor sediment	solid	saline		mesophilic	anaerobic	Guaymas Basin, Gulf of California, Mexico
MGYP000335988725	GyB_2.6	Ga0180301_10010384-6	SRR6823441	subseafloor sediment	solid	saline		mesophilic	anaerobic	Guaymas Basin, Gulf of California, Mexico
MGYP000672152970	GyB_3.1	Ga0180302_10008706-5	SRS3033590	subseafloor sediment	solid	saline		mesophilic	anaerobic	Guaymas Basin, Gulf of California, Mexico
MGYP000597840497	SMT_1.1		SAMD00080628	marine hydrothermal vent chimney sediment		saline				Southern Mariana Trough, Pacific Ocean
MGYP000559433360	NTA_1.1		ERS524245	freshwater sediment	solid	freshwater				Northern Territory of Australia
MGYP000353818161	ELP_1.1	Ga0207770_100531-11	SRS2617844	salt marsh	solid	hypersaline	neutral	cryophilic	aerobic	Eden Landing Ponds, California, USA
MGYP000005856144	ELP_2.1	Ga0207719_100190-10	SRS2617842	salt marsh	solid	hypersaline	neutral	cryophilic	aerobic	Eden Landing Ponds, California, USA
MGYP000141506420	ELP_2.2	Ga0207733_100382-31	SRS2617842	salt marsh	solid	hypersaline	neutral	cryophilic	aerobic	Eden Landing Ponds, California, USA
MGYP000648692434	ELP_3.1	JGI12329J12844_1000125-6	SRS2617843	salt marsh	solid	hypersaline	neutral	cryophilic	aerobic	Eden Landing Ponds, California, USA
MGYP000103175163	ELP_4.1	Ga0207718_100100-6	SRS2617846	salt marsh	solid	hypersaline	neutral	cryophilic	aerobic	Eden Landing Ponds, California, USA
MGYP000598426430-1548	ELP_5.1		SRS2236490, SRS2617845	salt marsh	solid	hypersaline	neutral	cryophilic	aerobic	Eden Landing Ponds, California, USA
WP_058826362.1	Haloferax sp.	NZ_LOEP01000012	SAMN04018175	salt mine	solid	hypersaline				Yunnan, China
WP_144240185.1	N. altunense AJ2	NZ_JNCS01000001	SAMN02800870	saline lake	liquid	hypersaline	neutral	cryophilic	aerobic	Salt lake (Ayakekum), Altun mountain, Xinjiang, China.
ELY83688.1	N. altunense JCM 12890	AOIK01000043	SAMN02471672	saline lake	liquid	hypersaline	neutral	cryophilic	aerobic	Salt lake (Ayakekum), Altun mountain, Xinjiang, China.
WP_157573584.1	H. natans		SAMN02440896	marine water	liquid	hypersaline	neutral	mesophilic	aerobic	Dead Sea and Red Sea; Israel
LKMP01000007_1	LBR_1.1	LKMP01000007	SAMN04124421	brine of Lake	liquid	hypersaline	alkaline	mesophilic	hypoxic	Lake Bitter , Russia: Kulunda steppe
RLG58774.1	GyB_4.1	Ga0180301_100463471	SAMN09214948	subseafloor sediment	solid	saline		mesophilic	anaerobic	Guaymas Basin, Gulf of California, Mexico
RLI53188.1	GyB_5.1	Ga0164310_100139741	SAMN06269071	subseafloor sediment	solid	saline		mesophilic	aerobic	Guaymas Basin, Gulf of California, Mexico
RKX41251.1	GyB_6.1	Ga0164318_100134433	SAMN09215303	subseafloor sediment	solid	saline		cryophilic	aerobic	Guaymas Basin, Gulf of California, Mexico
RKZ11204.1	GyB_7.1	Ga0164313_1000025035	SAMN09215099	subseafloor sediment	solid	saline		cryophilic	aerobic	Guaymas Basin, Gulf of California, Mexico
RLG94066.1	GyB_8.1	Ga0164310_100642831	SAMN06269071	subseafloor sediment	solid	saline		mesophilic	aerobic	Guaymas Basin, Gulf of California, Mexico
AJF63093.1	ACR_1.1	2608573203	SAMN03217314	rifle groundwater	liquid	freshwater			anaerobic	Aquifer adjacent to the Colorado River, USA
HEX32987.1	GyB_9.1	Ga0116200_100200854	SAMN06264874	marine hydrothermal sediment	solid	saline		mesophilic		Guaymas Basin, Gulf of California, Mexico
HDD44259.1	GyB_9.2	Ga0116200_100005183	SAMN06264874	marine hydrothermal sediment	solid	saline		mesophilic		Guaymas Basin, Gulf of California, Mexico
HDI72891.1	GyB_9.3	Ga0116200_100000743	SAMN06264874	marine hydrothermal sediment	solid	saline		mesophilic		Guaymas Basin, Gulf of California, Mexico
HHR27186.1	GBS_1.1	Ga0065719_1002688	SAMN05518494	hotspring water sediment	solid	freshwater	neutral	thermophilic	anaerobic	Great Boiling Spring, Nevada
WP_174701778.1	Haloterrigena sp.	NZ_JABURA010000001	SAMN15143775	salt lake sediment	solid	hypersaline	neutral	mesophilic	aerobic	Xinjiang salt lake, China
WP_179268568.1	Halobonum sp.	NZ_CP058579	SAMN15183787	saline soil	solid	hypersaline				Xinjiang saline soil sample, China
NJD53946.1	AUS_1.1		SAMN10872768	Bioreactor	solid	freshwater	neutral	mesophilic	anaerobic	Australia
NOZ47386.1	EPR_1.1		SAMN12405733	hydrothermal sulfide chimney	liquid	saline	acidic	mesophilic	anaerobic	East Pacific Rise, Pacific Ocean
HGF63239.1	YNP_1.1	Ga0123519_100347572	SAMN07631051	thermal springs, mud, sediment	solid	freshwater		thermophilic		Yellowstone National Park, USA
HID09282.1	MCR_1.1	DTWW01000349	SAMN10967517	rise vent fluids	liquid	saline	neutral	thermophilic		Mid-Cayman Rise, Caribbean sea
WP_163487151.1	H. borinquense	NZ_CP048739	SAMN14053718	solar saltern	solid	hypersaline	neutral	mesophilic	aerobic	Solar saltern, India
WP_207587115.1	Halovivax sp		SAMN18203374	saline lake	liquid	saline				Salt lake, China
