# Supplementary material for: Discovery of archaeal fusexins homologous to eukaryotic HAP2/GCS1 gamete fusion proteins
Source: Nat Commun. 2022 Jul 6;13:3880. doi: 10.1038/s41467-022-31564-1 (PMC9259645; doi:10.1038/s41467-022-31564-1)
Supplement: Supplementary file 6 — Supplementary Data 2 [file 41467_2022_31564_MOESM6_ESM.xlsx]

## Sheet: Halovivax sp. KZCA124
locus_tag	codon_start	product	protein_id	db_xref	genome xrefs	EC_number	targetname	accession	queryid	accession2	E-value	description	domain	arCOG-id	functional-class	gene-name	arCOG-annotation	supercluster	profile-cdd	profile-tigrfam
J1N62_RS14465	1	HNH endonuclease	WP_207587062.1	GeneID:63213810	['BioProject:PRJNA224116', 'BioSample:SAMN18203374', 'Assembly:GCF_017357405.1']		HNH	pfam01844	WP_207587062.1	-	4.7e-10	HNH	1844	arCOG03898	V	McrA	Restriction endonuclease, McrA/HNH family	COG01403	cd00085
J1N62_RS14465	1	HNH endonuclease	WP_207587062.1	GeneID:63213810	['BioProject:PRJNA224116', 'BioSample:SAMN18203374', 'Assembly:GCF_017357405.1']		HNH	pfam01844	WP_207587062.1	-	4.7e-10	HNH	1844	arCOG06811	V	-	Restriction endonuclease, HNH family	COG03183	cd00085
J1N62_RS14465	1	HNH endonuclease	WP_207587062.1	GeneID:63213810	['BioProject:PRJNA224116', 'BioSample:SAMN18203374', 'Assembly:GCF_017357405.1']		HNH	pfam01844	WP_207587062.1	-	4.7e-10	HNH	1844	arCOG08099	V	-	HNH family endonuclease		cd00085
J1N62_RS14465	1	HNH endonuclease	WP_207587062.1	GeneID:63213810	['BioProject:PRJNA224116', 'BioSample:SAMN18203374', 'Assembly:GCF_017357405.1']		HNH	pfam01844	WP_207587062.1	-	4.7e-10	HNH	1844	arCOG10446	V	-	Restriction endonuclease, McrA/HNH family	COG01403	cd00085
J1N62_RS14465	1	HNH endonuclease	WP_207587062.1	GeneID:63213810	['BioProject:PRJNA224116', 'BioSample:SAMN18203374', 'Assembly:GCF_017357405.1']		HNH_5	pfam14279	WP_207587062.1	-	1.4e-07	HNH	14279
J1N62_RS14470	1	hypothetical protein	WP_207587064.1	GeneID:63213811	['BioProject:PRJNA224116', 'BioSample:SAMN18203374', 'Assembly:GCF_017357405.1']				WP_207587064.1
J1N62_RS14475	1	hypothetical protein	WP_207587066.1	GeneID:63213812	['BioProject:PRJNA224116', 'BioSample:SAMN18203374', 'Assembly:GCF_017357405.1']				WP_207587066.1
J1N62_RS14480	1	hypothetical protein	WP_207587068.1	GeneID:63213813	['BioProject:PRJNA224116', 'BioSample:SAMN18203374', 'Assembly:GCF_017357405.1']		DUF853	pfam05872	WP_207587068.1	-	0.00014	Bacterial protein of unknown function	5872
J1N62_RS14485	1	hypothetical protein	WP_207587070.1	GeneID:63213814	['BioProject:PRJNA224116', 'BioSample:SAMN18203374', 'Assembly:GCF_017357405.1']				WP_207587070.1
J1N62_RS14490	1	hypothetical protein	WP_207587072.1	GeneID:63213815	['BioProject:PRJNA224116', 'BioSample:SAMN18203374', 'Assembly:GCF_017357405.1']				WP_207587072.1
J1N62_RS14495	1	hypothetical protein	WP_207587073.1	GeneID:63213816	['BioProject:PRJNA224116', 'BioSample:SAMN18203374', 'Assembly:GCF_017357405.1']				WP_207587073.1
J1N62_RS14500	1	hypothetical protein	WP_207587074.1	GeneID:63213817	['BioProject:PRJNA224116', 'BioSample:SAMN18203374', 'Assembly:GCF_017357405.1']				WP_207587074.1
J1N62_RS14505	1	hypothetical protein	WP_207587075.1	GeneID:63213818	['BioProject:PRJNA224116', 'BioSample:SAMN18203374', 'Assembly:GCF_017357405.1']				WP_207587075.1
J1N62_RS14510	1	hypothetical protein	WP_207587076.1	GeneID:63213819	['BioProject:PRJNA224116', 'BioSample:SAMN18203374', 'Assembly:GCF_017357405.1']				WP_207587076.1
J1N62_RS14515	1	hypothetical protein	WP_207587077.1	GeneID:63213820	['BioProject:PRJNA224116', 'BioSample:SAMN18203374', 'Assembly:GCF_017357405.1']				WP_207587077.1
J1N62_RS14520	1	hypothetical protein	WP_207587078.1	GeneID:63213821	['BioProject:PRJNA224116', 'BioSample:SAMN18203374', 'Assembly:GCF_017357405.1']		D5_N	pfam08706	WP_207587078.1	-	9.6e-15	D5 N terminal	8706	arCOG06914	X	-	Phage or plasmid associated DNA primase, primpol domain	COG03378		TIGR01613
J1N62_RS14520	1	hypothetical protein	WP_207587078.1	GeneID:63213821	['BioProject:PRJNA224116', 'BioSample:SAMN18203374', 'Assembly:GCF_017357405.1']		DUF5906	pfam19263	WP_207587078.1	-	1.6e-10	Family of unknown function	19263
J1N62_RS14525	1	hypothetical protein	WP_207587080.1	GeneID:63213822	['BioProject:PRJNA224116', 'BioSample:SAMN18203374', 'Assembly:GCF_017357405.1']		CoiA	pfam06054	WP_207587080.1	-	1.5e-14	Competence protein CoiA-like	6054
J1N62_RS14525	1	hypothetical protein	WP_207587080.1	GeneID:63213822	['BioProject:PRJNA224116', 'BioSample:SAMN18203374', 'Assembly:GCF_017357405.1']		DUF6035	pfam19500	WP_207587080.1	-	0.00052	Family of unknown function	19500
J1N62_RS14530	1	hypothetical protein	WP_207587082.1	GeneID:63213823	['BioProject:PRJNA224116', 'BioSample:SAMN18203374', 'Assembly:GCF_017357405.1']				WP_207587082.1
J1N62_RS14535	1	hypothetical protein	WP_207587084.1	GeneID:63213824	['BioProject:PRJNA224116', 'BioSample:SAMN18203374', 'Assembly:GCF_017357405.1']		tRNA_anti-codon	pfam01336	WP_207587084.1	-	8.4e-11	OB-fold nucleic acid binding	1336	arCOG03400	R	-	Predicted RNA-binding protein, contains TRAM domain	COG04085	cd04485
J1N62_RS14535	1	hypothetical protein	WP_207587084.1	GeneID:63213824	['BioProject:PRJNA224116', 'BioSample:SAMN18203374', 'Assembly:GCF_017357405.1']		tRNA_anti-codon	pfam01336	WP_207587084.1	-	8.4e-11	OB-fold nucleic acid binding	1336	arCOG05052	R	-	Predicted RNA-binding protein, contains TRAM domain	COG04085	cd03524
J1N62_RS14535	1	hypothetical protein	WP_207587084.1	GeneID:63213824	['BioProject:PRJNA224116', 'BioSample:SAMN18203374', 'Assembly:GCF_017357405.1']		REPA_OB_2	pfam16900	WP_207587084.1	-	6e-06	Replication protein A OB	16900
J1N62_RS14535	1	hypothetical protein	WP_207587084.1	GeneID:63213824	['BioProject:PRJNA224116', 'BioSample:SAMN18203374', 'Assembly:GCF_017357405.1']		CDC24_OB3	pfam17244	WP_207587084.1	-	1.2e-05	Cell division control protein 24, OB domain	17244
J1N62_RS14540	1	hypothetical protein	WP_207587085.1	GeneID:63213825	['BioProject:PRJNA224116', 'BioSample:SAMN18203374', 'Assembly:GCF_017357405.1']				WP_207587085.1
J1N62_RS14545	1	hypothetical protein	WP_207587087.1	GeneID:63213826	['BioProject:PRJNA224116', 'BioSample:SAMN18203374', 'Assembly:GCF_017357405.1']				WP_207587087.1
J1N62_RS14550	1	hypothetical protein	WP_207587088.1	GeneID:63213827	['BioProject:PRJNA224116', 'BioSample:SAMN18203374', 'Assembly:GCF_017357405.1']				WP_207587088.1
J1N62_RS14555	1	type IV secretion system DNA-binding domain-containing protein	WP_207587090.1	GeneID:63213828	['BioProject:PRJNA224116', 'BioSample:SAMN18203374', 'Assembly:GCF_017357405.1']		TrwB_AAD_bind	pfam10412	WP_207587090.1	-	4.3e-08	Type IV secretion-system coupling protein DNA-binding	10412
J1N62_RS14555	1	type IV secretion system DNA-binding domain-containing protein	WP_207587090.1	GeneID:63213828	['BioProject:PRJNA224116', 'BioSample:SAMN18203374', 'Assembly:GCF_017357405.1']		TraG-D_C	pfam12696	WP_207587090.1	-	6.8e-06	TraM recognition site of TraD and	12696
J1N62_RS14560	1	hypothetical protein	WP_207587092.1	GeneID:63213829	['BioProject:PRJNA224116', 'BioSample:SAMN18203374', 'Assembly:GCF_017357405.1']				WP_207587092.1
J1N62_RS14565	1	hypothetical protein	WP_207587094.1	GeneID:63213830	['BioProject:PRJNA224116', 'BioSample:SAMN18203374', 'Assembly:GCF_017357405.1']				WP_207587094.1
J1N62_RS14570	1	hypothetical protein	WP_207587095.1	GeneID:63213831	['BioProject:PRJNA224116', 'BioSample:SAMN18203374', 'Assembly:GCF_017357405.1']		AAA_10	pfam12846	WP_207587095.1	-	7.9e-09	AAA-like	12846	arCOG00281	L	-	HerA-like helicase	COG00433
J1N62_RS14570	1	hypothetical protein	WP_207587095.1	GeneID:63213831	['BioProject:PRJNA224116', 'BioSample:SAMN18203374', 'Assembly:GCF_017357405.1']		AAA_10	pfam12846	WP_207587095.1	-	7.9e-09	AAA-like	12846	arCOG00282	L	-	HerA helicase	COG00433	cd01127	TIGR03925
J1N62_RS14570	1	hypothetical protein	WP_207587095.1	GeneID:63213831	['BioProject:PRJNA224116', 'BioSample:SAMN18203374', 'Assembly:GCF_017357405.1']		AAA_10	pfam12846	WP_207587095.1	-	7.9e-09	AAA-like	12846	arCOG00284	L	-	HerA helicase	COG00433	cd01127	TIGR03743,TIGR00929
J1N62_RS14570	1	hypothetical protein	WP_207587095.1	GeneID:63213831	['BioProject:PRJNA224116', 'BioSample:SAMN18203374', 'Assembly:GCF_017357405.1']		AAA_10	pfam12846	WP_207587095.1	-	7.9e-09	AAA-like	12846	arCOG00285	L	-	HerA helicase	COG00433		TIGR02640
J1N62_RS14570	1	hypothetical protein	WP_207587095.1	GeneID:63213831	['BioProject:PRJNA224116', 'BioSample:SAMN18203374', 'Assembly:GCF_017357405.1']		AAA_10	pfam12846	WP_207587095.1	-	7.9e-09	AAA-like	12846	arCOG00286	L	-	HerA helicase	COG00433	cd00046	TIGR00929
J1N62_RS14570	1	hypothetical protein	WP_207587095.1	GeneID:63213831	['BioProject:PRJNA224116', 'BioSample:SAMN18203374', 'Assembly:GCF_017357405.1']		AAA_10	pfam12846	WP_207587095.1	-	7.9e-09	AAA-like	12846	arCOG04034	U	VirB4	Type IV secretory pathway, VirB4 component	COG03451	cd00009	TIGR03743
J1N62_RS14570	1	hypothetical protein	WP_207587095.1	GeneID:63213831	['BioProject:PRJNA224116', 'BioSample:SAMN18203374', 'Assembly:GCF_017357405.1']		AAA_10	pfam12846	WP_207587095.1	-	7.9e-09	AAA-like	12846	arCOG04035	U	VirB4	Type IV secretory pathway, VirB4 component	COG03451		TIGR02746
J1N62_RS14570	1	hypothetical protein	WP_207587095.1	GeneID:63213831	['BioProject:PRJNA224116', 'BioSample:SAMN18203374', 'Assembly:GCF_017357405.1']		AAA_10	pfam12846	WP_207587095.1	-	7.9e-09	AAA-like	12846	arCOG04316	R	-	ABC ATPase domain containing protein
J1N62_RS14570	1	hypothetical protein	WP_207587095.1	GeneID:63213831	['BioProject:PRJNA224116', 'BioSample:SAMN18203374', 'Assembly:GCF_017357405.1']		AAA_10	pfam12846	WP_207587095.1	-	7.9e-09	AAA-like	12846	arCOG04816	U	-	TraG/TraD/VirD4 family enzyme, ATPase	COG03505
J1N62_RS14570	1	hypothetical protein	WP_207587095.1	GeneID:63213831	['BioProject:PRJNA224116', 'BioSample:SAMN18203374', 'Assembly:GCF_017357405.1']		DUF87	pfam01935	WP_207587095.1	-	1.6e-05	Helicase HerA, central	1935	arCOG00280	L	-	HerA helicase	COG00433	cd01127
J1N62_RS14570	1	hypothetical protein	WP_207587095.1	GeneID:63213831	['BioProject:PRJNA224116', 'BioSample:SAMN18203374', 'Assembly:GCF_017357405.1']		DUF87	pfam01935	WP_207587095.1	-	1.6e-05	Helicase HerA, central	1935	arCOG00283	L	-	HerA helicase	COG00433		TIGR02525
J1N62_RS14575	1	hypothetical protein	WP_207587097.1	GeneID:63213832	['BioProject:PRJNA224116', 'BioSample:SAMN18203374', 'Assembly:GCF_017357405.1']				WP_207587097.1
J1N62_RS14580	1	hypothetical protein	WP_207592143.1	GeneID:63213833	['BioProject:PRJNA224116', 'BioSample:SAMN18203374', 'Assembly:GCF_017357405.1']		T4SS_pilin	pfam18895	WP_207592143.1	-	0.00015	Type IV secretion system	18895
J1N62_RS14585	1	hypothetical protein	WP_207587098.1	GeneID:63213834	['BioProject:PRJNA224116', 'BioSample:SAMN18203374', 'Assembly:GCF_017357405.1']				WP_207587098.1
J1N62_RS14590	1	hypothetical protein	WP_207587099.1	GeneID:63213835	['BioProject:PRJNA224116', 'BioSample:SAMN18203374', 'Assembly:GCF_017357405.1']				WP_207587099.1
J1N62_RS14595	1	DUF932 domain-containing protein	WP_207587100.1	GeneID:63213836	['BioProject:PRJNA224116', 'BioSample:SAMN18203374', 'Assembly:GCF_017357405.1']		DUF932	pfam06067	WP_207587100.1	-	1.4e-07	Domain of unknown function	6067	arCOG07025	K	-	Transcriptional regulator, contains HTH domain
J1N62_RS14595	1	DUF932 domain-containing protein	WP_207587100.1	GeneID:63213836	['BioProject:PRJNA224116', 'BioSample:SAMN18203374', 'Assembly:GCF_017357405.1']		DUF932	pfam06067	WP_207587100.1	-	1.4e-07	Domain of unknown function	6067	arCOG12186	S	-	Uncharacterized protein
J1N62_RS14600	1	ATP-binding protein	WP_207587101.1	GeneID:63213837	['BioProject:PRJNA224116', 'BioSample:SAMN18203374', 'Assembly:GCF_017357405.1']		FtsK_SpoIIIE	pfam01580	WP_207587101.1	-	0.00059	FtsK/SpoIIIE	1580
J1N62_RS14600	1	ATP-binding protein	WP_207587101.1	GeneID:63213837	['BioProject:PRJNA224116', 'BioSample:SAMN18203374', 'Assembly:GCF_017357405.1']		DUF87	pfam01935	WP_207587101.1	-	0.00076	Helicase HerA, central	1935	arCOG00280	L	-	HerA helicase	COG00433	cd01127
J1N62_RS14600	1	ATP-binding protein	WP_207587101.1	GeneID:63213837	['BioProject:PRJNA224116', 'BioSample:SAMN18203374', 'Assembly:GCF_017357405.1']		DUF87	pfam01935	WP_207587101.1	-	0.00076	Helicase HerA, central	1935	arCOG00283	L	-	HerA helicase	COG00433		TIGR02525
J1N62_RS14605	1	hypothetical protein	WP_207587102.1	GeneID:63213838	['BioProject:PRJNA224116', 'BioSample:SAMN18203374', 'Assembly:GCF_017357405.1']				WP_207587102.1
J1N62_RS14610	1	hypothetical protein	WP_207587103.1	GeneID:63213839	['BioProject:PRJNA224116', 'BioSample:SAMN18203374', 'Assembly:GCF_017357405.1']				WP_207587103.1
J1N62_RS14615	1	ThiF family adenylyltransferase	WP_207587104.1	GeneID:63213840	['BioProject:PRJNA224116', 'BioSample:SAMN18203374', 'Assembly:GCF_017357405.1']		ThiF	pfam00899	WP_207587104.1	-	2e-41	ThiF	899	arCOG01677	H	HcgE	Iron-guanylylpyridinol (FeGP) cofactor biosynthesis protein, Guanylylpyridinol ThiF/HesA family	COG04015	cd01483	TIGR02354
J1N62_RS14620	1	hypothetical protein	WP_207587106.1	GeneID:63213841	['BioProject:PRJNA224116', 'BioSample:SAMN18203374', 'Assembly:GCF_017357405.1']				WP_207587106.1
J1N62_RS14625	1	hypothetical protein	WP_207587108.1	GeneID:63213842	['BioProject:PRJNA224116', 'BioSample:SAMN18203374', 'Assembly:GCF_017357405.1']				WP_207587108.1
J1N62_RS14630	1	winged helix-turn-helix transcriptional regulator	WP_207587109.1	GeneID:63213843	['BioProject:PRJNA224116', 'BioSample:SAMN18203374', 'Assembly:GCF_017357405.1']		MarR_2	pfam12802	WP_207587109.1	-	8.8e-06	MarR	12802	arCOG00377	K	-	Predicted membrane-associated trancriptional regulator	COG02512
J1N62_RS14630	1	winged helix-turn-helix transcriptional regulator	WP_207587109.1	GeneID:63213843	['BioProject:PRJNA224116', 'BioSample:SAMN18203374', 'Assembly:GCF_017357405.1']		MarR_2	pfam12802	WP_207587109.1	-	8.8e-06	MarR	12802	arCOG00382	K	-	Predicted membrane-associated or secreted trancriptional regulator	COG02512	cd00090
J1N62_RS14630	1	winged helix-turn-helix transcriptional regulator	WP_207587109.1	GeneID:63213843	['BioProject:PRJNA224116', 'BioSample:SAMN18203374', 'Assembly:GCF_017357405.1']		MarR_2	pfam12802	WP_207587109.1	-	8.8e-06	MarR	12802	arCOG00386	K	-	Predicted membrane-associated trancriptional regulator	COG02512	cd00090
J1N62_RS14630	1	winged helix-turn-helix transcriptional regulator	WP_207587109.1	GeneID:63213843	['BioProject:PRJNA224116', 'BioSample:SAMN18203374', 'Assembly:GCF_017357405.1']		MarR_2	pfam12802	WP_207587109.1	-	8.8e-06	MarR	12802	arCOG00393	K	-	Predicted membrane-associated trancriptional regulator	COG02512	cd00090	TIGR01884
J1N62_RS14630	1	winged helix-turn-helix transcriptional regulator	WP_207587109.1	GeneID:63213843	['BioProject:PRJNA224116', 'BioSample:SAMN18203374', 'Assembly:GCF_017357405.1']		MarR_2	pfam12802	WP_207587109.1	-	8.8e-06	MarR	12802	arCOG01207	K	-	Predicted transcriptional regulator, MarR family		cd00090
J1N62_RS14630	1	winged helix-turn-helix transcriptional regulator	WP_207587109.1	GeneID:63213843	['BioProject:PRJNA224116', 'BioSample:SAMN18203374', 'Assembly:GCF_017357405.1']		MarR_2	pfam12802	WP_207587109.1	-	8.8e-06	MarR	12802	arCOG02750	K	-	Transcriptional regulator, contains HTH domain	COG01378	cd00090
J1N62_RS14630	1	winged helix-turn-helix transcriptional regulator	WP_207587109.1	GeneID:63213843	['BioProject:PRJNA224116', 'BioSample:SAMN18203374', 'Assembly:GCF_017357405.1']		MarR_2	pfam12802	WP_207587109.1	-	8.8e-06	MarR	12802	arCOG03177	K	MarR	Transcriptional regulator, MarR family	COG01846	cd00090	TIGR02277
J1N62_RS14630	1	winged helix-turn-helix transcriptional regulator	WP_207587109.1	GeneID:63213843	['BioProject:PRJNA224116', 'BioSample:SAMN18203374', 'Assembly:GCF_017357405.1']		MarR_2	pfam12802	WP_207587109.1	-	8.8e-06	MarR	12802	arCOG03181	K	MarR	Transcriptional regulator, MarR family	COG01846	cd00090
J1N62_RS14630	1	winged helix-turn-helix transcriptional regulator	WP_207587109.1	GeneID:63213843	['BioProject:PRJNA224116', 'BioSample:SAMN18203374', 'Assembly:GCF_017357405.1']		MarR_2	pfam12802	WP_207587109.1	-	8.8e-06	MarR	12802	arCOG03183	K	MarR	Transcriptional regulator, MarR family	COG01846
J1N62_RS14630	1	winged helix-turn-helix transcriptional regulator	WP_207587109.1	GeneID:63213843	['BioProject:PRJNA224116', 'BioSample:SAMN18203374', 'Assembly:GCF_017357405.1']		MarR_2	pfam12802	WP_207587109.1	-	8.8e-06	MarR	12802	arCOG04377	K	-	Transcriptional regulator MarR family, contains HTH domain	COG04738
J1N62_RS14630	1	winged helix-turn-helix transcriptional regulator	WP_207587109.1	GeneID:63213843	['BioProject:PRJNA224116', 'BioSample:SAMN18203374', 'Assembly:GCF_017357405.1']		MarR_2	pfam12802	WP_207587109.1	-	8.8e-06	MarR	12802	arCOG06077	K	MarR	Transcriptional regulator, MarR family	COG01846	cd00090
J1N62_RS14630	1	winged helix-turn-helix transcriptional regulator	WP_207587109.1	GeneID:63213843	['BioProject:PRJNA224116', 'BioSample:SAMN18203374', 'Assembly:GCF_017357405.1']		MarR_2	pfam12802	WP_207587109.1	-	8.8e-06	MarR	12802	arCOG06629	K	-	Transcriptional regulator, contains HTH domain
J1N62_RS14630	1	winged helix-turn-helix transcriptional regulator	WP_207587109.1	GeneID:63213843	['BioProject:PRJNA224116', 'BioSample:SAMN18203374', 'Assembly:GCF_017357405.1']		MarR_2	pfam12802	WP_207587109.1	-	8.8e-06	MarR	12802	arCOG07495	K	-	Predicted transcriptional regulator	COG01497	cd00092	TIGR01884
J1N62_RS14630	1	winged helix-turn-helix transcriptional regulator	WP_207587109.1	GeneID:63213843	['BioProject:PRJNA224116', 'BioSample:SAMN18203374', 'Assembly:GCF_017357405.1']		HTH_20	pfam12840	WP_207587109.1	-	0.0001	Helix-turn-helix	12840	arCOG00734	K	ArsR	Transcriptional regulator containing HTH domain, ArsR family	COG00640	cd00090
J1N62_RS14630	1	winged helix-turn-helix transcriptional regulator	WP_207587109.1	GeneID:63213843	['BioProject:PRJNA224116', 'BioSample:SAMN18203374', 'Assembly:GCF_017357405.1']		HTH_20	pfam12840	WP_207587109.1	-	0.0001	Helix-turn-helix	12840	arCOG00742	K	ArsR	Transcriptional regulator containing HTH domain, ArsR family	COG00640
J1N62_RS14630	1	winged helix-turn-helix transcriptional regulator	WP_207587109.1	GeneID:63213843	['BioProject:PRJNA224116', 'BioSample:SAMN18203374', 'Assembly:GCF_017357405.1']		HTH_20	pfam12840	WP_207587109.1	-	0.0001	Helix-turn-helix	12840	arCOG01679	K	ArsR	Transcriptional regulator containing HTH domain, ArsR family	COG00640	cd00090
J1N62_RS14630	1	winged helix-turn-helix transcriptional regulator	WP_207587109.1	GeneID:63213843	['BioProject:PRJNA224116', 'BioSample:SAMN18203374', 'Assembly:GCF_017357405.1']		HTH_20	pfam12840	WP_207587109.1	-	0.0001	Helix-turn-helix	12840	arCOG01682	K	ArsR	Transcriptional regulator containing HTH domain, ArsR family	COG00640	cd00090
J1N62_RS14630	1	winged helix-turn-helix transcriptional regulator	WP_207587109.1	GeneID:63213843	['BioProject:PRJNA224116', 'BioSample:SAMN18203374', 'Assembly:GCF_017357405.1']		HTH_20	pfam12840	WP_207587109.1	-	0.0001	Helix-turn-helix	12840	arCOG01685	K	ArsR	Transcriptional regulator containing HTH domain, ArsR family	COG00640	cd00090
J1N62_RS14630	1	winged helix-turn-helix transcriptional regulator	WP_207587109.1	GeneID:63213843	['BioProject:PRJNA224116', 'BioSample:SAMN18203374', 'Assembly:GCF_017357405.1']		HTH_20	pfam12840	WP_207587109.1	-	0.0001	Helix-turn-helix	12840	arCOG01686	K	ArsR	Transcriptional regulator containing HTH domain, ArsR family	COG00640	cd00090	TIGR02702
J1N62_RS14630	1	winged helix-turn-helix transcriptional regulator	WP_207587109.1	GeneID:63213843	['BioProject:PRJNA224116', 'BioSample:SAMN18203374', 'Assembly:GCF_017357405.1']		HTH_20	pfam12840	WP_207587109.1	-	0.0001	Helix-turn-helix	12840	arCOG01687	K	ArsR	Transcriptional regulator containing HTH domain, ArsR family	COG00640	cd00090
J1N62_RS14630	1	winged helix-turn-helix transcriptional regulator	WP_207587109.1	GeneID:63213843	['BioProject:PRJNA224116', 'BioSample:SAMN18203374', 'Assembly:GCF_017357405.1']		HTH_20	pfam12840	WP_207587109.1	-	0.0001	Helix-turn-helix	12840	arCOG02104	K	-	Transcriptional regulator, ArsR family	COG00640
J1N62_RS14630	1	winged helix-turn-helix transcriptional regulator	WP_207587109.1	GeneID:63213843	['BioProject:PRJNA224116', 'BioSample:SAMN18203374', 'Assembly:GCF_017357405.1']		HTH_20	pfam12840	WP_207587109.1	-	0.0001	Helix-turn-helix	12840	arCOG02756	K	-	Transcriptional regulator, contains HTH domain	COG04190	cd00090
J1N62_RS14630	1	winged helix-turn-helix transcriptional regulator	WP_207587109.1	GeneID:63213843	['BioProject:PRJNA224116', 'BioSample:SAMN18203374', 'Assembly:GCF_017357405.1']		HTH_20	pfam12840	WP_207587109.1	-	0.0001	Helix-turn-helix	12840	arCOG02809	K	-	Transcriptional regulator, implicated in bacteriocin system regulation, contains HTH domain	COG04742	cd00090
J1N62_RS14630	1	winged helix-turn-helix transcriptional regulator	WP_207587109.1	GeneID:63213843	['BioProject:PRJNA224116', 'BioSample:SAMN18203374', 'Assembly:GCF_017357405.1']		HTH_20	pfam12840	WP_207587109.1	-	0.0001	Helix-turn-helix	12840	arCOG03065	K	ArsR	Transcriptional regulator containing HTH domain, ArsR family	COG00640	cd00090	TIGR02944
J1N62_RS14630	1	winged helix-turn-helix transcriptional regulator	WP_207587109.1	GeneID:63213843	['BioProject:PRJNA224116', 'BioSample:SAMN18203374', 'Assembly:GCF_017357405.1']		HTH_20	pfam12840	WP_207587109.1	-	0.0001	Helix-turn-helix	12840	arCOG03067	K	ArsR	Transcriptional regulator containing HTH domain, ArsR family	COG00640	cd00090	TIGR01884
J1N62_RS14630	1	winged helix-turn-helix transcriptional regulator	WP_207587109.1	GeneID:63213843	['BioProject:PRJNA224116', 'BioSample:SAMN18203374', 'Assembly:GCF_017357405.1']		HTH_20	pfam12840	WP_207587109.1	-	0.0001	Helix-turn-helix	12840	arCOG03859	K	ArsR	Transcriptional regulator containing HTH domain, ArsR family	COG00640	cd00090
J1N62_RS14630	1	winged helix-turn-helix transcriptional regulator	WP_207587109.1	GeneID:63213843	['BioProject:PRJNA224116', 'BioSample:SAMN18203374', 'Assembly:GCF_017357405.1']		HTH_20	pfam12840	WP_207587109.1	-	0.0001	Helix-turn-helix	12840	arCOG03860	K	-	Predicted transcriptional regulator, contains HTH domain	COG00640
J1N62_RS14630	1	winged helix-turn-helix transcriptional regulator	WP_207587109.1	GeneID:63213843	['BioProject:PRJNA224116', 'BioSample:SAMN18203374', 'Assembly:GCF_017357405.1']		HTH_20	pfam12840	WP_207587109.1	-	0.0001	Helix-turn-helix	12840	arCOG04056	K	ArsR	Transcriptional regulator containing HTH domain, ArsR family	COG00640	cd00090	TIGR01884
J1N62_RS14630	1	winged helix-turn-helix transcriptional regulator	WP_207587109.1	GeneID:63213843	['BioProject:PRJNA224116', 'BioSample:SAMN18203374', 'Assembly:GCF_017357405.1']		HTH_20	pfam12840	WP_207587109.1	-	0.0001	Helix-turn-helix	12840	arCOG04439	K	ArsR	Transcriptional regulator containing HTH domain, ArsR family	COG00640	cd00090
J1N62_RS14630	1	winged helix-turn-helix transcriptional regulator	WP_207587109.1	GeneID:63213843	['BioProject:PRJNA224116', 'BioSample:SAMN18203374', 'Assembly:GCF_017357405.1']		HTH_20	pfam12840	WP_207587109.1	-	0.0001	Helix-turn-helix	12840	arCOG04688	K	-	Transcriptional regulator, contains HTH domain
J1N62_RS14630	1	winged helix-turn-helix transcriptional regulator	WP_207587109.1	GeneID:63213843	['BioProject:PRJNA224116', 'BioSample:SAMN18203374', 'Assembly:GCF_017357405.1']		HTH_20	pfam12840	WP_207587109.1	-	0.0001	Helix-turn-helix	12840	arCOG05152	K	-	Transcriptional regulator, contains HTH domain		cd00090
J1N62_RS14630	1	winged helix-turn-helix transcriptional regulator	WP_207587109.1	GeneID:63213843	['BioProject:PRJNA224116', 'BioSample:SAMN18203374', 'Assembly:GCF_017357405.1']		HTH_20	pfam12840	WP_207587109.1	-	0.0001	Helix-turn-helix	12840	arCOG05349	K	ArsR	Transcriptional regulator containing HTH domain, ArsR family	COG00640	cd00090
J1N62_RS14630	1	winged helix-turn-helix transcriptional regulator	WP_207587109.1	GeneID:63213843	['BioProject:PRJNA224116', 'BioSample:SAMN18203374', 'Assembly:GCF_017357405.1']		HTH_20	pfam12840	WP_207587109.1	-	0.0001	Helix-turn-helix	12840	arCOG05573	K	-	Transcriptional regulator, contains HTH domain	COG04742
J1N62_RS14630	1	winged helix-turn-helix transcriptional regulator	WP_207587109.1	GeneID:63213843	['BioProject:PRJNA224116', 'BioSample:SAMN18203374', 'Assembly:GCF_017357405.1']		HTH_20	pfam12840	WP_207587109.1	-	0.0001	Helix-turn-helix	12840	arCOG05817	K	-	Transcriptional regulator, contains wHTH domain
J1N62_RS14630	1	winged helix-turn-helix transcriptional regulator	WP_207587109.1	GeneID:63213843	['BioProject:PRJNA224116', 'BioSample:SAMN18203374', 'Assembly:GCF_017357405.1']		HTH_20	pfam12840	WP_207587109.1	-	0.0001	Helix-turn-helix	12840	arCOG05900	K	-	Predicted transcriptional regulator	COG03355	cd00090	TIGR00498
J1N62_RS14630	1	winged helix-turn-helix transcriptional regulator	WP_207587109.1	GeneID:63213843	['BioProject:PRJNA224116', 'BioSample:SAMN18203374', 'Assembly:GCF_017357405.1']		HTH_20	pfam12840	WP_207587109.1	-	0.0001	Helix-turn-helix	12840	arCOG09396	K	-	DNA-binding transcriptional regulator, IclR family	COG01414	cd00090	TIGR02431,TIGR01863
J1N62_RS14630	1	winged helix-turn-helix transcriptional regulator	WP_207587109.1	GeneID:63213843	['BioProject:PRJNA224116', 'BioSample:SAMN18203374', 'Assembly:GCF_017357405.1']		HTH_20	pfam12840	WP_207587109.1	-	0.0001	Helix-turn-helix	12840	arCOG09949	K	ArsR	Transcriptional regulator containing HTH domain, ArsR family	COG00640	cd00090	TIGR01843
J1N62_RS14635	1	hypothetical protein	WP_207587110.1	GeneID:63213844	['BioProject:PRJNA224116', 'BioSample:SAMN18203374', 'Assembly:GCF_017357405.1']				WP_207587110.1
J1N62_RS14640	1	hypothetical protein	WP_207587111.1	GeneID:63213845	['BioProject:PRJNA224116', 'BioSample:SAMN18203374', 'Assembly:GCF_017357405.1']				WP_207587111.1
J1N62_RS14645	1	hypothetical protein	WP_207587112.1	GeneID:63213846	['BioProject:PRJNA224116', 'BioSample:SAMN18203374', 'Assembly:GCF_017357405.1']				WP_207587112.1
J1N62_RS14650	1	hypothetical protein	WP_207587113.1	GeneID:63213847	['BioProject:PRJNA224116', 'BioSample:SAMN18203374', 'Assembly:GCF_017357405.1']				WP_207587113.1
J1N62_RS14655	1	hypothetical protein	WP_207587114.1	GeneID:63213848	['BioProject:PRJNA224116', 'BioSample:SAMN18203374', 'Assembly:GCF_017357405.1']				WP_207587114.1
J1N62_RS14660	1	phage holin family protein	WP_207587115.1	GeneID:63213849	['BioProject:PRJNA224116', 'BioSample:SAMN18203374', 'Assembly:GCF_017357405.1']				WP_207587115.1
J1N62_RS14665	1	FkbM family methyltransferase	WP_207587116.1	GeneID:63213850	['BioProject:PRJNA224116', 'BioSample:SAMN18203374', 'Assembly:GCF_017357405.1']		Methyltransf_21	pfam05050	WP_207587116.1	-	1.3e-13	Methyltransferase FkbM	5050	arCOG01400	Q	-	SAM-dependent methyltransferase	COG00500	cd02440,cd02111	TIGR01444
J1N62_RS14665	1	FkbM family methyltransferase	WP_207587116.1	GeneID:63213850	['BioProject:PRJNA224116', 'BioSample:SAMN18203374', 'Assembly:GCF_017357405.1']		Methyltransf_21	pfam05050	WP_207587116.1	-	1.3e-13	Methyltransferase FkbM	5050	arCOG01401	Q	-	SAM-dependent methyltransferase	COG00500	cd02440	TIGR01444
J1N62_RS14665	1	FkbM family methyltransferase	WP_207587116.1	GeneID:63213850	['BioProject:PRJNA224116', 'BioSample:SAMN18203374', 'Assembly:GCF_017357405.1']		Methyltransf_21	pfam05050	WP_207587116.1	-	1.3e-13	Methyltransferase FkbM	5050	arCOG01402	Q	AglP	SAM-dependent methyltransferase	COG00500		TIGR01444
J1N62_RS14665	1	FkbM family methyltransferase	WP_207587116.1	GeneID:63213850	['BioProject:PRJNA224116', 'BioSample:SAMN18203374', 'Assembly:GCF_017357405.1']		Methyltransf_21	pfam05050	WP_207587116.1	-	1.3e-13	Methyltransferase FkbM	5050	arCOG07579	Q	-	SAM-dependent methyltransferase	COG00500		TIGR01444
J1N62_RS14665	1	FkbM family methyltransferase	WP_207587116.1	GeneID:63213850	['BioProject:PRJNA224116', 'BioSample:SAMN18203374', 'Assembly:GCF_017357405.1']		Methyltransf_21	pfam05050	WP_207587116.1	-	1.3e-13	Methyltransferase FkbM	5050	arCOG11209	Q	-	SAM-dependent Methyltransferase FkbM-like			TIGR01444
J1N62_RS14670	1	FG-GAP-like repeat-containing protein	WP_207587118.1	GeneID:63213851	['BioProject:PRJNA224116', 'BioSample:SAMN18203374', 'Assembly:GCF_017357405.1']		FG-GAP_3	pfam13517	WP_207587118.1	-	5.4e-12	FG-GAP-like	13517
J1N62_RS14675	1	hypothetical protein	WP_207587120.1	GeneID:63213852	['BioProject:PRJNA224116', 'BioSample:SAMN18203374', 'Assembly:GCF_017357405.1']				WP_207587120.1
J1N62_RS14680	1	hypothetical protein	WP_207587121.1	GeneID:63213853	['BioProject:PRJNA224116', 'BioSample:SAMN18203374', 'Assembly:GCF_017357405.1']				WP_207587121.1
J1N62_RS14685	1	hypothetical protein	WP_207587123.1	GeneID:63213854	['BioProject:PRJNA224116', 'BioSample:SAMN18203374', 'Assembly:GCF_017357405.1']				WP_207587123.1
J1N62_RS14690	1	hypothetical protein	WP_207587125.1	GeneID:63213855	['BioProject:PRJNA224116', 'BioSample:SAMN18203374', 'Assembly:GCF_017357405.1']				WP_207587125.1
J1N62_RS14695	1	universal stress protein	WP_207587127.1	GeneID:63213856	['BioProject:PRJNA224116', 'BioSample:SAMN18203374', 'Assembly:GCF_017357405.1']		Usp	pfam00582	WP_207587127.1	-	4.3e-05	Universal stress protein	582	arCOG00450	T	UspA	Nucleotide-binding protein, UspA family	COG00589	cd00293
J1N62_RS14695	1	universal stress protein	WP_207587127.1	GeneID:63213856	['BioProject:PRJNA224116', 'BioSample:SAMN18203374', 'Assembly:GCF_017357405.1']		Usp	pfam00582	WP_207587127.1	-	4.3e-05	Universal stress protein	582	arCOG02053	T	UspA	Nucleotide-binding protein, UspA family	COG00589	cd00293
J1N62_RS14695	1	universal stress protein	WP_207587127.1	GeneID:63213856	['BioProject:PRJNA224116', 'BioSample:SAMN18203374', 'Assembly:GCF_017357405.1']		Usp	pfam00582	WP_207587127.1	-	4.3e-05	Universal stress protein	582	arCOG03050	T	UspA	Nucleotide-binding protein, UspA family	COG00589	cd00293
J1N62_RS14695	1	universal stress protein	WP_207587127.1	GeneID:63213856	['BioProject:PRJNA224116', 'BioSample:SAMN18203374', 'Assembly:GCF_017357405.1']		Usp	pfam00582	WP_207587127.1	-	4.3e-05	Universal stress protein	582	arCOG03051	T	UspA	Nucleotide-binding protein, UspA family	COG00589	cd00293
J1N62_RS14695	1	universal stress protein	WP_207587127.1	GeneID:63213856	['BioProject:PRJNA224116', 'BioSample:SAMN18203374', 'Assembly:GCF_017357405.1']		Usp	pfam00582	WP_207587127.1	-	4.3e-05	Universal stress protein	582	arCOG04802	T	UspA	Nucleotide-binding protein, UspA family	COG00589	cd00293
J1N62_RS14695	1	universal stress protein	WP_207587127.1	GeneID:63213856	['BioProject:PRJNA224116', 'BioSample:SAMN18203374', 'Assembly:GCF_017357405.1']		Usp	pfam00582	WP_207587127.1	-	4.3e-05	Universal stress protein	582	arCOG06235	T	UspA	Nucleotide-binding protein, UspA family	COG00589	cd00293
J1N62_RS14695	1	universal stress protein	WP_207587127.1	GeneID:63213856	['BioProject:PRJNA224116', 'BioSample:SAMN18203374', 'Assembly:GCF_017357405.1']		Usp	pfam00582	WP_207587127.1	-	4.3e-05	Universal stress protein	582	arCOG06388	T	UspA	Nucleotide-binding protein, UspA family	COG00589	cd00293
J1N62_RS14695	1	universal stress protein	WP_207587127.1	GeneID:63213856	['BioProject:PRJNA224116', 'BioSample:SAMN18203374', 'Assembly:GCF_017357405.1']		Usp	pfam00582	WP_207587127.1	-	4.3e-05	Universal stress protein	582	arCOG06441	T	UspA	Nucleotide-binding protein, UspA family	COG00589	cd00293	TIGR03853
J1N62_RS14700	1	hypothetical protein	WP_207587129.1	GeneID:63213857	['BioProject:PRJNA224116', 'BioSample:SAMN18203374', 'Assembly:GCF_017357405.1']				WP_207587129.1
J1N62_RS14705	1	hypothetical protein	WP_207587130.1	GeneID:63213858	['BioProject:PRJNA224116', 'BioSample:SAMN18203374', 'Assembly:GCF_017357405.1']				WP_207587130.1
J1N62_RS14710	1	hypothetical protein	WP_207587132.1	GeneID:63213859	['BioProject:PRJNA224116', 'BioSample:SAMN18203374', 'Assembly:GCF_017357405.1']				WP_207587132.1
J1N62_RS14715	1	hypothetical protein	WP_207587134.1	GeneID:63213860	['BioProject:PRJNA224116', 'BioSample:SAMN18203374', 'Assembly:GCF_017357405.1']				WP_207587134.1
J1N62_RS14720	1	hypothetical protein	WP_207587136.1	GeneID:63213861	['BioProject:PRJNA224116', 'BioSample:SAMN18203374', 'Assembly:GCF_017357405.1']				WP_207587136.1
J1N62_RS14725	1	hypothetical protein	WP_207587137.1	GeneID:63213862	['BioProject:PRJNA224116', 'BioSample:SAMN18203374', 'Assembly:GCF_017357405.1']				WP_207587137.1
J1N62_RS14730	1	hypothetical protein	WP_207587139.1	GeneID:63213863	['BioProject:PRJNA224116', 'BioSample:SAMN18203374', 'Assembly:GCF_017357405.1']				WP_207587139.1
J1N62_RS14735	1	hypothetical protein	WP_207587141.1	GeneID:63213864	['BioProject:PRJNA224116', 'BioSample:SAMN18203374', 'Assembly:GCF_017357405.1']				WP_207587141.1
J1N62_RS14740	1	hypothetical protein	WP_207587143.1	GeneID:63213865	['BioProject:PRJNA224116', 'BioSample:SAMN18203374', 'Assembly:GCF_017357405.1']				WP_207587143.1
J1N62_RS14745	1	hypothetical protein	WP_207587145.1	GeneID:63213866	['BioProject:PRJNA224116', 'BioSample:SAMN18203374', 'Assembly:GCF_017357405.1']				WP_207587145.1
J1N62_RS14750	1	hypothetical protein	WP_207587147.1	GeneID:63213867	['BioProject:PRJNA224116', 'BioSample:SAMN18203374', 'Assembly:GCF_017357405.1']				WP_207587147.1
J1N62_RS14755	1	site-specific integrase	WP_207592144.1	GeneID:63213868	['BioProject:PRJNA224116', 'BioSample:SAMN18203374', 'Assembly:GCF_017357405.1']		Phage_integrase	pfam00589	WP_207592144.1	-	1.6e-19	Phage integrase	589	arCOG01245	X	XerC	XerD/XerC family integrase, often contains N-terminal HTH domain	COG00582	cd00798	TIGR02224
J1N62_RS14755	1	site-specific integrase	WP_207592144.1	GeneID:63213868	['BioProject:PRJNA224116', 'BioSample:SAMN18203374', 'Assembly:GCF_017357405.1']		Phage_integrase	pfam00589	WP_207592144.1	-	1.6e-19	Phage integrase	589	arCOG01247	L	XerD	Site-specific recombinase XerD	COG04974	cd00397	TIGR02249
J1N62_RS14755	1	site-specific integrase	WP_207592144.1	GeneID:63213868	['BioProject:PRJNA224116', 'BioSample:SAMN18203374', 'Assembly:GCF_017357405.1']		Phage_integrase	pfam00589	WP_207592144.1	-	1.6e-19	Phage integrase	589	arCOG01248	X	XerC	XerD/XerC family integrase	COG00582	cd00798	TIGR02225
J1N62_RS14755	1	site-specific integrase	WP_207592144.1	GeneID:63213868	['BioProject:PRJNA224116', 'BioSample:SAMN18203374', 'Assembly:GCF_017357405.1']		Phage_integrase	pfam00589	WP_207592144.1	-	1.6e-19	Phage integrase	589	arCOG01250	X	XerC	XerD/XerC family integrase	COG00582	cd00397	TIGR02224
J1N62_RS14755	1	site-specific integrase	WP_207592144.1	GeneID:63213868	['BioProject:PRJNA224116', 'BioSample:SAMN18203374', 'Assembly:GCF_017357405.1']		Phage_integrase	pfam00589	WP_207592144.1	-	1.6e-19	Phage integrase	589	arCOG02282	X	XerC	XerD/XerC family integrase	COG00582	cd00397	TIGR02225
J1N62_RS14755	1	site-specific integrase	WP_207592144.1	GeneID:63213868	['BioProject:PRJNA224116', 'BioSample:SAMN18203374', 'Assembly:GCF_017357405.1']		Phage_integrase	pfam00589	WP_207592144.1	-	1.6e-19	Phage integrase	589	arCOG03989	X	XerC	XerD/XerC family integrase	COG00582	cd00397
J1N62_RS14755	1	site-specific integrase	WP_207592144.1	GeneID:63213868	['BioProject:PRJNA224116', 'BioSample:SAMN18203374', 'Assembly:GCF_017357405.1']		Phage_integrase	pfam00589	WP_207592144.1	-	1.6e-19	Phage integrase	589	arCOG04506	X	XerC	XerD/XerC family integrase	COG00582	cd00397
J1N62_RS14755	1	site-specific integrase	WP_207592144.1	GeneID:63213868	['BioProject:PRJNA224116', 'BioSample:SAMN18203374', 'Assembly:GCF_017357405.1']		Phage_integrase	pfam00589	WP_207592144.1	-	1.6e-19	Phage integrase	589	arCOG06451	X	XerC	XerD/XerC family integrase	COG00582	cd00397	TIGR02224
J1N62_RS14755	1	site-specific integrase	WP_207592144.1	GeneID:63213868	['BioProject:PRJNA224116', 'BioSample:SAMN18203374', 'Assembly:GCF_017357405.1']		Phage_integrase	pfam00589	WP_207592144.1	-	1.6e-19	Phage integrase	589	arCOG06578	X	XerC	XerD/XerC family integrase	COG00582	cd00397
J1N62_RS14755	1	site-specific integrase	WP_207592144.1	GeneID:63213868	['BioProject:PRJNA224116', 'BioSample:SAMN18203374', 'Assembly:GCF_017357405.1']		Phage_integrase	pfam00589	WP_207592144.1	-	1.6e-19	Phage integrase	589	arCOG08889	X	XerC	XerD/XerC family integrase	COG00582	cd00801	TIGR02225
J1N62_RS14760	1	S49 family peptidase	WP_207587149.1	GeneID:63213869	['BioProject:PRJNA224116', 'BioSample:SAMN18203374', 'Assembly:GCF_017357405.1']		Peptidase_S49	pfam01343	WP_207587149.1	-	1.6e-35	Peptidase family	1343	arCOG01311	O	SppA	Periplasmic serine protease (ClpP class)	COG00616	cd07023	TIGR00706
J1N62_RS14765	1	hypothetical protein	WP_207587151.1	GeneID:63213870	['BioProject:PRJNA224116', 'BioSample:SAMN18203374', 'Assembly:GCF_017357405.1']				WP_207587151.1
J1N62_RS14770	1	hypothetical protein	WP_207587153.1	GeneID:63213871	['BioProject:PRJNA224116', 'BioSample:SAMN18203374', 'Assembly:GCF_017357405.1']				WP_207587153.1
J1N62_RS14775	1	hypothetical protein	WP_207587154.1	GeneID:63213872	['BioProject:PRJNA224116', 'BioSample:SAMN18203374', 'Assembly:GCF_017357405.1']		HalOD1	pfam18545	WP_207587154.1	-	7.9e-12	Halobacterial output domain	18545
J1N62_RS14785	1	hypothetical protein	WP_207587155.1	GeneID:63213874	['BioProject:PRJNA224116', 'BioSample:SAMN18203374', 'Assembly:GCF_017357405.1']		FlaC_arch	pfam05377	WP_207587155.1	-	2.3e-06	Flagella accessory protein C	5377	arCOG05119	N	FlaC	Archaellum protein C	COG03352
J1N62_RS14785	1	hypothetical protein	WP_207587155.1	GeneID:63213874	['BioProject:PRJNA224116', 'BioSample:SAMN18203374', 'Assembly:GCF_017357405.1']		DUF2730	pfam10805	WP_207587155.1	-	8.5e-06	Protein of unknown function	10805
J1N62_RS14785	1	hypothetical protein	WP_207587155.1	GeneID:63213874	['BioProject:PRJNA224116', 'BioSample:SAMN18203374', 'Assembly:GCF_017357405.1']		TMF_DNA_bd	pfam12329	WP_207587155.1	-	2.6e-05	TATA element modulatory factor 1 DNA	12329
J1N62_RS14785	1	hypothetical protein	WP_207587155.1	GeneID:63213874	['BioProject:PRJNA224116', 'BioSample:SAMN18203374', 'Assembly:GCF_017357405.1']		bZIP_2	pfam07716	WP_207587155.1	-	8e-05	Basic region leucine	7716
J1N62_RS14785	1	hypothetical protein	WP_207587155.1	GeneID:63213874	['BioProject:PRJNA224116', 'BioSample:SAMN18203374', 'Assembly:GCF_017357405.1']		bZIP_1	pfam00170	WP_207587155.1	-	8.5e-05	bZIP transcription	170
J1N62_RS14785	1	hypothetical protein	WP_207587155.1	GeneID:63213874	['BioProject:PRJNA224116', 'BioSample:SAMN18203374', 'Assembly:GCF_017357405.1']		TolA_bind_tri	pfam16331	WP_207587155.1	-	0.00011	TolA binding protein	16331
J1N62_RS14785	1	hypothetical protein	WP_207587155.1	GeneID:63213874	['BioProject:PRJNA224116', 'BioSample:SAMN18203374', 'Assembly:GCF_017357405.1']		Cnn_1N	pfam07989	WP_207587155.1	-	0.00018	Centrosomin N-terminal motif	7989
J1N62_RS14785	1	hypothetical protein	WP_207587155.1	GeneID:63213874	['BioProject:PRJNA224116', 'BioSample:SAMN18203374', 'Assembly:GCF_017357405.1']		CENP-F_leu_zip	pfam10473	WP_207587155.1	-	0.00018	Leucine-rich repeats of kinetochore protein	10473
J1N62_RS14785	1	hypothetical protein	WP_207587155.1	GeneID:63213874	['BioProject:PRJNA224116', 'BioSample:SAMN18203374', 'Assembly:GCF_017357405.1']		DUF1664	pfam07889	WP_207587155.1	-	0.00023	Protein of unknown function	7889
J1N62_RS14785	1	hypothetical protein	WP_207587155.1	GeneID:63213874	['BioProject:PRJNA224116', 'BioSample:SAMN18203374', 'Assembly:GCF_017357405.1']		Seryl_tRNA_N	pfam02403	WP_207587155.1	-	0.00027	Seryl-tRNA synthetase N-terminal	2403
J1N62_RS14785	1	hypothetical protein	WP_207587155.1	GeneID:63213874	['BioProject:PRJNA224116', 'BioSample:SAMN18203374', 'Assembly:GCF_017357405.1']		Baculo_PEP_C	pfam04513	WP_207587155.1	-	0.0003	Baculovirus polyhedron envelope protein, PEP, C	4513
J1N62_RS14785	1	hypothetical protein	WP_207587155.1	GeneID:63213874	['BioProject:PRJNA224116', 'BioSample:SAMN18203374', 'Assembly:GCF_017357405.1']		CLZ	pfam16526	WP_207587155.1	-	0.00044	C-terminal leucine zipper domain of cyclic nucleotide-gated	16526
J1N62_RS14785	1	hypothetical protein	WP_207587155.1	GeneID:63213874	['BioProject:PRJNA224116', 'BioSample:SAMN18203374', 'Assembly:GCF_017357405.1']		YabA	pfam06156	WP_207587155.1	-	0.00059	Initiation control protein	6156	arCOG10512	S	-	Uncharacterized protein			TIGR02168
J1N62_RS14785	1	hypothetical protein	WP_207587155.1	GeneID:63213874	['BioProject:PRJNA224116', 'BioSample:SAMN18203374', 'Assembly:GCF_017357405.1']		DUF5082	pfam16888	WP_207587155.1	-	0.00071	Domain of unknown function	16888
J1N62_RS14785	1	hypothetical protein	WP_207587155.1	GeneID:63213874	['BioProject:PRJNA224116', 'BioSample:SAMN18203374', 'Assembly:GCF_017357405.1']		TPR_MLP1_2	pfam07926	WP_207587155.1	-	0.00086	TPR/MLP1/MLP2-like	7926
J1N62_RS14790	1	hypothetical protein	WP_207587156.1	GeneID:63213875	['BioProject:PRJNA224116', 'BioSample:SAMN18203374', 'Assembly:GCF_017357405.1']				WP_207587156.1
J1N62_RS14795	1	hypothetical protein	WP_207587157.1	GeneID:63213876	['BioProject:PRJNA224116', 'BioSample:SAMN18203374', 'Assembly:GCF_017357405.1']		DZR	pfam12773	WP_207587157.1	-	6.3e-05	Double zinc	12773	arCOG07965	S	-	Zn-finger protein
J1N62_RS14795	1	hypothetical protein	WP_207587157.1	GeneID:63213876	['BioProject:PRJNA224116', 'BioSample:SAMN18203374', 'Assembly:GCF_017357405.1']		DZR	pfam12773	WP_207587157.1	-	6.3e-05	Double zinc	12773	arCOG09172	S	-	Uncharacterized protein, contains Zn ribbon C-terminal domain
J1N62_RS14800	1	hypothetical protein	WP_207587158.1	GeneID:63213877	['BioProject:PRJNA224116', 'BioSample:SAMN18203374', 'Assembly:GCF_017357405.1']				WP_207587158.1
J1N62_RS14805	1	hypothetical protein	WP_207587159.1	GeneID:63213878	['BioProject:PRJNA224116', 'BioSample:SAMN18203374', 'Assembly:GCF_017357405.1']				WP_207587159.1
J1N62_RS14810	1	nucleoside-diphosphate kinase	WP_207587160.1	GeneID:63213879	['BioProject:PRJNA224116', 'BioSample:SAMN18203374', 'Assembly:GCF_017357405.1']		NDK	pfam00334	WP_207587160.1	-	2.8e-41	Nucleoside diphosphate	334	arCOG04313	F	Ndk	Nucleoside diphosphate kinase	COG00105	cd04413
J1N62_RS14815	1	hypothetical protein	WP_207587161.1	GeneID:63213880	['BioProject:PRJNA224116', 'BioSample:SAMN18203374', 'Assembly:GCF_017357405.1']				WP_207587161.1
J1N62_RS14820	1	hypothetical protein	WP_207587163.1	GeneID:63213881	['BioProject:PRJNA224116', 'BioSample:SAMN18203374', 'Assembly:GCF_017357405.1']		AAA_16	pfam13191	WP_207587163.1	-	0.00012	AAA ATPase	13191	arCOG00468	L	-	Orc1/cdc6 family replication initiation protein	COG01474		TIGR02928
J1N62_RS14820	1	hypothetical protein	WP_207587163.1	GeneID:63213881	['BioProject:PRJNA224116', 'BioSample:SAMN18203374', 'Assembly:GCF_017357405.1']		AAA_16	pfam13191	WP_207587163.1	-	0.00012	AAA ATPase	13191	arCOG05251	R	-	AAA ATPase domain containing protein
J1N62_RS14820	1	hypothetical protein	WP_207587163.1	GeneID:63213881	['BioProject:PRJNA224116', 'BioSample:SAMN18203374', 'Assembly:GCF_017357405.1']		AAA_16	pfam13191	WP_207587163.1	-	0.00012	AAA ATPase	13191	arCOG05677	R	-	Predicted regulatory AAA ATPase	SC.00571	cd03246	TIGR01842
J1N62_RS14820	1	hypothetical protein	WP_207587163.1	GeneID:63213881	['BioProject:PRJNA224116', 'BioSample:SAMN18203374', 'Assembly:GCF_017357405.1']		AAA_16	pfam13191	WP_207587163.1	-	0.00012	AAA ATPase	13191	arCOG07852	R	-	Predicted regulatory AAA ATPase	SC.00571	cd06206	TIGR00019,TIGR02324
J1N62_RS14825	1	hypothetical protein	WP_207587165.1	GeneID:63213882	['BioProject:PRJNA224116', 'BioSample:SAMN18203374', 'Assembly:GCF_017357405.1']		N6_Mtase	pfam02384	WP_207587165.1	-	2.9e-13	N-6 DNA	2384	arCOG04814	V	-	Type II restriction enzyme, methylase subunit	COG01002		TIGR02987
J1N62_RS14825	1	hypothetical protein	WP_207587165.1	GeneID:63213882	['BioProject:PRJNA224116', 'BioSample:SAMN18203374', 'Assembly:GCF_017357405.1']		N6_Mtase	pfam02384	WP_207587165.1	-	2.9e-13	N-6 DNA	2384	arCOG09048	S	-	Uncharacterized protein	SC.00832
J1N62_RS14825	1	hypothetical protein	WP_207587165.1	GeneID:63213882	['BioProject:PRJNA224116', 'BioSample:SAMN18203374', 'Assembly:GCF_017357405.1']		Eco57I	pfam07669	WP_207587165.1	-	7.6e-07	Eco57I restriction-modification	7669
J1N62_RS14830	1	hypothetical protein	WP_207587167.1	GeneID:63213883	['BioProject:PRJNA224116', 'BioSample:SAMN18203374', 'Assembly:GCF_017357405.1']				WP_207587167.1
J1N62_RS14835	1	hypothetical protein	WP_207587169.1	GeneID:63213884	['BioProject:PRJNA224116', 'BioSample:SAMN18203374', 'Assembly:GCF_017357405.1']				WP_207587169.1
J1N62_RS14840	1	RNA ligase family protein	WP_207592145.1	GeneID:63213885	['BioProject:PRJNA224116', 'BioSample:SAMN18203374', 'Assembly:GCF_017357405.1']		RNA_ligase	pfam09414	WP_207592145.1	-	2.7e-11	RNA	9414
J1N62_RS14845	1	hypothetical protein	WP_207587171.1	GeneID:63213886	['BioProject:PRJNA224116', 'BioSample:SAMN18203374', 'Assembly:GCF_017357405.1']				WP_207587171.1
J1N62_RS14850	1	hypothetical protein	WP_207587173.1	GeneID:63213887	['BioProject:PRJNA224116', 'BioSample:SAMN18203374', 'Assembly:GCF_017357405.1']				WP_207587173.1
J1N62_RS14855	1	hypothetical protein	WP_207587174.1	GeneID:63213888	['BioProject:PRJNA224116', 'BioSample:SAMN18203374', 'Assembly:GCF_017357405.1']				WP_207587174.1
J1N62_RS14860	1	hypothetical protein	WP_207587175.1	GeneID:63213889	['BioProject:PRJNA224116', 'BioSample:SAMN18203374', 'Assembly:GCF_017357405.1']				WP_207587175.1
J1N62_RS14865	1	S1C family serine protease	WP_207587176.1	GeneID:63213890	['BioProject:PRJNA224116', 'BioSample:SAMN18203374', 'Assembly:GCF_017357405.1']		Trypsin_2	pfam13365	WP_207587176.1	-	3.7e-15	Trypsin-like peptidase	13365	arCOG06637	O	DegQ	Serine protease Do (heat-shock protein)	COG00265		TIGR02037
J1N62_RS14865	1	S1C family serine protease	WP_207587176.1	GeneID:63213890	['BioProject:PRJNA224116', 'BioSample:SAMN18203374', 'Assembly:GCF_017357405.1']		Trypsin_2	pfam13365	WP_207587176.1	-	3.7e-15	Trypsin-like peptidase	13365	arCOG14746	E	-	Trypsin-like serine peptidase	COG00265
J1N62_RS14870	1	helix-turn-helix transcriptional regulator	WP_207587177.1	GeneID:63213891	['BioProject:PRJNA224116', 'BioSample:SAMN18203374', 'Assembly:GCF_017357405.1']		PadR	pfam03551	WP_207587177.1	-	4.8e-16	Transcriptional regulator PadR-like	3551	arCOG00001	K	-	Transcriptional regulator, PadR family	COG01695
J1N62_RS14870	1	helix-turn-helix transcriptional regulator	WP_207587177.1	GeneID:63213891	['BioProject:PRJNA224116', 'BioSample:SAMN18203374', 'Assembly:GCF_017357405.1']		PadR	pfam03551	WP_207587177.1	-	4.8e-16	Transcriptional regulator PadR-like	3551	arCOG00002	K	-	Transcriptional regulator, PadR family	COG01695		TIGR03433
J1N62_RS14870	1	helix-turn-helix transcriptional regulator	WP_207587177.1	GeneID:63213891	['BioProject:PRJNA224116', 'BioSample:SAMN18203374', 'Assembly:GCF_017357405.1']		PadR	pfam03551	WP_207587177.1	-	4.8e-16	Transcriptional regulator PadR-like	3551	arCOG00004	K	-	Transcriptional regulator, PadR family	COG01695
J1N62_RS14870	1	helix-turn-helix transcriptional regulator	WP_207587177.1	GeneID:63213891	['BioProject:PRJNA224116', 'BioSample:SAMN18203374', 'Assembly:GCF_017357405.1']		PadR	pfam03551	WP_207587177.1	-	4.8e-16	Transcriptional regulator PadR-like	3551	arCOG00005	K	-	Transcriptional regulator, PadR family	COG01695
J1N62_RS14870	1	helix-turn-helix transcriptional regulator	WP_207587177.1	GeneID:63213891	['BioProject:PRJNA224116', 'BioSample:SAMN18203374', 'Assembly:GCF_017357405.1']		PadR	pfam03551	WP_207587177.1	-	4.8e-16	Transcriptional regulator PadR-like	3551	arCOG00006	K	-	Transcriptional regulator, PadR family	COG01695		TIGR03433
J1N62_RS14870	1	helix-turn-helix transcriptional regulator	WP_207587177.1	GeneID:63213891	['BioProject:PRJNA224116', 'BioSample:SAMN18203374', 'Assembly:GCF_017357405.1']		PadR	pfam03551	WP_207587177.1	-	4.8e-16	Transcriptional regulator PadR-like	3551	arCOG00008	K	GvpE	Transcriptional regulator of gas-vesicle operon	COG01695
J1N62_RS14875	1	hypothetical protein	WP_207592146.1	GeneID:63213892	['BioProject:PRJNA224116', 'BioSample:SAMN18203374', 'Assembly:GCF_017357405.1']		HalOD1	pfam18545	WP_207592146.1	-	4.3e-26	Halobacterial output domain	18545
J1N62_RS14880	1	hypothetical protein	WP_207587178.1	GeneID:63213893	['BioProject:PRJNA224116', 'BioSample:SAMN18203374', 'Assembly:GCF_017357405.1']				WP_207587178.1
J1N62_RS14885	1	hypothetical protein	WP_207587179.1	GeneID:63213894	['BioProject:PRJNA224116', 'BioSample:SAMN18203374', 'Assembly:GCF_017357405.1']				WP_207587179.1
J1N62_RS14890	1	hypothetical protein	WP_207587180.1	GeneID:63213895	['BioProject:PRJNA224116', 'BioSample:SAMN18203374', 'Assembly:GCF_017357405.1']				WP_207587180.1
J1N62_RS14895	1	hypothetical protein	WP_207587181.1	GeneID:63213896	['BioProject:PRJNA224116', 'BioSample:SAMN18203374', 'Assembly:GCF_017357405.1']				WP_207587181.1
J1N62_RS14900	1	hypothetical protein	WP_207587182.1	GeneID:63213897	['BioProject:PRJNA224116', 'BioSample:SAMN18203374', 'Assembly:GCF_017357405.1']				WP_207587182.1
J1N62_RS14905	1	hypothetical protein	WP_207587183.1	GeneID:63213898	['BioProject:PRJNA224116', 'BioSample:SAMN18203374', 'Assembly:GCF_017357405.1']				WP_207587183.1
J1N62_RS14910	1	hypothetical protein	WP_207587184.1	GeneID:63213899	['BioProject:PRJNA224116', 'BioSample:SAMN18203374', 'Assembly:GCF_017357405.1']				WP_207587184.1
J1N62_RS14915	1	PadR family transcriptional regulator	WP_207587185.1	GeneID:63213900	['BioProject:PRJNA224116', 'BioSample:SAMN18203374', 'Assembly:GCF_017357405.1']		PadR	pfam03551	WP_207587185.1	-	3.1e-13	Transcriptional regulator PadR-like	3551	arCOG00001	K	-	Transcriptional regulator, PadR family	COG01695
J1N62_RS14915	1	PadR family transcriptional regulator	WP_207587185.1	GeneID:63213900	['BioProject:PRJNA224116', 'BioSample:SAMN18203374', 'Assembly:GCF_017357405.1']		PadR	pfam03551	WP_207587185.1	-	3.1e-13	Transcriptional regulator PadR-like	3551	arCOG00002	K	-	Transcriptional regulator, PadR family	COG01695		TIGR03433
J1N62_RS14915	1	PadR family transcriptional regulator	WP_207587185.1	GeneID:63213900	['BioProject:PRJNA224116', 'BioSample:SAMN18203374', 'Assembly:GCF_017357405.1']		PadR	pfam03551	WP_207587185.1	-	3.1e-13	Transcriptional regulator PadR-like	3551	arCOG00004	K	-	Transcriptional regulator, PadR family	COG01695
J1N62_RS14915	1	PadR family transcriptional regulator	WP_207587185.1	GeneID:63213900	['BioProject:PRJNA224116', 'BioSample:SAMN18203374', 'Assembly:GCF_017357405.1']		PadR	pfam03551	WP_207587185.1	-	3.1e-13	Transcriptional regulator PadR-like	3551	arCOG00005	K	-	Transcriptional regulator, PadR family	COG01695
J1N62_RS14915	1	PadR family transcriptional regulator	WP_207587185.1	GeneID:63213900	['BioProject:PRJNA224116', 'BioSample:SAMN18203374', 'Assembly:GCF_017357405.1']		PadR	pfam03551	WP_207587185.1	-	3.1e-13	Transcriptional regulator PadR-like	3551	arCOG00006	K	-	Transcriptional regulator, PadR family	COG01695		TIGR03433
J1N62_RS14915	1	PadR family transcriptional regulator	WP_207587185.1	GeneID:63213900	['BioProject:PRJNA224116', 'BioSample:SAMN18203374', 'Assembly:GCF_017357405.1']		PadR	pfam03551	WP_207587185.1	-	3.1e-13	Transcriptional regulator PadR-like	3551	arCOG00008	K	GvpE	Transcriptional regulator of gas-vesicle operon	COG01695
J1N62_RS14920	1	nuclear transport factor 2 family protein	WP_207587186.1	GeneID:63213901	['BioProject:PRJNA224116', 'BioSample:SAMN18203374', 'Assembly:GCF_017357405.1']		SnoaL_2	pfam12680	WP_207587186.1	-	3.8e-19	SnoaL-like	12680	arCOG09289	S	-	Uncharacterized protein	COG04538	cd00781	TIGR02246
J1N62_RS14920	1	nuclear transport factor 2 family protein	WP_207587186.1	GeneID:63213901	['BioProject:PRJNA224116', 'BioSample:SAMN18203374', 'Assembly:GCF_017357405.1']		SnoaL_2	pfam12680	WP_207587186.1	-	3.8e-19	SnoaL-like	12680	arCOG11561	R	-	SnoaL/NTF2 family protein
J1N62_RS14920	1	nuclear transport factor 2 family protein	WP_207587186.1	GeneID:63213901	['BioProject:PRJNA224116', 'BioSample:SAMN18203374', 'Assembly:GCF_017357405.1']		SnoaL_2	pfam12680	WP_207587186.1	-	3.8e-19	SnoaL-like	12680	arCOG12891	R	-	SnoaL/NTF2 family protein
J1N62_RS14920	1	nuclear transport factor 2 family protein	WP_207587186.1	GeneID:63213901	['BioProject:PRJNA224116', 'BioSample:SAMN18203374', 'Assembly:GCF_017357405.1']		DUF4440	pfam14534	WP_207587186.1	-	3.2e-07	Domain of unknown function	14534
J1N62_RS14920	1	nuclear transport factor 2 family protein	WP_207587186.1	GeneID:63213901	['BioProject:PRJNA224116', 'BioSample:SAMN18203374', 'Assembly:GCF_017357405.1']		LEH	pfam07858	WP_207587186.1	-	7e-07	Limonene-1,2-epoxide hydrolase catalytic	7858
J1N62_RS14920	1	nuclear transport factor 2 family protein	WP_207587186.1	GeneID:63213901	['BioProject:PRJNA224116', 'BioSample:SAMN18203374', 'Assembly:GCF_017357405.1']		SnoaL	pfam07366	WP_207587186.1	-	7.8e-07	SnoaL-like polyketide	7366	arCOG06513	R	-	Predicted ester cyclase	COG05485		TIGR02096
J1N62_RS14925	1	hypothetical protein	WP_207592147.1	GeneID:63213902	['BioProject:PRJNA224116', 'BioSample:SAMN18203374', 'Assembly:GCF_017357405.1']				WP_207592147.1
J1N62_RS14930	1	hypothetical protein	WP_207592148.1	GeneID:63213903	['BioProject:PRJNA224116', 'BioSample:SAMN18203374', 'Assembly:GCF_017357405.1']				WP_207592148.1
J1N62_RS14935	1	hypothetical protein	WP_207587187.1	GeneID:63213904	['BioProject:PRJNA224116', 'BioSample:SAMN18203374', 'Assembly:GCF_017357405.1']				WP_207587187.1
J1N62_RS14940	1	restriction endonuclease	WP_207587188.1	GeneID:63213905	['BioProject:PRJNA224116', 'BioSample:SAMN18203374', 'Assembly:GCF_017357405.1']	3.1.21.-	Mrr_cat	pfam04471	WP_207587188.1	-	7.2e-05	Restriction	4471	arCOG02777	V	Mrr	Endonuclease, HJR/Mrr/RecB family	COG01715
J1N62_RS14940	1	restriction endonuclease	WP_207587188.1	GeneID:63213905	['BioProject:PRJNA224116', 'BioSample:SAMN18203374', 'Assembly:GCF_017357405.1']	3.1.21.-	Mrr_cat	pfam04471	WP_207587188.1	-	7.2e-05	Restriction	4471	arCOG02782	V	-	Endonuclease, HJR/Mrr/RecB family	COG01787
J1N62_RS14940	1	restriction endonuclease	WP_207587188.1	GeneID:63213905	['BioProject:PRJNA224116', 'BioSample:SAMN18203374', 'Assembly:GCF_017357405.1']	3.1.21.-	Mrr_cat	pfam04471	WP_207587188.1	-	7.2e-05	Restriction	4471	arCOG03727	L	-	Holliday junction resolvase, archaeal type	COG01591
J1N62_RS14940	1	restriction endonuclease	WP_207587188.1	GeneID:63213905	['BioProject:PRJNA224116', 'BioSample:SAMN18203374', 'Assembly:GCF_017357405.1']	3.1.21.-	Mrr_cat	pfam04471	WP_207587188.1	-	7.2e-05	Restriction	4471	arCOG06496	V	-	Endonuclease, HJR/Mrr/RecB family	COG01787
J1N62_RS14940	1	restriction endonuclease	WP_207587188.1	GeneID:63213905	['BioProject:PRJNA224116', 'BioSample:SAMN18203374', 'Assembly:GCF_017357405.1']	3.1.21.-	Mrr_cat	pfam04471	WP_207587188.1	-	7.2e-05	Restriction	4471	arCOG07140	V	Mrr	Restriction endonuclease	COG01715		TIGR03675
J1N62_RS14940	1	restriction endonuclease	WP_207587188.1	GeneID:63213905	['BioProject:PRJNA224116', 'BioSample:SAMN18203374', 'Assembly:GCF_017357405.1']	3.1.21.-	Mrr_cat	pfam04471	WP_207587188.1	-	7.2e-05	Restriction	4471	arCOG09571	V	-	Restriction endonuclease, Mrr family
J1N62_RS14945	1	hypothetical protein	WP_207587190.1	GeneID:63213906	['BioProject:PRJNA224116', 'BioSample:SAMN18203374', 'Assembly:GCF_017357405.1']		DUF6338	pfam19865	WP_207587190.1	-	9.5e-17	Family of unknown function	19865
J1N62_RS14950	1	hypothetical protein	WP_207587191.1	GeneID:63213907	['BioProject:PRJNA224116', 'BioSample:SAMN18203374', 'Assembly:GCF_017357405.1']				WP_207587191.1
J1N62_RS14955	1	hypothetical protein	WP_207587192.1	GeneID:63213908	['BioProject:PRJNA224116', 'BioSample:SAMN18203374', 'Assembly:GCF_017357405.1']				WP_207587192.1
J1N62_RS14960	1	N-6 DNA methylase	WP_207587193.1	GeneID:63213909	['BioProject:PRJNA224116', 'BioSample:SAMN18203374', 'Assembly:GCF_017357405.1']		N6_Mtase	pfam02384	WP_207587193.1	-	2.8e-13	N-6 DNA	2384	arCOG04814	V	-	Type II restriction enzyme, methylase subunit	COG01002		TIGR02987
J1N62_RS14960	1	N-6 DNA methylase	WP_207587193.1	GeneID:63213909	['BioProject:PRJNA224116', 'BioSample:SAMN18203374', 'Assembly:GCF_017357405.1']		N6_Mtase	pfam02384	WP_207587193.1	-	2.8e-13	N-6 DNA	2384	arCOG09048	S	-	Uncharacterized protein	SC.00832
J1N62_RS14965	1	hypothetical protein	WP_207587194.1	GeneID:63213910	['BioProject:PRJNA224116', 'BioSample:SAMN18203374', 'Assembly:GCF_017357405.1']				WP_207587194.1
J1N62_RS14970	1	DNA cytosine methyltransferase	WP_207592149.1	GeneID:63213911	['BioProject:PRJNA224116', 'BioSample:SAMN18203374', 'Assembly:GCF_017357405.1']		DNA_methylase	pfam00145	WP_207592149.1	-	4.4e-51	C-5 cytosine-specific DNA	145	arCOG04157	L	Dcm	Site-specific DNA methylase	COG00270	cd00315	TIGR00675
J1N62_RS14975	1	hypothetical protein	WP_207587195.1	GeneID:63213912	['BioProject:PRJNA224116', 'BioSample:SAMN18203374', 'Assembly:GCF_017357405.1']		FYVE_2	pfam02318	WP_207587195.1	-	0.00096	FYVE-type zinc	2318
J1N62_RS14980	1	hypothetical protein	WP_207587197.1	GeneID:63213913	['BioProject:PRJNA224116', 'BioSample:SAMN18203374', 'Assembly:GCF_017357405.1']				WP_207587197.1
J1N62_RS14985	1	hypothetical protein	WP_207587198.1	GeneID:63213914	['BioProject:PRJNA224116', 'BioSample:SAMN18203374', 'Assembly:GCF_017357405.1']				WP_207587198.1
J1N62_RS14990	1	tyrosine-type recombinase/integrase	WP_207587200.1	GeneID:63213915	['BioProject:PRJNA224116', 'BioSample:SAMN18203374', 'Assembly:GCF_017357405.1']		Phage_integrase	pfam00589	WP_207587200.1	-	4.6e-16	Phage integrase	589	arCOG01245	X	XerC	XerD/XerC family integrase, often contains N-terminal HTH domain	COG00582	cd00798	TIGR02224
J1N62_RS14990	1	tyrosine-type recombinase/integrase	WP_207587200.1	GeneID:63213915	['BioProject:PRJNA224116', 'BioSample:SAMN18203374', 'Assembly:GCF_017357405.1']		Phage_integrase	pfam00589	WP_207587200.1	-	4.6e-16	Phage integrase	589	arCOG01247	L	XerD	Site-specific recombinase XerD	COG04974	cd00397	TIGR02249
J1N62_RS14990	1	tyrosine-type recombinase/integrase	WP_207587200.1	GeneID:63213915	['BioProject:PRJNA224116', 'BioSample:SAMN18203374', 'Assembly:GCF_017357405.1']		Phage_integrase	pfam00589	WP_207587200.1	-	4.6e-16	Phage integrase	589	arCOG01248	X	XerC	XerD/XerC family integrase	COG00582	cd00798	TIGR02225
J1N62_RS14990	1	tyrosine-type recombinase/integrase	WP_207587200.1	GeneID:63213915	['BioProject:PRJNA224116', 'BioSample:SAMN18203374', 'Assembly:GCF_017357405.1']		Phage_integrase	pfam00589	WP_207587200.1	-	4.6e-16	Phage integrase	589	arCOG01250	X	XerC	XerD/XerC family integrase	COG00582	cd00397	TIGR02224
J1N62_RS14990	1	tyrosine-type recombinase/integrase	WP_207587200.1	GeneID:63213915	['BioProject:PRJNA224116', 'BioSample:SAMN18203374', 'Assembly:GCF_017357405.1']		Phage_integrase	pfam00589	WP_207587200.1	-	4.6e-16	Phage integrase	589	arCOG02282	X	XerC	XerD/XerC family integrase	COG00582	cd00397	TIGR02225
J1N62_RS14990	1	tyrosine-type recombinase/integrase	WP_207587200.1	GeneID:63213915	['BioProject:PRJNA224116', 'BioSample:SAMN18203374', 'Assembly:GCF_017357405.1']		Phage_integrase	pfam00589	WP_207587200.1	-	4.6e-16	Phage integrase	589	arCOG03989	X	XerC	XerD/XerC family integrase	COG00582	cd00397
J1N62_RS14990	1	tyrosine-type recombinase/integrase	WP_207587200.1	GeneID:63213915	['BioProject:PRJNA224116', 'BioSample:SAMN18203374', 'Assembly:GCF_017357405.1']		Phage_integrase	pfam00589	WP_207587200.1	-	4.6e-16	Phage integrase	589	arCOG04506	X	XerC	XerD/XerC family integrase	COG00582	cd00397
J1N62_RS14990	1	tyrosine-type recombinase/integrase	WP_207587200.1	GeneID:63213915	['BioProject:PRJNA224116', 'BioSample:SAMN18203374', 'Assembly:GCF_017357405.1']		Phage_integrase	pfam00589	WP_207587200.1	-	4.6e-16	Phage integrase	589	arCOG06451	X	XerC	XerD/XerC family integrase	COG00582	cd00397	TIGR02224
J1N62_RS14990	1	tyrosine-type recombinase/integrase	WP_207587200.1	GeneID:63213915	['BioProject:PRJNA224116', 'BioSample:SAMN18203374', 'Assembly:GCF_017357405.1']		Phage_integrase	pfam00589	WP_207587200.1	-	4.6e-16	Phage integrase	589	arCOG06578	X	XerC	XerD/XerC family integrase	COG00582	cd00397
J1N62_RS14990	1	tyrosine-type recombinase/integrase	WP_207587200.1	GeneID:63213915	['BioProject:PRJNA224116', 'BioSample:SAMN18203374', 'Assembly:GCF_017357405.1']		Phage_integrase	pfam00589	WP_207587200.1	-	4.6e-16	Phage integrase	589	arCOG08889	X	XerC	XerD/XerC family integrase	COG00582	cd00801	TIGR02225
J1N62_RS14990	1	tyrosine-type recombinase/integrase	WP_207587200.1	GeneID:63213915	['BioProject:PRJNA224116', 'BioSample:SAMN18203374', 'Assembly:GCF_017357405.1']		Phage_int_SAM_4	pfam13495	WP_207587200.1	-	6.9e-10	Phage integrase, N-terminal SAM-like	13495
J1N62_RS14990	1	tyrosine-type recombinase/integrase	WP_207587200.1	GeneID:63213915	['BioProject:PRJNA224116', 'BioSample:SAMN18203374', 'Assembly:GCF_017357405.1']		Phage_int_SAM_1	pfam02899	WP_207587200.1	-	7.7e-05	Phage integrase, N-terminal SAM-like	2899
J1N62_RS14995	1	hypothetical protein	WP_207587202.1	GeneID:63213916	['BioProject:PRJNA224116', 'BioSample:SAMN18203374', 'Assembly:GCF_017357405.1']				WP_207587202.1
J1N62_RS15000	1	rhomboid family intramembrane serine protease	WP_207587203.1	GeneID:63213917	['BioProject:PRJNA224116', 'BioSample:SAMN18203374', 'Assembly:GCF_017357405.1']	3.4.21.105	Rhomboid	pfam01694	WP_207587203.1	-	8.4e-12	Rhomboid	1694	arCOG01768	E	GlpG	Membrane associated serine protease	COG00705		TIGR03902
J1N62_RS15000	1	rhomboid family intramembrane serine protease	WP_207587203.1	GeneID:63213917	['BioProject:PRJNA224116', 'BioSample:SAMN18203374', 'Assembly:GCF_017357405.1']	3.4.21.105	Rhomboid	pfam01694	WP_207587203.1	-	8.4e-12	Rhomboid	1694	arCOG01770	E	-	Rhomboid family mebrane associated serine protease	COG00705		TIGR04239
J1N62_RS15000	1	rhomboid family intramembrane serine protease	WP_207587203.1	GeneID:63213917	['BioProject:PRJNA224116', 'BioSample:SAMN18203374', 'Assembly:GCF_017357405.1']	3.4.21.105	Rhomboid	pfam01694	WP_207587203.1	-	8.4e-12	Rhomboid	1694	arCOG01771	E	GlpG	Membrane associated serine protease	COG00705
J1N62_RS15005	1	hypothetical protein	WP_207587205.1	GeneID:63213918	['BioProject:PRJNA224116', 'BioSample:SAMN18203374', 'Assembly:GCF_017357405.1']				WP_207587205.1
J1N62_RS15010	1	hypothetical protein	WP_207587207.1	GeneID:63213919	['BioProject:PRJNA224116', 'BioSample:SAMN18203374', 'Assembly:GCF_017357405.1']				WP_207587207.1
J1N62_RS15015	1	hypothetical protein	WP_207587209.1	GeneID:63213920	['BioProject:PRJNA224116', 'BioSample:SAMN18203374', 'Assembly:GCF_017357405.1']				WP_207587209.1
J1N62_RS15020	1	DUF4385 family protein	WP_207592150.1	GeneID:63213921	['BioProject:PRJNA224116', 'BioSample:SAMN18203374', 'Assembly:GCF_017357405.1']		DUF4385	pfam14328	WP_207592150.1	-	3.2e-55	Domain of unknown function	14328	arCOG10217	S	-	Uncharacterized protein, DUF4385 family
J1N62_RS15025	1	hypothetical protein	WP_207587211.1	GeneID:63213922	['BioProject:PRJNA224116', 'BioSample:SAMN18203374', 'Assembly:GCF_017357405.1']				WP_207587211.1

## Sheet: Halogeometricum borinquense str
locus_tag	codon_start	product	protein_id	genome xrefs	targetname	accession	queryid	accession2	E-value	description	domain	arCOG-id	functional-class	gene-name	arCOG-annotation	supercluster	profile-cdd	profile-tigrfam
G3I44_14265	2	hypothetical protein	QIB75350.1	['BioProject:PRJNA605299', 'BioSample:SAMN14053718']			QIB75350.1
G3I44_14270	1	hypothetical protein	QIB75351.1	['BioProject:PRJNA605299', 'BioSample:SAMN14053718']			QIB75351.1
G3I44_14275	1	DUF4258 domain-containing protein	QIB75352.1	['BioProject:PRJNA605299', 'BioSample:SAMN14053718']	DUF4258	pfam14076	QIB75352.1	-	3.3e-05	Domain of unknown function	14076	arCOG04024	V	-	Uncharacterized protein, DUF4258 family; predicted component of toxin-antitoxin system	SC.00124
G3I44_14275	1	DUF4258 domain-containing protein	QIB75352.1	['BioProject:PRJNA605299', 'BioSample:SAMN14053718']	DUF4258	pfam14076	QIB75352.1	-	3.3e-05	Domain of unknown function	14076	arCOG07672	S	-	Uncharacterized protein, DUF4258 family	SC.00124		TIGR02530
G3I44_14275	1	DUF4258 domain-containing protein	QIB75352.1	['BioProject:PRJNA605299', 'BioSample:SAMN14053718']	DUF4258	pfam14076	QIB75352.1	-	3.3e-05	Domain of unknown function	14076	arCOG11129	V	-	Uncharacterized protein, DUF4258 family; predicted component of toxin-antitoxin system	SC.00124
G3I44_14275	1	DUF4258 domain-containing protein	QIB75352.1	['BioProject:PRJNA605299', 'BioSample:SAMN14053718']	DUF4258	pfam14076	QIB75352.1	-	3.3e-05	Domain of unknown function	14076	arCOG12063	S	-	Uncharacterized protein
G3I44_14275	1	DUF4258 domain-containing protein	QIB75352.1	['BioProject:PRJNA605299', 'BioSample:SAMN14053718']	DUF4258	pfam14076	QIB75352.1	-	3.3e-05	Domain of unknown function	14076	arCOG13027	S	-	Uncharacterized protein
G3I44_14280	1	hypothetical protein	QIB75353.1	['BioProject:PRJNA605299', 'BioSample:SAMN14053718']			QIB75353.1
G3I44_14285	1	site-specific integrase	QIB75354.1	['BioProject:PRJNA605299', 'BioSample:SAMN14053718']	Phage_integrase	pfam00589	QIB75354.1	-	7.6e-08	Phage integrase	589	arCOG01245	X	XerC	XerD/XerC family integrase, often contains N-terminal HTH domain	COG00582	cd00798	TIGR02224
G3I44_14285	1	site-specific integrase	QIB75354.1	['BioProject:PRJNA605299', 'BioSample:SAMN14053718']	Phage_integrase	pfam00589	QIB75354.1	-	7.6e-08	Phage integrase	589	arCOG01247	L	XerD	Site-specific recombinase XerD	COG04974	cd00397	TIGR02249
G3I44_14285	1	site-specific integrase	QIB75354.1	['BioProject:PRJNA605299', 'BioSample:SAMN14053718']	Phage_integrase	pfam00589	QIB75354.1	-	7.6e-08	Phage integrase	589	arCOG01248	X	XerC	XerD/XerC family integrase	COG00582	cd00798	TIGR02225
G3I44_14285	1	site-specific integrase	QIB75354.1	['BioProject:PRJNA605299', 'BioSample:SAMN14053718']	Phage_integrase	pfam00589	QIB75354.1	-	7.6e-08	Phage integrase	589	arCOG01250	X	XerC	XerD/XerC family integrase	COG00582	cd00397	TIGR02224
G3I44_14285	1	site-specific integrase	QIB75354.1	['BioProject:PRJNA605299', 'BioSample:SAMN14053718']	Phage_integrase	pfam00589	QIB75354.1	-	7.6e-08	Phage integrase	589	arCOG02282	X	XerC	XerD/XerC family integrase	COG00582	cd00397	TIGR02225
G3I44_14285	1	site-specific integrase	QIB75354.1	['BioProject:PRJNA605299', 'BioSample:SAMN14053718']	Phage_integrase	pfam00589	QIB75354.1	-	7.6e-08	Phage integrase	589	arCOG03989	X	XerC	XerD/XerC family integrase	COG00582	cd00397
G3I44_14285	1	site-specific integrase	QIB75354.1	['BioProject:PRJNA605299', 'BioSample:SAMN14053718']	Phage_integrase	pfam00589	QIB75354.1	-	7.6e-08	Phage integrase	589	arCOG04506	X	XerC	XerD/XerC family integrase	COG00582	cd00397
G3I44_14285	1	site-specific integrase	QIB75354.1	['BioProject:PRJNA605299', 'BioSample:SAMN14053718']	Phage_integrase	pfam00589	QIB75354.1	-	7.6e-08	Phage integrase	589	arCOG06451	X	XerC	XerD/XerC family integrase	COG00582	cd00397	TIGR02224
G3I44_14285	1	site-specific integrase	QIB75354.1	['BioProject:PRJNA605299', 'BioSample:SAMN14053718']	Phage_integrase	pfam00589	QIB75354.1	-	7.6e-08	Phage integrase	589	arCOG06578	X	XerC	XerD/XerC family integrase	COG00582	cd00397
G3I44_14285	1	site-specific integrase	QIB75354.1	['BioProject:PRJNA605299', 'BioSample:SAMN14053718']	Phage_integrase	pfam00589	QIB75354.1	-	7.6e-08	Phage integrase	589	arCOG08889	X	XerC	XerD/XerC family integrase	COG00582	cd00801	TIGR02225
G3I44_14290	1	hypothetical protein	QIB75355.1	['BioProject:PRJNA605299', 'BioSample:SAMN14053718']			QIB75355.1
G3I44_14295	1	hypothetical protein	QIB75356.1	['BioProject:PRJNA605299', 'BioSample:SAMN14053718']	Zn-ribbon_8	pfam09723	QIB75356.1	-	0.00019	Zinc ribbon	9723	arCOG06412	S	-	Zn ribbon containing protein			TIGR02605
G3I44_14295	1	hypothetical protein	QIB75356.1	['BioProject:PRJNA605299', 'BioSample:SAMN14053718']	Zn-ribbon_8	pfam09723	QIB75356.1	-	0.00019	Zinc ribbon	9723	arCOG10836	S	-	Zinc finger protein	SC.00761		TIGR02605
G3I44_14300	1	hypothetical protein	QIB75357.1	['BioProject:PRJNA605299', 'BioSample:SAMN14053718']			QIB75357.1
G3I44_14305	1	hypothetical protein	QIB75358.1	['BioProject:PRJNA605299', 'BioSample:SAMN14053718']			QIB75358.1
G3I44_14310	1	hypothetical protein	QIB75359.1	['BioProject:PRJNA605299', 'BioSample:SAMN14053718']			QIB75359.1
G3I44_14315	1	hypothetical protein	QIB75360.1	['BioProject:PRJNA605299', 'BioSample:SAMN14053718']	Pyr_excise	pfam03013	QIB75360.1	-	2.3e-12	Pyrimidine dimer DNA	3013
G3I44_14320	1	hypothetical protein	QIB75361.1	['BioProject:PRJNA605299', 'BioSample:SAMN14053718']			QIB75361.1
G3I44_14325	1	hypothetical protein	QIB75362.1	['BioProject:PRJNA605299', 'BioSample:SAMN14053718']			QIB75362.1
G3I44_14330	1	hypothetical protein	QIB75363.1	['BioProject:PRJNA605299', 'BioSample:SAMN14053718']			QIB75363.1
G3I44_14335	1	hypothetical protein	QIB75364.1	['BioProject:PRJNA605299', 'BioSample:SAMN14053718']			QIB75364.1
G3I44_14340	1	S26 family signal peptidase	QIB75365.1	['BioProject:PRJNA605299', 'BioSample:SAMN14053718']	Peptidase_S24	pfam00717	QIB75365.1	-	0.00087	Peptidase	717	arCOG01739	U	LepB	Signal peptidase I	COG00681	cd06530	TIGR02228
G3I44_14340	1	S26 family signal peptidase	QIB75365.1	['BioProject:PRJNA605299', 'BioSample:SAMN14053718']	Peptidase_S24	pfam00717	QIB75365.1	-	0.00087	Peptidase	717	arCOG01740	U	LepB	Signal peptidase I	COG00681	cd06462	TIGR02228
G3I44_14340	1	S26 family signal peptidase	QIB75365.1	['BioProject:PRJNA605299', 'BioSample:SAMN14053718']	Peptidase_S24	pfam00717	QIB75365.1	-	0.00087	Peptidase	717	arCOG09715	U	-	Signal peptidase, S24 family	COG00681	cd06462	TIGR02754
G3I44_14345	1	hypothetical protein	QIB75366.1	['BioProject:PRJNA605299', 'BioSample:SAMN14053718']			QIB75366.1
G3I44_14350	1	LamG domain-containing protein	QIB75367.1	['BioProject:PRJNA605299', 'BioSample:SAMN14053718']	Laminin_G_3	pfam13385	QIB75367.1	-	1.6e-24	Concanavalin A-like lectin/glucanases	13385	arCOG07813	X	-	LamG-like jellyroll fold domain	SC.00184
G3I44_14350	1	LamG domain-containing protein	QIB75367.1	['BioProject:PRJNA605299', 'BioSample:SAMN14053718']	Laminin_G_3	pfam13385	QIB75367.1	-	1.6e-24	Concanavalin A-like lectin/glucanases	13385	arCOG08417	S	-	LamG-like jellyroll fold domain	SC.00184
G3I44_14350	1	LamG domain-containing protein	QIB75367.1	['BioProject:PRJNA605299', 'BioSample:SAMN14053718']	Laminin_G_3	pfam13385	QIB75367.1	-	1.6e-24	Concanavalin A-like lectin/glucanases	13385	arCOG08422	S	-	LamG-like jellyroll fold domain	SC.00184	cd00152
G3I44_14350	1	LamG domain-containing protein	QIB75367.1	['BioProject:PRJNA605299', 'BioSample:SAMN14053718']	Big_13	pfam19077	QIB75367.1	-	6.3e-08	Bacterial Ig-like	19077
G3I44_14350	1	LamG domain-containing protein	QIB75367.1	['BioProject:PRJNA605299', 'BioSample:SAMN14053718']	Pentaxin	pfam00354	QIB75367.1	-	0.00033	Pentaxin	354
G3I44_14355	1	FkbM family methyltransferase	QIB75368.1	['BioProject:PRJNA605299', 'BioSample:SAMN14053718']	Methyltransf_21	pfam05050	QIB75368.1	-	9.2e-19	Methyltransferase FkbM	5050	arCOG01400	Q	-	SAM-dependent methyltransferase	COG00500	cd02440,cd02111	TIGR01444
G3I44_14355	1	FkbM family methyltransferase	QIB75368.1	['BioProject:PRJNA605299', 'BioSample:SAMN14053718']	Methyltransf_21	pfam05050	QIB75368.1	-	9.2e-19	Methyltransferase FkbM	5050	arCOG01401	Q	-	SAM-dependent methyltransferase	COG00500	cd02440	TIGR01444
G3I44_14355	1	FkbM family methyltransferase	QIB75368.1	['BioProject:PRJNA605299', 'BioSample:SAMN14053718']	Methyltransf_21	pfam05050	QIB75368.1	-	9.2e-19	Methyltransferase FkbM	5050	arCOG01402	Q	AglP	SAM-dependent methyltransferase	COG00500		TIGR01444
G3I44_14355	1	FkbM family methyltransferase	QIB75368.1	['BioProject:PRJNA605299', 'BioSample:SAMN14053718']	Methyltransf_21	pfam05050	QIB75368.1	-	9.2e-19	Methyltransferase FkbM	5050	arCOG07579	Q	-	SAM-dependent methyltransferase	COG00500		TIGR01444
G3I44_14355	1	FkbM family methyltransferase	QIB75368.1	['BioProject:PRJNA605299', 'BioSample:SAMN14053718']	Methyltransf_21	pfam05050	QIB75368.1	-	9.2e-19	Methyltransferase FkbM	5050	arCOG11209	Q	-	SAM-dependent Methyltransferase FkbM-like			TIGR01444
G3I44_14360	1	hypothetical protein	QIB75369.1	['BioProject:PRJNA605299', 'BioSample:SAMN14053718']			QIB75369.1
G3I44_14365	1	hypothetical protein	QIB75370.1	['BioProject:PRJNA605299', 'BioSample:SAMN14053718']			QIB75370.1
G3I44_14370	1	hypothetical protein	QIB75371.1	['BioProject:PRJNA605299', 'BioSample:SAMN14053718']			QIB75371.1
G3I44_14375	1	hypothetical protein	QIB75372.1	['BioProject:PRJNA605299', 'BioSample:SAMN14053718']			QIB75372.1
G3I44_14380	1	hypothetical protein	QIB75373.1	['BioProject:PRJNA605299', 'BioSample:SAMN14053718']			QIB75373.1
G3I44_14385	1	ATP-binding protein	QIB75374.1	['BioProject:PRJNA605299', 'BioSample:SAMN14053718']	DUF87	pfam01935	QIB75374.1	-	1.9e-08	Helicase HerA, central	1935	arCOG00280	L	-	HerA helicase	COG00433	cd01127
G3I44_14385	1	ATP-binding protein	QIB75374.1	['BioProject:PRJNA605299', 'BioSample:SAMN14053718']	DUF87	pfam01935	QIB75374.1	-	1.9e-08	Helicase HerA, central	1935	arCOG00283	L	-	HerA helicase	COG00433		TIGR02525
G3I44_14385	1	ATP-binding protein	QIB75374.1	['BioProject:PRJNA605299', 'BioSample:SAMN14053718']	DUF853	pfam05872	QIB75374.1	-	2.2e-06	Bacterial protein of unknown function	5872
G3I44_14385	1	ATP-binding protein	QIB75374.1	['BioProject:PRJNA605299', 'BioSample:SAMN14053718']	ABC_tran	pfam00005	QIB75374.1	-	8.4e-05	ABC	5	arCOG00175	G	MalK	ABC-type sugar transport system, ATPase component	COG03839	cd03299	TIGR03265
G3I44_14385	1	ATP-binding protein	QIB75374.1	['BioProject:PRJNA605299', 'BioSample:SAMN14053718']	ABC_tran	pfam00005	QIB75374.1	-	8.4e-05	ABC	5	arCOG00177	E	PotA	ABC-type spermidine/putrescine transport system, ATPase component	COG03842	cd03301	TIGR03265
G3I44_14385	1	ATP-binding protein	QIB75374.1	['BioProject:PRJNA605299', 'BioSample:SAMN14053718']	ABC_tran	pfam00005	QIB75374.1	-	8.4e-05	ABC	5	arCOG00178	G	MalK	ABC-type sugar transport system, ATPase component	COG03839	cd03299	TIGR03265
G3I44_14385	1	ATP-binding protein	QIB75374.1	['BioProject:PRJNA605299', 'BioSample:SAMN14053718']	ABC_tran	pfam00005	QIB75374.1	-	8.4e-05	ABC	5	arCOG00180	G	MalK	ABC-type sugar transport system, ATPase component	COG03839	cd03299	TIGR00968
G3I44_14385	1	ATP-binding protein	QIB75374.1	['BioProject:PRJNA605299', 'BioSample:SAMN14053718']	ABC_tran	pfam00005	QIB75374.1	-	8.4e-05	ABC	5	arCOG00181	E	DppD	ABC-type dipeptide/oligopeptide/nickel transport system, ATPase component	COG00444	cd03257	TIGR02770
G3I44_14385	1	ATP-binding protein	QIB75374.1	['BioProject:PRJNA605299', 'BioSample:SAMN14053718']	ABC_tran	pfam00005	QIB75374.1	-	8.4e-05	ABC	5	arCOG00182	E	DppD	ABC-type dipeptide/oligopeptide/nickel transport system, ATPase component	COG00444	cd03257	TIGR02770
G3I44_14385	1	ATP-binding protein	QIB75374.1	['BioProject:PRJNA605299', 'BioSample:SAMN14053718']	ABC_tran	pfam00005	QIB75374.1	-	8.4e-05	ABC	5	arCOG00183	E	DppD	ABC-type dipeptide/oligopeptide/nickel transport system, ATPase component	COG00444	cd03257	TIGR02770
G3I44_14385	1	ATP-binding protein	QIB75374.1	['BioProject:PRJNA605299', 'BioSample:SAMN14053718']	ABC_tran	pfam00005	QIB75374.1	-	8.4e-05	ABC	5	arCOG00184	E	AppF	ABC-type oligopeptide transport system, ATPase component	COG04608	cd03257	TIGR02769
G3I44_14385	1	ATP-binding protein	QIB75374.1	['BioProject:PRJNA605299', 'BioSample:SAMN14053718']	ABC_tran	pfam00005	QIB75374.1	-	8.4e-05	ABC	5	arCOG00189	V	CcmA	ABC-type multidrug transport system, ATPase component	COG01131	cd03225	TIGR01189
G3I44_14385	1	ATP-binding protein	QIB75374.1	['BioProject:PRJNA605299', 'BioSample:SAMN14053718']	ABC_tran	pfam00005	QIB75374.1	-	8.4e-05	ABC	5	arCOG00191	E	ProV	ABC-type proline/glycine betaine transport system, ATPase component	COG04175	cd03294	TIGR03415
G3I44_14385	1	ATP-binding protein	QIB75374.1	['BioProject:PRJNA605299', 'BioSample:SAMN14053718']	ABC_tran	pfam00005	QIB75374.1	-	8.4e-05	ABC	5	arCOG00192	E	OpuBA	ABC-type proline/glycine betaine transport system, ATPase component	COG01125	cd03295	TIGR01186
G3I44_14385	1	ATP-binding protein	QIB75374.1	['BioProject:PRJNA605299', 'BioSample:SAMN14053718']	ABC_tran	pfam00005	QIB75374.1	-	8.4e-05	ABC	5	arCOG00193	P	TauB	ABC-type nitrate/sulfonate/bicarbonate transport system, ATPase component	COG01116	cd03293	TIGR01184
G3I44_14385	1	ATP-binding protein	QIB75374.1	['BioProject:PRJNA605299', 'BioSample:SAMN14053718']	ABC_tran	pfam00005	QIB75374.1	-	8.4e-05	ABC	5	arCOG00194	V	CcmA	ABC-type multidrug transport system, ATPase component	COG01131	cd03230	TIGR01188
G3I44_14385	1	ATP-binding protein	QIB75374.1	['BioProject:PRJNA605299', 'BioSample:SAMN14053718']	ABC_tran	pfam00005	QIB75374.1	-	8.4e-05	ABC	5	arCOG00195	E	PotA	ABC-type spermidine/putrescine transport system, ATPase component	COG03842	cd03261	TIGR02315
G3I44_14385	1	ATP-binding protein	QIB75374.1	['BioProject:PRJNA605299', 'BioSample:SAMN14053718']	ABC_tran	pfam00005	QIB75374.1	-	8.4e-05	ABC	5	arCOG00196	V	CcmA	ABC-type multidrug transport system, ATPase component	COG01131	cd03230	TIGR03740
G3I44_14385	1	ATP-binding protein	QIB75374.1	['BioProject:PRJNA605299', 'BioSample:SAMN14053718']	ABC_tran	pfam00005	QIB75374.1	-	8.4e-05	ABC	5	arCOG00197	R	-	ABC-type uncharacterized transport system, ATPase component	COG04152	cd03269	TIGR01188
G3I44_14385	1	ATP-binding protein	QIB75374.1	['BioProject:PRJNA605299', 'BioSample:SAMN14053718']	ABC_tran	pfam00005	QIB75374.1	-	8.4e-05	ABC	5	arCOG00198	P	FepC	ABC-type cobalamin/Fe3+-siderophores transport system, ATPase component	COG01120	cd03214	TIGR02142
G3I44_14385	1	ATP-binding protein	QIB75374.1	['BioProject:PRJNA605299', 'BioSample:SAMN14053718']	ABC_tran	pfam00005	QIB75374.1	-	8.4e-05	ABC	5	arCOG00199	P	FepC	ABC-type cobalamin/Fe3+-siderophores transport system, ATPase component	COG01120	cd03214	TIGR03873
G3I44_14385	1	ATP-binding protein	QIB75374.1	['BioProject:PRJNA605299', 'BioSample:SAMN14053718']	ABC_tran	pfam00005	QIB75374.1	-	8.4e-05	ABC	5	arCOG00201	P	ZnuC	ABC-type Mn/Zn transport system, ATPase component	COG01121	cd03235	TIGR03771
G3I44_14385	1	ATP-binding protein	QIB75374.1	['BioProject:PRJNA605299', 'BioSample:SAMN14053718']	ABC_tran	pfam00005	QIB75374.1	-	8.4e-05	ABC	5	arCOG00202	P	EcfA2	Energy-coupling factor transporter ATP-binding protein EcfA2	COG01122	cd03225	TIGR01166
G3I44_14385	1	ATP-binding protein	QIB75374.1	['BioProject:PRJNA605299', 'BioSample:SAMN14053718']	ABC_tran	pfam00005	QIB75374.1	-	8.4e-05	ABC	5	arCOG00204	E	AppF	ABC-type oligopeptide transport system, ATPase component	COG04608	cd03257	TIGR02769
G3I44_14385	1	ATP-binding protein	QIB75374.1	['BioProject:PRJNA605299', 'BioSample:SAMN14053718']	ABC_tran	pfam00005	QIB75374.1	-	8.4e-05	ABC	5	arCOG00205	E	PotA	ABC-type spermidine/putrescine transport system, ATPase component	COG03842	cd03299	TIGR01187
G3I44_14385	1	ATP-binding protein	QIB75374.1	['BioProject:PRJNA605299', 'BioSample:SAMN14053718']	ABC_tran	pfam00005	QIB75374.1	-	8.4e-05	ABC	5	arCOG00206	P	PhnC	ABC-type phosphate/phosphonate transport system, ATPase component	COG03638	cd03256	TIGR02315
G3I44_14385	1	ATP-binding protein	QIB75374.1	['BioProject:PRJNA605299', 'BioSample:SAMN14053718']	ABC_tran	pfam00005	QIB75374.1	-	8.4e-05	ABC	5	arCOG00207	V	CcmA	ABC-type multidrug transport system, ATPase component	COG01131	cd03230	TIGR01188
G3I44_14385	1	ATP-binding protein	QIB75374.1	['BioProject:PRJNA605299', 'BioSample:SAMN14053718']	ABC_tran	pfam00005	QIB75374.1	-	8.4e-05	ABC	5	arCOG00208	V	CcmA	ABC-type multidrug transport system, ATPase component	COG01131	cd03230	TIGR03864
G3I44_14385	1	ATP-binding protein	QIB75374.1	['BioProject:PRJNA605299', 'BioSample:SAMN14053718']	ABC_tran	pfam00005	QIB75374.1	-	8.4e-05	ABC	5	arCOG00210	G	TagH	ABC-type polysaccharide/polyol phosphate transport system, ATPase component	COG01134	cd03220	TIGR01188
G3I44_14385	1	ATP-binding protein	QIB75374.1	['BioProject:PRJNA605299', 'BioSample:SAMN14053718']	ABC_tran	pfam00005	QIB75374.1	-	8.4e-05	ABC	5	arCOG00211	G	MalK	ABC-type sugar transport system, ATPase component	COG03839	cd03225	TIGR00968
G3I44_14385	1	ATP-binding protein	QIB75374.1	['BioProject:PRJNA605299', 'BioSample:SAMN14053718']	ABC_tran	pfam00005	QIB75374.1	-	8.4e-05	ABC	5	arCOG00231	P	PstB	ABC-type phosphate transport system, ATPase component	COG01117	cd03260	TIGR00972
G3I44_14385	1	ATP-binding protein	QIB75374.1	['BioProject:PRJNA605299', 'BioSample:SAMN14053718']	ABC_tran	pfam00005	QIB75374.1	-	8.4e-05	ABC	5	arCOG00922	V	SalX	ABC-type antimicrobial peptide transport system, ATPase component	COG01136	cd03255	TIGR02673
G3I44_14385	1	ATP-binding protein	QIB75374.1	['BioProject:PRJNA605299', 'BioSample:SAMN14053718']	ABC_tran	pfam00005	QIB75374.1	-	8.4e-05	ABC	5	arCOG00924	E	LivF	ABC-type branched-chain amino acid transport system, ATPase component	COG00410	cd03224	TIGR03410
G3I44_14385	1	ATP-binding protein	QIB75374.1	['BioProject:PRJNA605299', 'BioSample:SAMN14053718']	ABC_tran	pfam00005	QIB75374.1	-	8.4e-05	ABC	5	arCOG00925	E	LivG	ABC-type branched-chain amino acid transport system, ATPase component	COG00411	cd03219	TIGR03411
G3I44_14385	1	ATP-binding protein	QIB75374.1	['BioProject:PRJNA605299', 'BioSample:SAMN14053718']	ABC_tran	pfam00005	QIB75374.1	-	8.4e-05	ABC	5	arCOG00926	E	LivG	ABC-type branched-chain amino acid transport system, ATPase component	COG00411	cd03219	TIGR03411
G3I44_14385	1	ATP-binding protein	QIB75374.1	['BioProject:PRJNA605299', 'BioSample:SAMN14053718']	ABC_tran	pfam00005	QIB75374.1	-	8.4e-05	ABC	5	arCOG00927	R	-	Uncharacterized ABC-type transport system, ATPase component	COG04674	cd03219	TIGR03411
G3I44_14385	1	ATP-binding protein	QIB75374.1	['BioProject:PRJNA605299', 'BioSample:SAMN14053718']	ABC_tran	pfam00005	QIB75374.1	-	8.4e-05	ABC	5	arCOG03228	V	SalX	ABC-type antimicrobial peptide transport system, ATPase component	COG01136	cd03226	TIGR02857
G3I44_14385	1	ATP-binding protein	QIB75374.1	['BioProject:PRJNA605299', 'BioSample:SAMN14053718']	ABC_tran	pfam00005	QIB75374.1	-	8.4e-05	ABC	5	arCOG04236	O	SufC	Cysteine desulfurase activator ATPase	COG00396	cd03217	TIGR01978
G3I44_14385	1	ATP-binding protein	QIB75374.1	['BioProject:PRJNA605299', 'BioSample:SAMN14053718']	ABC_tran	pfam00005	QIB75374.1	-	8.4e-05	ABC	5	arCOG04297	R	-	ABC-type ATPase fused to a predicted acetyltransferase and Zn ribbon domain	COG02401	cd03255	TIGR02211
G3I44_14385	1	ATP-binding protein	QIB75374.1	['BioProject:PRJNA605299', 'BioSample:SAMN14053718']	ABC_tran	pfam00005	QIB75374.1	-	8.4e-05	ABC	5	arCOG05192	E	DppF	ABC-type dipeptide/oligopeptide/nickel transport system, ATPase component	COG01124	cd03257	TIGR02211
G3I44_14385	1	ATP-binding protein	QIB75374.1	['BioProject:PRJNA605299', 'BioSample:SAMN14053718']	ABC_tran	pfam00005	QIB75374.1	-	8.4e-05	ABC	5	arCOG05270	P	ModF	ABC-type molybdenum transport system, ATPase component/photorepair protein PhrA	COG01119	cd03235	TIGR01288
G3I44_14385	1	ATP-binding protein	QIB75374.1	['BioProject:PRJNA605299', 'BioSample:SAMN14053718']	ABC_tran	pfam00005	QIB75374.1	-	8.4e-05	ABC	5	arCOG05705	G	MalK	ABC-type sugar transport system, ATPase component	COG03839	cd03259	TIGR02142
G3I44_14390	1	hypothetical protein	QIB75375.1	['BioProject:PRJNA605299', 'BioSample:SAMN14053718']			QIB75375.1
G3I44_14395	1	hypothetical protein	QIB75376.1	['BioProject:PRJNA605299', 'BioSample:SAMN14053718']			QIB75376.1
G3I44_14400	1	hypothetical protein	QIB75377.1	['BioProject:PRJNA605299', 'BioSample:SAMN14053718']			QIB75377.1
G3I44_14405	1	hypothetical protein	QIB75378.1	['BioProject:PRJNA605299', 'BioSample:SAMN14053718']			QIB75378.1
G3I44_14410	1	hypothetical protein	QIB75379.1	['BioProject:PRJNA605299', 'BioSample:SAMN14053718']			QIB75379.1
G3I44_14415	1	hypothetical protein	QIB75380.1	['BioProject:PRJNA605299', 'BioSample:SAMN14053718']			QIB75380.1
G3I44_14420	1	hypothetical protein	QIB75381.1	['BioProject:PRJNA605299', 'BioSample:SAMN14053718']			QIB75381.1
G3I44_14425	1	hypothetical protein	QIB75382.1	['BioProject:PRJNA605299', 'BioSample:SAMN14053718']			QIB75382.1
G3I44_14430	1	hypothetical protein	QIB75383.1	['BioProject:PRJNA605299', 'BioSample:SAMN14053718']			QIB75383.1
G3I44_14435	1	hypothetical protein	QIB75384.1	['BioProject:PRJNA605299', 'BioSample:SAMN14053718']	MarR_2	pfam12802	QIB75384.1	-	2.6e-05	MarR	12802	arCOG00377	K	-	Predicted membrane-associated trancriptional regulator	COG02512
G3I44_14435	1	hypothetical protein	QIB75384.1	['BioProject:PRJNA605299', 'BioSample:SAMN14053718']	MarR_2	pfam12802	QIB75384.1	-	2.6e-05	MarR	12802	arCOG00382	K	-	Predicted membrane-associated or secreted trancriptional regulator	COG02512	cd00090
G3I44_14435	1	hypothetical protein	QIB75384.1	['BioProject:PRJNA605299', 'BioSample:SAMN14053718']	MarR_2	pfam12802	QIB75384.1	-	2.6e-05	MarR	12802	arCOG00386	K	-	Predicted membrane-associated trancriptional regulator	COG02512	cd00090
G3I44_14435	1	hypothetical protein	QIB75384.1	['BioProject:PRJNA605299', 'BioSample:SAMN14053718']	MarR_2	pfam12802	QIB75384.1	-	2.6e-05	MarR	12802	arCOG00393	K	-	Predicted membrane-associated trancriptional regulator	COG02512	cd00090	TIGR01884
G3I44_14435	1	hypothetical protein	QIB75384.1	['BioProject:PRJNA605299', 'BioSample:SAMN14053718']	MarR_2	pfam12802	QIB75384.1	-	2.6e-05	MarR	12802	arCOG01207	K	-	Predicted transcriptional regulator, MarR family		cd00090
G3I44_14435	1	hypothetical protein	QIB75384.1	['BioProject:PRJNA605299', 'BioSample:SAMN14053718']	MarR_2	pfam12802	QIB75384.1	-	2.6e-05	MarR	12802	arCOG02750	K	-	Transcriptional regulator, contains HTH domain	COG01378	cd00090
G3I44_14435	1	hypothetical protein	QIB75384.1	['BioProject:PRJNA605299', 'BioSample:SAMN14053718']	MarR_2	pfam12802	QIB75384.1	-	2.6e-05	MarR	12802	arCOG03177	K	MarR	Transcriptional regulator, MarR family	COG01846	cd00090	TIGR02277
G3I44_14435	1	hypothetical protein	QIB75384.1	['BioProject:PRJNA605299', 'BioSample:SAMN14053718']	MarR_2	pfam12802	QIB75384.1	-	2.6e-05	MarR	12802	arCOG03181	K	MarR	Transcriptional regulator, MarR family	COG01846	cd00090
G3I44_14435	1	hypothetical protein	QIB75384.1	['BioProject:PRJNA605299', 'BioSample:SAMN14053718']	MarR_2	pfam12802	QIB75384.1	-	2.6e-05	MarR	12802	arCOG03183	K	MarR	Transcriptional regulator, MarR family	COG01846
G3I44_14435	1	hypothetical protein	QIB75384.1	['BioProject:PRJNA605299', 'BioSample:SAMN14053718']	MarR_2	pfam12802	QIB75384.1	-	2.6e-05	MarR	12802	arCOG04377	K	-	Transcriptional regulator MarR family, contains HTH domain	COG04738
G3I44_14435	1	hypothetical protein	QIB75384.1	['BioProject:PRJNA605299', 'BioSample:SAMN14053718']	MarR_2	pfam12802	QIB75384.1	-	2.6e-05	MarR	12802	arCOG06077	K	MarR	Transcriptional regulator, MarR family	COG01846	cd00090
G3I44_14435	1	hypothetical protein	QIB75384.1	['BioProject:PRJNA605299', 'BioSample:SAMN14053718']	MarR_2	pfam12802	QIB75384.1	-	2.6e-05	MarR	12802	arCOG06629	K	-	Transcriptional regulator, contains HTH domain
G3I44_14435	1	hypothetical protein	QIB75384.1	['BioProject:PRJNA605299', 'BioSample:SAMN14053718']	MarR_2	pfam12802	QIB75384.1	-	2.6e-05	MarR	12802	arCOG07495	K	-	Predicted transcriptional regulator	COG01497	cd00092	TIGR01884
G3I44_14435	1	hypothetical protein	QIB75384.1	['BioProject:PRJNA605299', 'BioSample:SAMN14053718']	HTH_20	pfam12840	QIB75384.1	-	9.6e-05	Helix-turn-helix	12840	arCOG00734	K	ArsR	Transcriptional regulator containing HTH domain, ArsR family	COG00640	cd00090
G3I44_14435	1	hypothetical protein	QIB75384.1	['BioProject:PRJNA605299', 'BioSample:SAMN14053718']	HTH_20	pfam12840	QIB75384.1	-	9.6e-05	Helix-turn-helix	12840	arCOG00742	K	ArsR	Transcriptional regulator containing HTH domain, ArsR family	COG00640
G3I44_14435	1	hypothetical protein	QIB75384.1	['BioProject:PRJNA605299', 'BioSample:SAMN14053718']	HTH_20	pfam12840	QIB75384.1	-	9.6e-05	Helix-turn-helix	12840	arCOG01679	K	ArsR	Transcriptional regulator containing HTH domain, ArsR family	COG00640	cd00090
G3I44_14435	1	hypothetical protein	QIB75384.1	['BioProject:PRJNA605299', 'BioSample:SAMN14053718']	HTH_20	pfam12840	QIB75384.1	-	9.6e-05	Helix-turn-helix	12840	arCOG01682	K	ArsR	Transcriptional regulator containing HTH domain, ArsR family	COG00640	cd00090
G3I44_14435	1	hypothetical protein	QIB75384.1	['BioProject:PRJNA605299', 'BioSample:SAMN14053718']	HTH_20	pfam12840	QIB75384.1	-	9.6e-05	Helix-turn-helix	12840	arCOG01685	K	ArsR	Transcriptional regulator containing HTH domain, ArsR family	COG00640	cd00090
G3I44_14435	1	hypothetical protein	QIB75384.1	['BioProject:PRJNA605299', 'BioSample:SAMN14053718']	HTH_20	pfam12840	QIB75384.1	-	9.6e-05	Helix-turn-helix	12840	arCOG01686	K	ArsR	Transcriptional regulator containing HTH domain, ArsR family	COG00640	cd00090	TIGR02702
G3I44_14435	1	hypothetical protein	QIB75384.1	['BioProject:PRJNA605299', 'BioSample:SAMN14053718']	HTH_20	pfam12840	QIB75384.1	-	9.6e-05	Helix-turn-helix	12840	arCOG01687	K	ArsR	Transcriptional regulator containing HTH domain, ArsR family	COG00640	cd00090
G3I44_14435	1	hypothetical protein	QIB75384.1	['BioProject:PRJNA605299', 'BioSample:SAMN14053718']	HTH_20	pfam12840	QIB75384.1	-	9.6e-05	Helix-turn-helix	12840	arCOG02104	K	-	Transcriptional regulator, ArsR family	COG00640
G3I44_14435	1	hypothetical protein	QIB75384.1	['BioProject:PRJNA605299', 'BioSample:SAMN14053718']	HTH_20	pfam12840	QIB75384.1	-	9.6e-05	Helix-turn-helix	12840	arCOG02756	K	-	Transcriptional regulator, contains HTH domain	COG04190	cd00090
G3I44_14435	1	hypothetical protein	QIB75384.1	['BioProject:PRJNA605299', 'BioSample:SAMN14053718']	HTH_20	pfam12840	QIB75384.1	-	9.6e-05	Helix-turn-helix	12840	arCOG02809	K	-	Transcriptional regulator, implicated in bacteriocin system regulation, contains HTH domain	COG04742	cd00090
G3I44_14435	1	hypothetical protein	QIB75384.1	['BioProject:PRJNA605299', 'BioSample:SAMN14053718']	HTH_20	pfam12840	QIB75384.1	-	9.6e-05	Helix-turn-helix	12840	arCOG03065	K	ArsR	Transcriptional regulator containing HTH domain, ArsR family	COG00640	cd00090	TIGR02944
G3I44_14435	1	hypothetical protein	QIB75384.1	['BioProject:PRJNA605299', 'BioSample:SAMN14053718']	HTH_20	pfam12840	QIB75384.1	-	9.6e-05	Helix-turn-helix	12840	arCOG03067	K	ArsR	Transcriptional regulator containing HTH domain, ArsR family	COG00640	cd00090	TIGR01884
G3I44_14435	1	hypothetical protein	QIB75384.1	['BioProject:PRJNA605299', 'BioSample:SAMN14053718']	HTH_20	pfam12840	QIB75384.1	-	9.6e-05	Helix-turn-helix	12840	arCOG03859	K	ArsR	Transcriptional regulator containing HTH domain, ArsR family	COG00640	cd00090
G3I44_14435	1	hypothetical protein	QIB75384.1	['BioProject:PRJNA605299', 'BioSample:SAMN14053718']	HTH_20	pfam12840	QIB75384.1	-	9.6e-05	Helix-turn-helix	12840	arCOG03860	K	-	Predicted transcriptional regulator, contains HTH domain	COG00640
G3I44_14435	1	hypothetical protein	QIB75384.1	['BioProject:PRJNA605299', 'BioSample:SAMN14053718']	HTH_20	pfam12840	QIB75384.1	-	9.6e-05	Helix-turn-helix	12840	arCOG04056	K	ArsR	Transcriptional regulator containing HTH domain, ArsR family	COG00640	cd00090	TIGR01884
G3I44_14435	1	hypothetical protein	QIB75384.1	['BioProject:PRJNA605299', 'BioSample:SAMN14053718']	HTH_20	pfam12840	QIB75384.1	-	9.6e-05	Helix-turn-helix	12840	arCOG04439	K	ArsR	Transcriptional regulator containing HTH domain, ArsR family	COG00640	cd00090
G3I44_14435	1	hypothetical protein	QIB75384.1	['BioProject:PRJNA605299', 'BioSample:SAMN14053718']	HTH_20	pfam12840	QIB75384.1	-	9.6e-05	Helix-turn-helix	12840	arCOG04688	K	-	Transcriptional regulator, contains HTH domain
G3I44_14435	1	hypothetical protein	QIB75384.1	['BioProject:PRJNA605299', 'BioSample:SAMN14053718']	HTH_20	pfam12840	QIB75384.1	-	9.6e-05	Helix-turn-helix	12840	arCOG05152	K	-	Transcriptional regulator, contains HTH domain		cd00090
G3I44_14435	1	hypothetical protein	QIB75384.1	['BioProject:PRJNA605299', 'BioSample:SAMN14053718']	HTH_20	pfam12840	QIB75384.1	-	9.6e-05	Helix-turn-helix	12840	arCOG05349	K	ArsR	Transcriptional regulator containing HTH domain, ArsR family	COG00640	cd00090
G3I44_14435	1	hypothetical protein	QIB75384.1	['BioProject:PRJNA605299', 'BioSample:SAMN14053718']	HTH_20	pfam12840	QIB75384.1	-	9.6e-05	Helix-turn-helix	12840	arCOG05573	K	-	Transcriptional regulator, contains HTH domain	COG04742
G3I44_14435	1	hypothetical protein	QIB75384.1	['BioProject:PRJNA605299', 'BioSample:SAMN14053718']	HTH_20	pfam12840	QIB75384.1	-	9.6e-05	Helix-turn-helix	12840	arCOG05817	K	-	Transcriptional regulator, contains wHTH domain
G3I44_14435	1	hypothetical protein	QIB75384.1	['BioProject:PRJNA605299', 'BioSample:SAMN14053718']	HTH_20	pfam12840	QIB75384.1	-	9.6e-05	Helix-turn-helix	12840	arCOG05900	K	-	Predicted transcriptional regulator	COG03355	cd00090	TIGR00498
G3I44_14435	1	hypothetical protein	QIB75384.1	['BioProject:PRJNA605299', 'BioSample:SAMN14053718']	HTH_20	pfam12840	QIB75384.1	-	9.6e-05	Helix-turn-helix	12840	arCOG09396	K	-	DNA-binding transcriptional regulator, IclR family	COG01414	cd00090	TIGR02431,TIGR01863
G3I44_14435	1	hypothetical protein	QIB75384.1	['BioProject:PRJNA605299', 'BioSample:SAMN14053718']	HTH_20	pfam12840	QIB75384.1	-	9.6e-05	Helix-turn-helix	12840	arCOG09949	K	ArsR	Transcriptional regulator containing HTH domain, ArsR family	COG00640	cd00090	TIGR01843
G3I44_14440	1	hypothetical protein	QIB75385.1	['BioProject:PRJNA605299', 'BioSample:SAMN14053718']	ThiS-like	pfam14453	QIB75385.1	-	1.5e-05	ThiS-like	14453
G3I44_14445	1	hypothetical protein	QIB75386.1	['BioProject:PRJNA605299', 'BioSample:SAMN14053718']	Prok-E2_E	pfam14462	QIB75386.1	-	3.4e-07	Prokaryotic E2 family	14462

## Sheet: Halobonum sp. NJ-3-1
locus_tag	codon_start	product	protein_id	genome xrefs	EC_number	gene	targetname	accession	queryid	accession2	E-value	description	domain	arCOG-id	functional-class	gene-name	arCOG-annotation	supercluster	profile-cdd	profile-tigrfam
HUG12_09255	3	DUF2182 domain-containing protein	QLG61896.1	['BioProject:PRJNA638230', 'BioSample:SAMN15183787']			DUF2182	pfam09948	QLG61896.1	-	2.5e-31	Predicted metal-binding integral membrane protein	9948	arCOG10678	S	-	Metal-binding membrane protein	COG05486
HUG12_09260	1	hypothetical protein	QLG61897.1	['BioProject:PRJNA638230', 'BioSample:SAMN15183787']					QLG61897.1
HUG12_09265	1	IS5 family transposase	QLG61898.1	['BioProject:PRJNA638230', 'BioSample:SAMN15183787']			DDE_Tnp_1	pfam01609	QLG61898.1	-	4.7e-11	Transposase DDE	1609	arCOG02751	X	-	Transposase, IS5 family	COG03039
HUG12_09265	1	IS5 family transposase	QLG61898.1	['BioProject:PRJNA638230', 'BioSample:SAMN15183787']			DDE_Tnp_1	pfam01609	QLG61898.1	-	4.7e-11	Transposase DDE	1609	arCOG03900	X	-	IS4 transposase	COG03385
HUG12_09265	1	IS5 family transposase	QLG61898.1	['BioProject:PRJNA638230', 'BioSample:SAMN15183787']			DDE_Tnp_1	pfam01609	QLG61898.1	-	4.7e-11	Transposase DDE	1609	arCOG04442	X	-	Transposase, IS5 family	COG03039
HUG12_09265	1	IS5 family transposase	QLG61898.1	['BioProject:PRJNA638230', 'BioSample:SAMN15183787']			DDE_Tnp_1	pfam01609	QLG61898.1	-	4.7e-11	Transposase DDE	1609	arCOG04496	X	-	IS4 transposase	COG03385
HUG12_09265	1	IS5 family transposase	QLG61898.1	['BioProject:PRJNA638230', 'BioSample:SAMN15183787']			DDE_Tnp_1	pfam01609	QLG61898.1	-	4.7e-11	Transposase DDE	1609	arCOG07671	X	-	Transposase related protein
HUG12_09265	1	IS5 family transposase	QLG61898.1	['BioProject:PRJNA638230', 'BioSample:SAMN15183787']			DDE_Tnp_1	pfam01609	QLG61898.1	-	4.7e-11	Transposase DDE	1609	arCOG09146	X	-	IS4 transposase	COG03385
HUG12_09265	1	IS5 family transposase	QLG61898.1	['BioProject:PRJNA638230', 'BioSample:SAMN15183787']			DDE_Tnp_1_3	pfam13612	QLG61898.1	-	0.00015	Transposase DDE	13612
HUG12_09270	1	hypothetical protein	QLG61899.1	['BioProject:PRJNA638230', 'BioSample:SAMN15183787']					QLG61899.1
HUG12_09275	1	class I SAM-dependent methyltransferase	QLG64035.1	['BioProject:PRJNA638230', 'BioSample:SAMN15183787']			Methyltransf_11	pfam08241	QLG64035.1	-	5.4e-14	Methyltransferase	8241	arCOG01633	Q	-	SAM-dependent methyltransferase	COG00500	cd02440	TIGR03534
HUG12_09275	1	class I SAM-dependent methyltransferase	QLG64035.1	['BioProject:PRJNA638230', 'BioSample:SAMN15183787']			Methyltransf_11	pfam08241	QLG64035.1	-	5.4e-14	Methyltransferase	8241	arCOG01636	M	Cfa	Cyclopropane fatty acid synthase or related methyltransferase	COG02230	cd02440	TIGR02072
HUG12_09275	1	class I SAM-dependent methyltransferase	QLG64035.1	['BioProject:PRJNA638230', 'BioSample:SAMN15183787']			Methyltransf_11	pfam08241	QLG64035.1	-	5.4e-14	Methyltransferase	8241	arCOG01773	Q	-	SAM-dependent methyltransferase	COG00500		TIGR01934
HUG12_09275	1	class I SAM-dependent methyltransferase	QLG64035.1	['BioProject:PRJNA638230', 'BioSample:SAMN15183787']			Methyltransf_11	pfam08241	QLG64035.1	-	5.4e-14	Methyltransferase	8241	arCOG01774	Q	-	SAM-dependent methyltransferase	COG00500	cd02440	TIGR01934
HUG12_09275	1	class I SAM-dependent methyltransferase	QLG64035.1	['BioProject:PRJNA638230', 'BioSample:SAMN15183787']			Methyltransf_11	pfam08241	QLG64035.1	-	5.4e-14	Methyltransferase	8241	arCOG01775	Q	-	SAM-dependent methyltransferase	COG00500	cd02440	TIGR01934
HUG12_09275	1	class I SAM-dependent methyltransferase	QLG64035.1	['BioProject:PRJNA638230', 'BioSample:SAMN15183787']			Methyltransf_11	pfam08241	QLG64035.1	-	5.4e-14	Methyltransferase	8241	arCOG01776	Q	-	SAM-dependent methyltransferase	COG00500	cd02440	TIGR01934
HUG12_09275	1	class I SAM-dependent methyltransferase	QLG64035.1	['BioProject:PRJNA638230', 'BioSample:SAMN15183787']			Methyltransf_11	pfam08241	QLG64035.1	-	5.4e-14	Methyltransferase	8241	arCOG01778	Q	-	SAM-dependent methyltransferase	COG00500	cd02440	TIGR02072
HUG12_09275	1	class I SAM-dependent methyltransferase	QLG64035.1	['BioProject:PRJNA638230', 'BioSample:SAMN15183787']			Methyltransf_11	pfam08241	QLG64035.1	-	5.4e-14	Methyltransferase	8241	arCOG01779	H	UbiE	Ubiquinone/menaquinone biosynthesis C-methylase UbiE	COG02226	cd02440	TIGR01934
HUG12_09275	1	class I SAM-dependent methyltransferase	QLG64035.1	['BioProject:PRJNA638230', 'BioSample:SAMN15183787']			Methyltransf_11	pfam08241	QLG64035.1	-	5.4e-14	Methyltransferase	8241	arCOG01781	Q	-	SAM-dependent methyltransferase	COG00500	cd02440	TIGR02072
HUG12_09275	1	class I SAM-dependent methyltransferase	QLG64035.1	['BioProject:PRJNA638230', 'BioSample:SAMN15183787']			Methyltransf_11	pfam08241	QLG64035.1	-	5.4e-14	Methyltransferase	8241	arCOG01782	Q	-	SAM-dependent methyltransferase	COG00500	cd02440	TIGR01934
HUG12_09275	1	class I SAM-dependent methyltransferase	QLG64035.1	['BioProject:PRJNA638230', 'BioSample:SAMN15183787']			Methyltransf_11	pfam08241	QLG64035.1	-	5.4e-14	Methyltransferase	8241	arCOG01783	Q	-	SAM-dependent methyltransferase	COG00500	cd02440	TIGR01934
HUG12_09275	1	class I SAM-dependent methyltransferase	QLG64035.1	['BioProject:PRJNA638230', 'BioSample:SAMN15183787']			Methyltransf_11	pfam08241	QLG64035.1	-	5.4e-14	Methyltransferase	8241	arCOG01788	Q	-	SAM-dependent methyltransferase	COG00500	cd02440	TIGR02072
HUG12_09275	1	class I SAM-dependent methyltransferase	QLG64035.1	['BioProject:PRJNA638230', 'BioSample:SAMN15183787']			Methyltransf_11	pfam08241	QLG64035.1	-	5.4e-14	Methyltransferase	8241	arCOG01789	Q	-	SAM-dependent methyltransferase	COG00500	cd02440	TIGR02072
HUG12_09275	1	class I SAM-dependent methyltransferase	QLG64035.1	['BioProject:PRJNA638230', 'BioSample:SAMN15183787']			Methyltransf_11	pfam08241	QLG64035.1	-	5.4e-14	Methyltransferase	8241	arCOG01792	Q	-	SAM-dependent methyltransferase	COG00500	cd02440	TIGR01934
HUG12_09275	1	class I SAM-dependent methyltransferase	QLG64035.1	['BioProject:PRJNA638230', 'BioSample:SAMN15183787']			Methyltransf_11	pfam08241	QLG64035.1	-	5.4e-14	Methyltransferase	8241	arCOG01794	Q	-	SAM-dependent methyltransferase	COG00500	cd02440	TIGR01934
HUG12_09275	1	class I SAM-dependent methyltransferase	QLG64035.1	['BioProject:PRJNA638230', 'BioSample:SAMN15183787']			Methyltransf_11	pfam08241	QLG64035.1	-	5.4e-14	Methyltransferase	8241	arCOG01797	Q	-	SAM-dependent methyltransferase	COG00500	cd02440	TIGR02072
HUG12_09275	1	class I SAM-dependent methyltransferase	QLG64035.1	['BioProject:PRJNA638230', 'BioSample:SAMN15183787']			Methyltransf_11	pfam08241	QLG64035.1	-	5.4e-14	Methyltransferase	8241	arCOG02702	Q	-	SAM-dependent methyltransferase	COG00500	cd02440	TIGR02072
HUG12_09275	1	class I SAM-dependent methyltransferase	QLG64035.1	['BioProject:PRJNA638230', 'BioSample:SAMN15183787']			Methyltransf_11	pfam08241	QLG64035.1	-	5.4e-14	Methyltransferase	8241	arCOG02703	Q	-	SAM-dependent methyltransferase	COG00500	cd02440	TIGR01934
HUG12_09275	1	class I SAM-dependent methyltransferase	QLG64035.1	['BioProject:PRJNA638230', 'BioSample:SAMN15183787']			Methyltransf_11	pfam08241	QLG64035.1	-	5.4e-14	Methyltransferase	8241	arCOG03528	Q	-	SAM-dependent methyltransferase	COG00500	cd02440	TIGR01934
HUG12_09275	1	class I SAM-dependent methyltransferase	QLG64035.1	['BioProject:PRJNA638230', 'BioSample:SAMN15183787']			Methyltransf_11	pfam08241	QLG64035.1	-	5.4e-14	Methyltransferase	8241	arCOG03529	Q	-	SAM-dependent methyltransferase	COG00500	cd02440	TIGR01934
HUG12_09275	1	class I SAM-dependent methyltransferase	QLG64035.1	['BioProject:PRJNA638230', 'BioSample:SAMN15183787']			Methyltransf_11	pfam08241	QLG64035.1	-	5.4e-14	Methyltransferase	8241	arCOG03531	Q	-	SAM-dependent methyltransferase	COG00500	cd02440	TIGR01934
HUG12_09275	1	class I SAM-dependent methyltransferase	QLG64035.1	['BioProject:PRJNA638230', 'BioSample:SAMN15183787']			Methyltransf_11	pfam08241	QLG64035.1	-	5.4e-14	Methyltransferase	8241	arCOG03532	Q	-	SAM-dependent methyltransferase	COG00500	cd02440	TIGR01934
HUG12_09275	1	class I SAM-dependent methyltransferase	QLG64035.1	['BioProject:PRJNA638230', 'BioSample:SAMN15183787']			Methyltransf_11	pfam08241	QLG64035.1	-	5.4e-14	Methyltransferase	8241	arCOG03533	Q	-	SAM-dependent methyltransferase	COG00500	cd02440	TIGR01934
HUG12_09275	1	class I SAM-dependent methyltransferase	QLG64035.1	['BioProject:PRJNA638230', 'BioSample:SAMN15183787']			Methyltransf_11	pfam08241	QLG64035.1	-	5.4e-14	Methyltransferase	8241	arCOG03534	Q	-	SAM-dependent methyltransferase	COG00500	cd02440	TIGR01934
HUG12_09275	1	class I SAM-dependent methyltransferase	QLG64035.1	['BioProject:PRJNA638230', 'BioSample:SAMN15183787']			Methyltransf_11	pfam08241	QLG64035.1	-	5.4e-14	Methyltransferase	8241	arCOG03773	Q	-	SAM-dependent methyltransferase	COG00500	cd02440	TIGR02072
HUG12_09275	1	class I SAM-dependent methyltransferase	QLG64035.1	['BioProject:PRJNA638230', 'BioSample:SAMN15183787']			Methyltransf_11	pfam08241	QLG64035.1	-	5.4e-14	Methyltransferase	8241	arCOG04347	Q	-	SAM-dependent methyltransferase	COG00500	cd02440	TIGR01934
HUG12_09275	1	class I SAM-dependent methyltransferase	QLG64035.1	['BioProject:PRJNA638230', 'BioSample:SAMN15183787']			Methyltransf_11	pfam08241	QLG64035.1	-	5.4e-14	Methyltransferase	8241	arCOG04348	H	UbiE	Ubiquinone/menaquinone biosynthesis C-methylase UbiE	COG02226	cd02440	TIGR01934
HUG12_09275	1	class I SAM-dependent methyltransferase	QLG64035.1	['BioProject:PRJNA638230', 'BioSample:SAMN15183787']			Methyltransf_11	pfam08241	QLG64035.1	-	5.4e-14	Methyltransferase	8241	arCOG04583	Q	-	SAM-dependent methyltransferase	COG00500	cd02440	TIGR02072
HUG12_09275	1	class I SAM-dependent methyltransferase	QLG64035.1	['BioProject:PRJNA638230', 'BioSample:SAMN15183787']			Methyltransf_11	pfam08241	QLG64035.1	-	5.4e-14	Methyltransferase	8241	arCOG04734	Q	-	SAM-dependent methyltransferase	COG00500	cd02440	TIGR02021
HUG12_09275	1	class I SAM-dependent methyltransferase	QLG64035.1	['BioProject:PRJNA638230', 'BioSample:SAMN15183787']			Methyltransf_11	pfam08241	QLG64035.1	-	5.4e-14	Methyltransferase	8241	arCOG04855	Q	-	SAM-dependent methyltransferase	COG00500
HUG12_09275	1	class I SAM-dependent methyltransferase	QLG64035.1	['BioProject:PRJNA638230', 'BioSample:SAMN15183787']			Methyltransf_11	pfam08241	QLG64035.1	-	5.4e-14	Methyltransferase	8241	arCOG04989	Q	-	SAM-dependent methyltransferase	COG00500	cd02440	TIGR01934
HUG12_09275	1	class I SAM-dependent methyltransferase	QLG64035.1	['BioProject:PRJNA638230', 'BioSample:SAMN15183787']			Methyltransf_11	pfam08241	QLG64035.1	-	5.4e-14	Methyltransferase	8241	arCOG06183	H	UbiE	Ubiquinone/menaquinone biosynthesis C-methylase UbiE	COG02226	cd02440	TIGR02072
HUG12_09275	1	class I SAM-dependent methyltransferase	QLG64035.1	['BioProject:PRJNA638230', 'BioSample:SAMN15183787']			Methyltransf_11	pfam08241	QLG64035.1	-	5.4e-14	Methyltransferase	8241	arCOG06507	Q	-	SAM-dependent methyltransferase	COG00500	cd02440	TIGR03587
HUG12_09275	1	class I SAM-dependent methyltransferase	QLG64035.1	['BioProject:PRJNA638230', 'BioSample:SAMN15183787']			Methyltransf_11	pfam08241	QLG64035.1	-	5.4e-14	Methyltransferase	8241	arCOG07335	Q	-	SAM-dependent methyltransferase	COG00500
HUG12_09275	1	class I SAM-dependent methyltransferase	QLG64035.1	['BioProject:PRJNA638230', 'BioSample:SAMN15183787']			Methyltransf_11	pfam08241	QLG64035.1	-	5.4e-14	Methyltransferase	8241	arCOG07825	Q	-	SAM-dependent methyltransferase	COG00500	cd02440	TIGR02081
HUG12_09275	1	class I SAM-dependent methyltransferase	QLG64035.1	['BioProject:PRJNA638230', 'BioSample:SAMN15183787']			Methyltransf_25	pfam13649	QLG64035.1	-	3.2e-09	Methyltransferase	13649	arCOG01637	R	-	SAM-dependent methyltransferase	COG00500	cd02440
HUG12_09275	1	class I SAM-dependent methyltransferase	QLG64035.1	['BioProject:PRJNA638230', 'BioSample:SAMN15183787']			Methyltransf_25	pfam13649	QLG64035.1	-	3.2e-09	Methyltransferase	13649	arCOG01790	R	-	SAM-dependent methyltransferase	COG00500	cd02440
HUG12_09275	1	class I SAM-dependent methyltransferase	QLG64035.1	['BioProject:PRJNA638230', 'BioSample:SAMN15183787']			Methyltransf_25	pfam13649	QLG64035.1	-	3.2e-09	Methyltransferase	13649	arCOG03479	R	-	SAM-dependent methyltransferase	COG00500
HUG12_09275	1	class I SAM-dependent methyltransferase	QLG64035.1	['BioProject:PRJNA638230', 'BioSample:SAMN15183787']			Ubie_methyltran	pfam01209	QLG64035.1	-	7.5e-09	ubiE/COQ5 methyltransferase	1209
HUG12_09275	1	class I SAM-dependent methyltransferase	QLG64035.1	['BioProject:PRJNA638230', 'BioSample:SAMN15183787']			Methyltransf_31	pfam13847	QLG64035.1	-	5.4e-08	Methyltransferase	13847	arCOG01638	Q	-	SAM-dependent methyltransferase	COG00500	cd02440	TIGR02021
HUG12_09275	1	class I SAM-dependent methyltransferase	QLG64035.1	['BioProject:PRJNA638230', 'BioSample:SAMN15183787']			Methyltransf_31	pfam13847	QLG64035.1	-	5.4e-08	Methyltransferase	13847	arCOG01780	Q	-	SAM-dependent methyltransferase	COG00500	cd02440	TIGR01934
HUG12_09275	1	class I SAM-dependent methyltransferase	QLG64035.1	['BioProject:PRJNA638230', 'BioSample:SAMN15183787']			Methyltransf_31	pfam13847	QLG64035.1	-	5.4e-08	Methyltransferase	13847	arCOG04840	Q	-	SAM-dependent methyltransferase	COG00500	cd02440	TIGR00438
HUG12_09275	1	class I SAM-dependent methyltransferase	QLG64035.1	['BioProject:PRJNA638230', 'BioSample:SAMN15183787']			Methyltransf_31	pfam13847	QLG64035.1	-	5.4e-08	Methyltransferase	13847	arCOG05112	M	OCH1	Mannosyltransferase OCH1 or related enzyme	COG03774	cd02440	TIGR01983
HUG12_09275	1	class I SAM-dependent methyltransferase	QLG64035.1	['BioProject:PRJNA638230', 'BioSample:SAMN15183787']			Methyltransf_23	pfam13489	QLG64035.1	-	2.2e-07	Methyltransferase	13489	arCOG03761	R	-	SAM-dependent methyltransferase		cd02440
HUG12_09275	1	class I SAM-dependent methyltransferase	QLG64035.1	['BioProject:PRJNA638230', 'BioSample:SAMN15183787']			Methyltransf_23	pfam13489	QLG64035.1	-	2.2e-07	Methyltransferase	13489	arCOG04340	Q	-	SAM-dependent methyltransferase	COG00500	cd02440	TIGR02081
HUG12_09275	1	class I SAM-dependent methyltransferase	QLG64035.1	['BioProject:PRJNA638230', 'BioSample:SAMN15183787']			Methyltransf_12	pfam08242	QLG64035.1	-	2.3e-06	Methyltransferase	8242	arCOG03618	M	Cfa	Cyclopropane fatty acid synthase or related methyltransferase	COG02230	cd02440	TIGR02021
HUG12_09275	1	class I SAM-dependent methyltransferase	QLG64035.1	['BioProject:PRJNA638230', 'BioSample:SAMN15183787']			Methyltransf_12	pfam08242	QLG64035.1	-	2.3e-06	Methyltransferase	8242	arCOG03619	M	Cfa	Cyclopropane fatty acid synthase or related methyltransferase	COG02230	cd02440	TIGR02072
HUG12_09275	1	class I SAM-dependent methyltransferase	QLG64035.1	['BioProject:PRJNA638230', 'BioSample:SAMN15183787']			Methyltransf_12	pfam08242	QLG64035.1	-	2.3e-06	Methyltransferase	8242	arCOG04580	J	Rsm22	Ribosomal protein RSM22 (predicted mitochondrial rRNA methylase)	COG05459
HUG12_09275	1	class I SAM-dependent methyltransferase	QLG64035.1	['BioProject:PRJNA638230', 'BioSample:SAMN15183787']			Methyltransf_8	pfam05148	QLG64035.1	-	0.00084	Hypothetical	5148
HUG12_09280	1	AarF/ABC1/UbiB kinase family protein	QLG61900.1	['BioProject:PRJNA638230', 'BioSample:SAMN15183787']			ABC1	pfam03109	QLG61900.1	-	1.1e-64	ABC1 atypical kinase-like	3109	arCOG01189	R	AarF	Predicted unusual protein kinase	COG00661	cd05121	TIGR01982
HUG12_09280	1	AarF/ABC1/UbiB kinase family protein	QLG61900.1	['BioProject:PRJNA638230', 'BioSample:SAMN15183787']			APH	pfam01636	QLG61900.1	-	1.7e-06	Phosphotransferase enzyme	1636	arCOG03591	T	SrkA	Ser/Thr protein kinase RdoA involved in Cpx stress response, MazF antagonist	COG02334	cd05150
HUG12_09280	1	AarF/ABC1/UbiB kinase family protein	QLG61900.1	['BioProject:PRJNA638230', 'BioSample:SAMN15183787']			APH	pfam01636	QLG61900.1	-	1.7e-06	Phosphotransferase enzyme	1636	arCOG04682	R	-	Predicted aminoglycoside phosphotransferase	COG03173	cd05154	TIGR02721
HUG12_09280	1	AarF/ABC1/UbiB kinase family protein	QLG61900.1	['BioProject:PRJNA638230', 'BioSample:SAMN15183787']			APH	pfam01636	QLG61900.1	-	1.7e-06	Phosphotransferase enzyme	1636	arCOG05239	R	-	Predicted aminoglycoside phosphotransferase	COG03173	cd05154	TIGR00938
HUG12_09280	1	AarF/ABC1/UbiB kinase family protein	QLG61900.1	['BioProject:PRJNA638230', 'BioSample:SAMN15183787']			APH	pfam01636	QLG61900.1	-	1.7e-06	Phosphotransferase enzyme	1636	arCOG06801	T	SrkA	Ser/Thr protein kinase RdoA involved in Cpx stress response, MazF antagonist	COG02334	cd05153	TIGR00938
HUG12_09280	1	AarF/ABC1/UbiB kinase family protein	QLG61900.1	['BioProject:PRJNA638230', 'BioSample:SAMN15183787']			APH	pfam01636	QLG61900.1	-	1.7e-06	Phosphotransferase enzyme	1636	arCOG07490	G	Ble	Uncharacterized protein, probably involved in trehalose biosynthesis	COG03281		TIGR02457
HUG12_09280	1	AarF/ABC1/UbiB kinase family protein	QLG61900.1	['BioProject:PRJNA638230', 'BioSample:SAMN15183787']			Pkinase	pfam00069	QLG61900.1	-	0.00017	Protein kinase	69	arCOG01185	J	Bud32	tRNA A-37 threonylcarbamoyl transferase component Bud32	COG03642	cd05151	TIGR03724
HUG12_09280	1	AarF/ABC1/UbiB kinase family protein	QLG61900.1	['BioProject:PRJNA638230', 'BioSample:SAMN15183787']			Pkinase	pfam00069	QLG61900.1	-	0.00017	Protein kinase	69	arCOG03682	T	SPS1	Membrane associated serine/threonine protein kinase	COG00515	cd14014
HUG12_09280	1	AarF/ABC1/UbiB kinase family protein	QLG61900.1	['BioProject:PRJNA638230', 'BioSample:SAMN15183787']			Pkinase	pfam00069	QLG61900.1	-	0.00017	Protein kinase	69	arCOG07377	T	SPS1	Serine/threonine protein kinase	COG00515	cd00180	TIGR01982
HUG12_09285	1	YHS domain-containing protein	QLG61901.1	['BioProject:PRJNA638230', 'BioSample:SAMN15183787']			YHS	pfam04945	QLG61901.1	-	4.9e-14	YHS	4945	arCOG04507	P	ZntA	TRASH/YHS-like protein, metallochaperone	COG03350	cd01057
HUG12_09285	1	YHS domain-containing protein	QLG61901.1	['BioProject:PRJNA638230', 'BioSample:SAMN15183787']			YHS	pfam04945	QLG61901.1	-	4.9e-14	YHS	4945	arCOG04508	P	ZntA	TRASH/YHS-like protein, metallochaperone	COG03350	cd01057
HUG12_09285	1	YHS domain-containing protein	QLG61901.1	['BioProject:PRJNA638230', 'BioSample:SAMN15183787']			YHS	pfam04945	QLG61901.1	-	4.9e-14	YHS	4945	arCOG08078	P	-	TRASH domain-containing protein, metal-binding	COG03350	cd01057
HUG12_09285	1	YHS domain-containing protein	QLG61901.1	['BioProject:PRJNA638230', 'BioSample:SAMN15183787']			Arc_trans_TRASH	pfam08394	QLG61901.1	-	1.3e-05	Archaeal TRASH	8394
HUG12_09285	1	YHS domain-containing protein	QLG61901.1	['BioProject:PRJNA638230', 'BioSample:SAMN15183787']			zf-FCS	pfam06467	QLG61901.1	-	6.8e-05	MYM-type Zinc finger with FCS sequence	6467
HUG12_09290	1	VIT1/CCC1 transporter family protein	QLG61902.1	['BioProject:PRJNA638230', 'BioSample:SAMN15183787']			VIT1	pfam01988	QLG61902.1	-	2.1e-60	VIT	1988	arCOG01091	P	CCC1	Predicted Fe2+/Mn2+ transporter, VIT1/CCC1 family	COG01814	cd02437	TIGR00267
HUG12_09290	1	VIT1/CCC1 transporter family protein	QLG61902.1	['BioProject:PRJNA638230', 'BioSample:SAMN15183787']			Rubrerythrin	pfam02915	QLG61902.1	-	0.0004		2915	arCOG01097	C	-	Rubrerythrin	COG01592	cd01041
HUG12_09290	1	VIT1/CCC1 transporter family protein	QLG61902.1	['BioProject:PRJNA638230', 'BioSample:SAMN15183787']			Rubrerythrin	pfam02915	QLG61902.1	-	0.0004		2915	arCOG01102	P	-	Ferritin-like domain	COG01633	cd01045
HUG12_09290	1	VIT1/CCC1 transporter family protein	QLG61902.1	['BioProject:PRJNA638230', 'BioSample:SAMN15183787']			Rubrerythrin	pfam02915	QLG61902.1	-	0.0004		2915	arCOG01103	P	-	Ferritin-like domain	COG01633	cd01045
HUG12_09290	1	VIT1/CCC1 transporter family protein	QLG61902.1	['BioProject:PRJNA638230', 'BioSample:SAMN15183787']			Rubrerythrin	pfam02915	QLG61902.1	-	0.0004		2915	arCOG01104	P	-	Ferritin-like domain	COG01633	cd01045
HUG12_09290	1	VIT1/CCC1 transporter family protein	QLG61902.1	['BioProject:PRJNA638230', 'BioSample:SAMN15183787']			Rubrerythrin	pfam02915	QLG61902.1	-	0.0004		2915	arCOG01105	P	-	Ferritin-like domain	COG01633	cd01045
HUG12_09290	1	VIT1/CCC1 transporter family protein	QLG61902.1	['BioProject:PRJNA638230', 'BioSample:SAMN15183787']			Rubrerythrin	pfam02915	QLG61902.1	-	0.0004		2915	arCOG03349	P	-	Ferritin-like domain	COG01633	cd00657
HUG12_09295	1	AAA family ATPase	QLG61903.1	['BioProject:PRJNA638230', 'BioSample:SAMN15183787']			Cdc6_C	pfam09079	QLG61903.1	-	3.2e-13	CDC6, C terminal winged helix	9079
HUG12_09295	1	AAA family ATPase	QLG61903.1	['BioProject:PRJNA638230', 'BioSample:SAMN15183787']			AAA_22	pfam13401	QLG61903.1	-	6.1e-09	AAA	13401	arCOG07794	V	McrB	GTPase subunit of restriction endonuclease	COG01401
HUG12_09295	1	AAA family ATPase	QLG61903.1	['BioProject:PRJNA638230', 'BioSample:SAMN15183787']			AAA_22	pfam13401	QLG61903.1	-	6.1e-09	AAA	13401	arCOG13587	S	-	Uncharacterized protein
HUG12_09295	1	AAA family ATPase	QLG61903.1	['BioProject:PRJNA638230', 'BioSample:SAMN15183787']			AAA_16	pfam13191	QLG61903.1	-	6.1e-08	AAA ATPase	13191	arCOG00468	L	-	Orc1/cdc6 family replication initiation protein	COG01474		TIGR02928
HUG12_09295	1	AAA family ATPase	QLG61903.1	['BioProject:PRJNA638230', 'BioSample:SAMN15183787']			AAA_16	pfam13191	QLG61903.1	-	6.1e-08	AAA ATPase	13191	arCOG05251	R	-	AAA ATPase domain containing protein
HUG12_09295	1	AAA family ATPase	QLG61903.1	['BioProject:PRJNA638230', 'BioSample:SAMN15183787']			AAA_16	pfam13191	QLG61903.1	-	6.1e-08	AAA ATPase	13191	arCOG05677	R	-	Predicted regulatory AAA ATPase	SC.00571	cd03246	TIGR01842
HUG12_09295	1	AAA family ATPase	QLG61903.1	['BioProject:PRJNA638230', 'BioSample:SAMN15183787']			AAA_16	pfam13191	QLG61903.1	-	6.1e-08	AAA ATPase	13191	arCOG07852	R	-	Predicted regulatory AAA ATPase	SC.00571	cd06206	TIGR00019,TIGR02324
HUG12_09300	1	AAA family ATPase	QLG61904.1	['BioProject:PRJNA638230', 'BioSample:SAMN15183787']			AAA_22	pfam13401	QLG61904.1	-	1.4e-16	AAA	13401	arCOG07794	V	McrB	GTPase subunit of restriction endonuclease	COG01401
HUG12_09300	1	AAA family ATPase	QLG61904.1	['BioProject:PRJNA638230', 'BioSample:SAMN15183787']			AAA_22	pfam13401	QLG61904.1	-	1.4e-16	AAA	13401	arCOG13587	S	-	Uncharacterized protein
HUG12_09300	1	AAA family ATPase	QLG61904.1	['BioProject:PRJNA638230', 'BioSample:SAMN15183787']			AAA_16	pfam13191	QLG61904.1	-	8.9e-11	AAA ATPase	13191	arCOG00468	L	-	Orc1/cdc6 family replication initiation protein	COG01474		TIGR02928
HUG12_09300	1	AAA family ATPase	QLG61904.1	['BioProject:PRJNA638230', 'BioSample:SAMN15183787']			AAA_16	pfam13191	QLG61904.1	-	8.9e-11	AAA ATPase	13191	arCOG05251	R	-	AAA ATPase domain containing protein
HUG12_09300	1	AAA family ATPase	QLG61904.1	['BioProject:PRJNA638230', 'BioSample:SAMN15183787']			AAA_16	pfam13191	QLG61904.1	-	8.9e-11	AAA ATPase	13191	arCOG05677	R	-	Predicted regulatory AAA ATPase	SC.00571	cd03246	TIGR01842
HUG12_09300	1	AAA family ATPase	QLG61904.1	['BioProject:PRJNA638230', 'BioSample:SAMN15183787']			AAA_16	pfam13191	QLG61904.1	-	8.9e-11	AAA ATPase	13191	arCOG07852	R	-	Predicted regulatory AAA ATPase	SC.00571	cd06206	TIGR00019,TIGR02324
HUG12_09300	1	AAA family ATPase	QLG61904.1	['BioProject:PRJNA638230', 'BioSample:SAMN15183787']			AAA	pfam00004	QLG61904.1	-	1.7e-06	ATPase family associated with various cellular activities	4	arCOG00470	L	RFCL	Clamp loader ATPase, large subunit	COG00470	cd00009	TIGR02397
HUG12_09300	1	AAA family ATPase	QLG61904.1	['BioProject:PRJNA638230', 'BioSample:SAMN15183787']			AAA	pfam00004	QLG61904.1	-	1.7e-06	ATPase family associated with various cellular activities	4	arCOG01306	O	RPT1	ATP-dependent 26S proteasome regulatory subunit	COG01222	cd00009	TIGR01242
HUG12_09300	1	AAA family ATPase	QLG61904.1	['BioProject:PRJNA638230', 'BioSample:SAMN15183787']			AAA	pfam00004	QLG61904.1	-	1.7e-06	ATPase family associated with various cellular activities	4	arCOG04163	R	-	Predicted ATPase (AAA+ superfamily)	COG01223	cd00009	TIGR01241
HUG12_09300	1	AAA family ATPase	QLG61904.1	['BioProject:PRJNA638230', 'BioSample:SAMN15183787']			AAA	pfam00004	QLG61904.1	-	1.7e-06	ATPase family associated with various cellular activities	4	arCOG04368	O	SpoVK	ATPase of the AAA+ class	COG00464	cd00009	TIGR01242
HUG12_09300	1	AAA family ATPase	QLG61904.1	['BioProject:PRJNA638230', 'BioSample:SAMN15183787']			AAA	pfam00004	QLG61904.1	-	1.7e-06	ATPase family associated with various cellular activities	4	arCOG09713	K	-	Transcriptional regulator, contains ATP-binding and MarR family HTH domains	COG01846
HUG12_09300	1	AAA family ATPase	QLG61904.1	['BioProject:PRJNA638230', 'BioSample:SAMN15183787']			AAA_5	pfam07728	QLG61904.1	-	1.8e-06	AAA domain (dynein-related	7728	arCOG00436	N	-	MoxR-like ATPase	COG00714	cd00009	TIGR00764
HUG12_09300	1	AAA family ATPase	QLG61904.1	['BioProject:PRJNA638230', 'BioSample:SAMN15183787']			AAA_5	pfam07728	QLG61904.1	-	1.8e-06	AAA domain (dynein-related	7728	arCOG00438	R	-	AAA family ATPase	COG01239	cd00009	TIGR02442
HUG12_09300	1	AAA family ATPase	QLG61904.1	['BioProject:PRJNA638230', 'BioSample:SAMN15183787']			AAA_5	pfam07728	QLG61904.1	-	1.8e-06	AAA domain (dynein-related	7728	arCOG00441	N	GvpN	MoxR-like ATPase	COG00714	cd00009	TIGR02640
HUG12_09300	1	AAA family ATPase	QLG61904.1	['BioProject:PRJNA638230', 'BioSample:SAMN15183787']			AAA_5	pfam07728	QLG61904.1	-	1.8e-06	AAA domain (dynein-related	7728	arCOG03779	V	McrB	GTPase subunit of restriction endonuclease	COG01401	cd00009	TIGR03499
HUG12_09300	1	AAA family ATPase	QLG61904.1	['BioProject:PRJNA638230', 'BioSample:SAMN15183787']			TniB	pfam05621	QLG61904.1	-	3.3e-06	Bacterial TniB	5621
HUG12_09300	1	AAA family ATPase	QLG61904.1	['BioProject:PRJNA638230', 'BioSample:SAMN15183787']			NACHT	pfam05729	QLG61904.1	-	6.9e-06	NACHT	5729
HUG12_09300	1	AAA family ATPase	QLG61904.1	['BioProject:PRJNA638230', 'BioSample:SAMN15183787']			RuvB_N	pfam05496	QLG61904.1	-	0.00014	Holliday junction DNA helicase RuvB P-loop	5496
HUG12_09300	1	AAA family ATPase	QLG61904.1	['BioProject:PRJNA638230', 'BioSample:SAMN15183787']			AAA_19	pfam13245	QLG61904.1	-	0.00038	AAA	13245
HUG12_09300	1	AAA family ATPase	QLG61904.1	['BioProject:PRJNA638230', 'BioSample:SAMN15183787']			ATPase_2	pfam01637	QLG61904.1	-	0.00089	ATPase domain predominantly from	1637	arCOG03172	R	-	AAA+ superfamily ATPase	COG01672
HUG12_09300	1	AAA family ATPase	QLG61904.1	['BioProject:PRJNA638230', 'BioSample:SAMN15183787']			ATPase_2	pfam01637	QLG61904.1	-	0.00089	ATPase domain predominantly from	1637	arCOG03407	R	-	AAA+ superfamily ATPase	COG01672	cd00009	TIGR02928
HUG12_09300	1	AAA family ATPase	QLG61904.1	['BioProject:PRJNA638230', 'BioSample:SAMN15183787']			ATPase_2	pfam01637	QLG61904.1	-	0.00089	ATPase domain predominantly from	1637	arCOG03408	R	-	AAA+ superfamily ATPase	COG01672	cd00009	TIGR01241
HUG12_09300	1	AAA family ATPase	QLG61904.1	['BioProject:PRJNA638230', 'BioSample:SAMN15183787']			ATPase_2	pfam01637	QLG61904.1	-	0.00089	ATPase domain predominantly from	1637	arCOG03409	R	-	Predicted ATPase, AAA+ superfamily	COG01672	cd00009
HUG12_09305	1	site-specific integrase	QLG61905.1	['BioProject:PRJNA638230', 'BioSample:SAMN15183787']			Phage_integrase	pfam00589	QLG61905.1	-	2.3e-09	Phage integrase	589	arCOG01245	X	XerC	XerD/XerC family integrase, often contains N-terminal HTH domain	COG00582	cd00798	TIGR02224
HUG12_09305	1	site-specific integrase	QLG61905.1	['BioProject:PRJNA638230', 'BioSample:SAMN15183787']			Phage_integrase	pfam00589	QLG61905.1	-	2.3e-09	Phage integrase	589	arCOG01247	L	XerD	Site-specific recombinase XerD	COG04974	cd00397	TIGR02249
HUG12_09305	1	site-specific integrase	QLG61905.1	['BioProject:PRJNA638230', 'BioSample:SAMN15183787']			Phage_integrase	pfam00589	QLG61905.1	-	2.3e-09	Phage integrase	589	arCOG01248	X	XerC	XerD/XerC family integrase	COG00582	cd00798	TIGR02225
HUG12_09305	1	site-specific integrase	QLG61905.1	['BioProject:PRJNA638230', 'BioSample:SAMN15183787']			Phage_integrase	pfam00589	QLG61905.1	-	2.3e-09	Phage integrase	589	arCOG01250	X	XerC	XerD/XerC family integrase	COG00582	cd00397	TIGR02224
HUG12_09305	1	site-specific integrase	QLG61905.1	['BioProject:PRJNA638230', 'BioSample:SAMN15183787']			Phage_integrase	pfam00589	QLG61905.1	-	2.3e-09	Phage integrase	589	arCOG02282	X	XerC	XerD/XerC family integrase	COG00582	cd00397	TIGR02225
HUG12_09305	1	site-specific integrase	QLG61905.1	['BioProject:PRJNA638230', 'BioSample:SAMN15183787']			Phage_integrase	pfam00589	QLG61905.1	-	2.3e-09	Phage integrase	589	arCOG03989	X	XerC	XerD/XerC family integrase	COG00582	cd00397
HUG12_09305	1	site-specific integrase	QLG61905.1	['BioProject:PRJNA638230', 'BioSample:SAMN15183787']			Phage_integrase	pfam00589	QLG61905.1	-	2.3e-09	Phage integrase	589	arCOG04506	X	XerC	XerD/XerC family integrase	COG00582	cd00397
HUG12_09305	1	site-specific integrase	QLG61905.1	['BioProject:PRJNA638230', 'BioSample:SAMN15183787']			Phage_integrase	pfam00589	QLG61905.1	-	2.3e-09	Phage integrase	589	arCOG06451	X	XerC	XerD/XerC family integrase	COG00582	cd00397	TIGR02224
HUG12_09305	1	site-specific integrase	QLG61905.1	['BioProject:PRJNA638230', 'BioSample:SAMN15183787']			Phage_integrase	pfam00589	QLG61905.1	-	2.3e-09	Phage integrase	589	arCOG06578	X	XerC	XerD/XerC family integrase	COG00582	cd00397
HUG12_09305	1	site-specific integrase	QLG61905.1	['BioProject:PRJNA638230', 'BioSample:SAMN15183787']			Phage_integrase	pfam00589	QLG61905.1	-	2.3e-09	Phage integrase	589	arCOG08889	X	XerC	XerD/XerC family integrase	COG00582	cd00801	TIGR02225
HUG12_09305	1	site-specific integrase	QLG61905.1	['BioProject:PRJNA638230', 'BioSample:SAMN15183787']			Phage_int_SAM_1	pfam02899	QLG61905.1	-	2.1e-06	Phage integrase, N-terminal SAM-like	2899
HUG12_09305	1	site-specific integrase	QLG61905.1	['BioProject:PRJNA638230', 'BioSample:SAMN15183787']			Phage_int_SAM_4	pfam13495	QLG61905.1	-	0.00017	Phage integrase, N-terminal SAM-like	13495
HUG12_09310	1	hypothetical protein	QLG61906.1	['BioProject:PRJNA638230', 'BioSample:SAMN15183787']					QLG61906.1
HUG12_09315	1	DUF1931 family protein	QLG61907.1	['BioProject:PRJNA638230', 'BioSample:SAMN15183787']			DUF1931	pfam09123	QLG61907.1	-	4.3e-05	Domain of unknown function	9123	arCOG05087	S	-	Uncharacterized protein, DUF1931 family
HUG12_09320	1	hypothetical protein	QLG61908.1	['BioProject:PRJNA638230', 'BioSample:SAMN15183787']					QLG61908.1
HUG12_09325	1	hypothetical protein	QLG61909.1	['BioProject:PRJNA638230', 'BioSample:SAMN15183787']					QLG61909.1
HUG12_09330	1	hypothetical protein	QLG61910.1	['BioProject:PRJNA638230', 'BioSample:SAMN15183787']			EVE	pfam01878	QLG61910.1	-	0.00048	EVE	1878	arCOG02727	R	-	Predicted RNA-binding protein containing PUA-domain	COG01673
HUG12_09330	1	hypothetical protein	QLG61910.1	['BioProject:PRJNA638230', 'BioSample:SAMN15183787']			EVE	pfam01878	QLG61910.1	-	0.00048	EVE	1878	arCOG06636	V	-	PIN domain containing protein	COG01569
HUG12_09330	1	hypothetical protein	QLG61910.1	['BioProject:PRJNA638230', 'BioSample:SAMN15183787']			EVE	pfam01878	QLG61910.1	-	0.00048	EVE	1878	arCOG08640	R	-	Predicted RNA-binding protein containing PUA-domain	COG02947
HUG12_09335	1	hypothetical protein	QLG61911.1	['BioProject:PRJNA638230', 'BioSample:SAMN15183787']					QLG61911.1
HUG12_09340	1	site-specific integrase	QLG61912.1	['BioProject:PRJNA638230', 'BioSample:SAMN15183787']			Phage_integrase	pfam00589	QLG61912.1	-	8.9e-06	Phage integrase	589	arCOG01245	X	XerC	XerD/XerC family integrase, often contains N-terminal HTH domain	COG00582	cd00798	TIGR02224
HUG12_09340	1	site-specific integrase	QLG61912.1	['BioProject:PRJNA638230', 'BioSample:SAMN15183787']			Phage_integrase	pfam00589	QLG61912.1	-	8.9e-06	Phage integrase	589	arCOG01247	L	XerD	Site-specific recombinase XerD	COG04974	cd00397	TIGR02249
HUG12_09340	1	site-specific integrase	QLG61912.1	['BioProject:PRJNA638230', 'BioSample:SAMN15183787']			Phage_integrase	pfam00589	QLG61912.1	-	8.9e-06	Phage integrase	589	arCOG01248	X	XerC	XerD/XerC family integrase	COG00582	cd00798	TIGR02225
HUG12_09340	1	site-specific integrase	QLG61912.1	['BioProject:PRJNA638230', 'BioSample:SAMN15183787']			Phage_integrase	pfam00589	QLG61912.1	-	8.9e-06	Phage integrase	589	arCOG01250	X	XerC	XerD/XerC family integrase	COG00582	cd00397	TIGR02224
HUG12_09340	1	site-specific integrase	QLG61912.1	['BioProject:PRJNA638230', 'BioSample:SAMN15183787']			Phage_integrase	pfam00589	QLG61912.1	-	8.9e-06	Phage integrase	589	arCOG02282	X	XerC	XerD/XerC family integrase	COG00582	cd00397	TIGR02225
HUG12_09340	1	site-specific integrase	QLG61912.1	['BioProject:PRJNA638230', 'BioSample:SAMN15183787']			Phage_integrase	pfam00589	QLG61912.1	-	8.9e-06	Phage integrase	589	arCOG03989	X	XerC	XerD/XerC family integrase	COG00582	cd00397
HUG12_09340	1	site-specific integrase	QLG61912.1	['BioProject:PRJNA638230', 'BioSample:SAMN15183787']			Phage_integrase	pfam00589	QLG61912.1	-	8.9e-06	Phage integrase	589	arCOG04506	X	XerC	XerD/XerC family integrase	COG00582	cd00397
HUG12_09340	1	site-specific integrase	QLG61912.1	['BioProject:PRJNA638230', 'BioSample:SAMN15183787']			Phage_integrase	pfam00589	QLG61912.1	-	8.9e-06	Phage integrase	589	arCOG06451	X	XerC	XerD/XerC family integrase	COG00582	cd00397	TIGR02224
HUG12_09340	1	site-specific integrase	QLG61912.1	['BioProject:PRJNA638230', 'BioSample:SAMN15183787']			Phage_integrase	pfam00589	QLG61912.1	-	8.9e-06	Phage integrase	589	arCOG06578	X	XerC	XerD/XerC family integrase	COG00582	cd00397
HUG12_09340	1	site-specific integrase	QLG61912.1	['BioProject:PRJNA638230', 'BioSample:SAMN15183787']			Phage_integrase	pfam00589	QLG61912.1	-	8.9e-06	Phage integrase	589	arCOG08889	X	XerC	XerD/XerC family integrase	COG00582	cd00801	TIGR02225
HUG12_09340	1	site-specific integrase	QLG61912.1	['BioProject:PRJNA638230', 'BioSample:SAMN15183787']			Phage_int_SAM_1	pfam02899	QLG61912.1	-	0.00011	Phage integrase, N-terminal SAM-like	2899
HUG12_09345	1	ABC transporter ATP-binding protein	QLG61913.1	['BioProject:PRJNA638230', 'BioSample:SAMN15183787']			ABC_tran	pfam00005	QLG61913.1	-	2.4e-33	ABC	5	arCOG00175	G	MalK	ABC-type sugar transport system, ATPase component	COG03839	cd03299	TIGR03265
HUG12_09345	1	ABC transporter ATP-binding protein	QLG61913.1	['BioProject:PRJNA638230', 'BioSample:SAMN15183787']			ABC_tran	pfam00005	QLG61913.1	-	2.4e-33	ABC	5	arCOG00177	E	PotA	ABC-type spermidine/putrescine transport system, ATPase component	COG03842	cd03301	TIGR03265
HUG12_09345	1	ABC transporter ATP-binding protein	QLG61913.1	['BioProject:PRJNA638230', 'BioSample:SAMN15183787']			ABC_tran	pfam00005	QLG61913.1	-	2.4e-33	ABC	5	arCOG00178	G	MalK	ABC-type sugar transport system, ATPase component	COG03839	cd03299	TIGR03265
HUG12_09345	1	ABC transporter ATP-binding protein	QLG61913.1	['BioProject:PRJNA638230', 'BioSample:SAMN15183787']			ABC_tran	pfam00005	QLG61913.1	-	2.4e-33	ABC	5	arCOG00180	G	MalK	ABC-type sugar transport system, ATPase component	COG03839	cd03299	TIGR00968
HUG12_09345	1	ABC transporter ATP-binding protein	QLG61913.1	['BioProject:PRJNA638230', 'BioSample:SAMN15183787']			ABC_tran	pfam00005	QLG61913.1	-	2.4e-33	ABC	5	arCOG00181	E	DppD	ABC-type dipeptide/oligopeptide/nickel transport system, ATPase component	COG00444	cd03257	TIGR02770
HUG12_09345	1	ABC transporter ATP-binding protein	QLG61913.1	['BioProject:PRJNA638230', 'BioSample:SAMN15183787']			ABC_tran	pfam00005	QLG61913.1	-	2.4e-33	ABC	5	arCOG00182	E	DppD	ABC-type dipeptide/oligopeptide/nickel transport system, ATPase component	COG00444	cd03257	TIGR02770
HUG12_09345	1	ABC transporter ATP-binding protein	QLG61913.1	['BioProject:PRJNA638230', 'BioSample:SAMN15183787']			ABC_tran	pfam00005	QLG61913.1	-	2.4e-33	ABC	5	arCOG00183	E	DppD	ABC-type dipeptide/oligopeptide/nickel transport system, ATPase component	COG00444	cd03257	TIGR02770
HUG12_09345	1	ABC transporter ATP-binding protein	QLG61913.1	['BioProject:PRJNA638230', 'BioSample:SAMN15183787']			ABC_tran	pfam00005	QLG61913.1	-	2.4e-33	ABC	5	arCOG00184	E	AppF	ABC-type oligopeptide transport system, ATPase component	COG04608	cd03257	TIGR02769
HUG12_09345	1	ABC transporter ATP-binding protein	QLG61913.1	['BioProject:PRJNA638230', 'BioSample:SAMN15183787']			ABC_tran	pfam00005	QLG61913.1	-	2.4e-33	ABC	5	arCOG00189	V	CcmA	ABC-type multidrug transport system, ATPase component	COG01131	cd03225	TIGR01189
HUG12_09345	1	ABC transporter ATP-binding protein	QLG61913.1	['BioProject:PRJNA638230', 'BioSample:SAMN15183787']			ABC_tran	pfam00005	QLG61913.1	-	2.4e-33	ABC	5	arCOG00191	E	ProV	ABC-type proline/glycine betaine transport system, ATPase component	COG04175	cd03294	TIGR03415
HUG12_09345	1	ABC transporter ATP-binding protein	QLG61913.1	['BioProject:PRJNA638230', 'BioSample:SAMN15183787']			ABC_tran	pfam00005	QLG61913.1	-	2.4e-33	ABC	5	arCOG00192	E	OpuBA	ABC-type proline/glycine betaine transport system, ATPase component	COG01125	cd03295	TIGR01186
HUG12_09345	1	ABC transporter ATP-binding protein	QLG61913.1	['BioProject:PRJNA638230', 'BioSample:SAMN15183787']			ABC_tran	pfam00005	QLG61913.1	-	2.4e-33	ABC	5	arCOG00193	P	TauB	ABC-type nitrate/sulfonate/bicarbonate transport system, ATPase component	COG01116	cd03293	TIGR01184
HUG12_09345	1	ABC transporter ATP-binding protein	QLG61913.1	['BioProject:PRJNA638230', 'BioSample:SAMN15183787']			ABC_tran	pfam00005	QLG61913.1	-	2.4e-33	ABC	5	arCOG00194	V	CcmA	ABC-type multidrug transport system, ATPase component	COG01131	cd03230	TIGR01188
HUG12_09345	1	ABC transporter ATP-binding protein	QLG61913.1	['BioProject:PRJNA638230', 'BioSample:SAMN15183787']			ABC_tran	pfam00005	QLG61913.1	-	2.4e-33	ABC	5	arCOG00195	E	PotA	ABC-type spermidine/putrescine transport system, ATPase component	COG03842	cd03261	TIGR02315
HUG12_09345	1	ABC transporter ATP-binding protein	QLG61913.1	['BioProject:PRJNA638230', 'BioSample:SAMN15183787']			ABC_tran	pfam00005	QLG61913.1	-	2.4e-33	ABC	5	arCOG00196	V	CcmA	ABC-type multidrug transport system, ATPase component	COG01131	cd03230	TIGR03740
HUG12_09345	1	ABC transporter ATP-binding protein	QLG61913.1	['BioProject:PRJNA638230', 'BioSample:SAMN15183787']			ABC_tran	pfam00005	QLG61913.1	-	2.4e-33	ABC	5	arCOG00197	R	-	ABC-type uncharacterized transport system, ATPase component	COG04152	cd03269	TIGR01188
HUG12_09345	1	ABC transporter ATP-binding protein	QLG61913.1	['BioProject:PRJNA638230', 'BioSample:SAMN15183787']			ABC_tran	pfam00005	QLG61913.1	-	2.4e-33	ABC	5	arCOG00198	P	FepC	ABC-type cobalamin/Fe3+-siderophores transport system, ATPase component	COG01120	cd03214	TIGR02142
HUG12_09345	1	ABC transporter ATP-binding protein	QLG61913.1	['BioProject:PRJNA638230', 'BioSample:SAMN15183787']			ABC_tran	pfam00005	QLG61913.1	-	2.4e-33	ABC	5	arCOG00199	P	FepC	ABC-type cobalamin/Fe3+-siderophores transport system, ATPase component	COG01120	cd03214	TIGR03873
HUG12_09345	1	ABC transporter ATP-binding protein	QLG61913.1	['BioProject:PRJNA638230', 'BioSample:SAMN15183787']			ABC_tran	pfam00005	QLG61913.1	-	2.4e-33	ABC	5	arCOG00201	P	ZnuC	ABC-type Mn/Zn transport system, ATPase component	COG01121	cd03235	TIGR03771
HUG12_09345	1	ABC transporter ATP-binding protein	QLG61913.1	['BioProject:PRJNA638230', 'BioSample:SAMN15183787']			ABC_tran	pfam00005	QLG61913.1	-	2.4e-33	ABC	5	arCOG00202	P	EcfA2	Energy-coupling factor transporter ATP-binding protein EcfA2	COG01122	cd03225	TIGR01166
HUG12_09345	1	ABC transporter ATP-binding protein	QLG61913.1	['BioProject:PRJNA638230', 'BioSample:SAMN15183787']			ABC_tran	pfam00005	QLG61913.1	-	2.4e-33	ABC	5	arCOG00204	E	AppF	ABC-type oligopeptide transport system, ATPase component	COG04608	cd03257	TIGR02769
HUG12_09345	1	ABC transporter ATP-binding protein	QLG61913.1	['BioProject:PRJNA638230', 'BioSample:SAMN15183787']			ABC_tran	pfam00005	QLG61913.1	-	2.4e-33	ABC	5	arCOG00205	E	PotA	ABC-type spermidine/putrescine transport system, ATPase component	COG03842	cd03299	TIGR01187
HUG12_09345	1	ABC transporter ATP-binding protein	QLG61913.1	['BioProject:PRJNA638230', 'BioSample:SAMN15183787']			ABC_tran	pfam00005	QLG61913.1	-	2.4e-33	ABC	5	arCOG00206	P	PhnC	ABC-type phosphate/phosphonate transport system, ATPase component	COG03638	cd03256	TIGR02315
HUG12_09345	1	ABC transporter ATP-binding protein	QLG61913.1	['BioProject:PRJNA638230', 'BioSample:SAMN15183787']			ABC_tran	pfam00005	QLG61913.1	-	2.4e-33	ABC	5	arCOG00207	V	CcmA	ABC-type multidrug transport system, ATPase component	COG01131	cd03230	TIGR01188
HUG12_09345	1	ABC transporter ATP-binding protein	QLG61913.1	['BioProject:PRJNA638230', 'BioSample:SAMN15183787']			ABC_tran	pfam00005	QLG61913.1	-	2.4e-33	ABC	5	arCOG00208	V	CcmA	ABC-type multidrug transport system, ATPase component	COG01131	cd03230	TIGR03864
HUG12_09345	1	ABC transporter ATP-binding protein	QLG61913.1	['BioProject:PRJNA638230', 'BioSample:SAMN15183787']			ABC_tran	pfam00005	QLG61913.1	-	2.4e-33	ABC	5	arCOG00210	G	TagH	ABC-type polysaccharide/polyol phosphate transport system, ATPase component	COG01134	cd03220	TIGR01188
HUG12_09345	1	ABC transporter ATP-binding protein	QLG61913.1	['BioProject:PRJNA638230', 'BioSample:SAMN15183787']			ABC_tran	pfam00005	QLG61913.1	-	2.4e-33	ABC	5	arCOG00211	G	MalK	ABC-type sugar transport system, ATPase component	COG03839	cd03225	TIGR00968
HUG12_09345	1	ABC transporter ATP-binding protein	QLG61913.1	['BioProject:PRJNA638230', 'BioSample:SAMN15183787']			ABC_tran	pfam00005	QLG61913.1	-	2.4e-33	ABC	5	arCOG00231	P	PstB	ABC-type phosphate transport system, ATPase component	COG01117	cd03260	TIGR00972
HUG12_09345	1	ABC transporter ATP-binding protein	QLG61913.1	['BioProject:PRJNA638230', 'BioSample:SAMN15183787']			ABC_tran	pfam00005	QLG61913.1	-	2.4e-33	ABC	5	arCOG00922	V	SalX	ABC-type antimicrobial peptide transport system, ATPase component	COG01136	cd03255	TIGR02673
HUG12_09345	1	ABC transporter ATP-binding protein	QLG61913.1	['BioProject:PRJNA638230', 'BioSample:SAMN15183787']			ABC_tran	pfam00005	QLG61913.1	-	2.4e-33	ABC	5	arCOG00924	E	LivF	ABC-type branched-chain amino acid transport system, ATPase component	COG00410	cd03224	TIGR03410
HUG12_09345	1	ABC transporter ATP-binding protein	QLG61913.1	['BioProject:PRJNA638230', 'BioSample:SAMN15183787']			ABC_tran	pfam00005	QLG61913.1	-	2.4e-33	ABC	5	arCOG00925	E	LivG	ABC-type branched-chain amino acid transport system, ATPase component	COG00411	cd03219	TIGR03411
HUG12_09345	1	ABC transporter ATP-binding protein	QLG61913.1	['BioProject:PRJNA638230', 'BioSample:SAMN15183787']			ABC_tran	pfam00005	QLG61913.1	-	2.4e-33	ABC	5	arCOG00926	E	LivG	ABC-type branched-chain amino acid transport system, ATPase component	COG00411	cd03219	TIGR03411
HUG12_09345	1	ABC transporter ATP-binding protein	QLG61913.1	['BioProject:PRJNA638230', 'BioSample:SAMN15183787']			ABC_tran	pfam00005	QLG61913.1	-	2.4e-33	ABC	5	arCOG00927	R	-	Uncharacterized ABC-type transport system, ATPase component	COG04674	cd03219	TIGR03411
HUG12_09345	1	ABC transporter ATP-binding protein	QLG61913.1	['BioProject:PRJNA638230', 'BioSample:SAMN15183787']			ABC_tran	pfam00005	QLG61913.1	-	2.4e-33	ABC	5	arCOG03228	V	SalX	ABC-type antimicrobial peptide transport system, ATPase component	COG01136	cd03226	TIGR02857
HUG12_09345	1	ABC transporter ATP-binding protein	QLG61913.1	['BioProject:PRJNA638230', 'BioSample:SAMN15183787']			ABC_tran	pfam00005	QLG61913.1	-	2.4e-33	ABC	5	arCOG04236	O	SufC	Cysteine desulfurase activator ATPase	COG00396	cd03217	TIGR01978
HUG12_09345	1	ABC transporter ATP-binding protein	QLG61913.1	['BioProject:PRJNA638230', 'BioSample:SAMN15183787']			ABC_tran	pfam00005	QLG61913.1	-	2.4e-33	ABC	5	arCOG04297	R	-	ABC-type ATPase fused to a predicted acetyltransferase and Zn ribbon domain	COG02401	cd03255	TIGR02211
HUG12_09345	1	ABC transporter ATP-binding protein	QLG61913.1	['BioProject:PRJNA638230', 'BioSample:SAMN15183787']			ABC_tran	pfam00005	QLG61913.1	-	2.4e-33	ABC	5	arCOG05192	E	DppF	ABC-type dipeptide/oligopeptide/nickel transport system, ATPase component	COG01124	cd03257	TIGR02211
HUG12_09345	1	ABC transporter ATP-binding protein	QLG61913.1	['BioProject:PRJNA638230', 'BioSample:SAMN15183787']			ABC_tran	pfam00005	QLG61913.1	-	2.4e-33	ABC	5	arCOG05270	P	ModF	ABC-type molybdenum transport system, ATPase component/photorepair protein PhrA	COG01119	cd03235	TIGR01288
HUG12_09345	1	ABC transporter ATP-binding protein	QLG61913.1	['BioProject:PRJNA638230', 'BioSample:SAMN15183787']			ABC_tran	pfam00005	QLG61913.1	-	2.4e-33	ABC	5	arCOG05705	G	MalK	ABC-type sugar transport system, ATPase component	COG03839	cd03259	TIGR02142
HUG12_09345	1	ABC transporter ATP-binding protein	QLG61913.1	['BioProject:PRJNA638230', 'BioSample:SAMN15183787']			OB_MalK	pfam17912	QLG61913.1	-	1.5e-08	MalK OB fold	17912
HUG12_09345	1	ABC transporter ATP-binding protein	QLG61913.1	['BioProject:PRJNA638230', 'BioSample:SAMN15183787']			AAA_16	pfam13191	QLG61913.1	-	0.00033	AAA ATPase	13191	arCOG00468	L	-	Orc1/cdc6 family replication initiation protein	COG01474		TIGR02928
HUG12_09345	1	ABC transporter ATP-binding protein	QLG61913.1	['BioProject:PRJNA638230', 'BioSample:SAMN15183787']			AAA_16	pfam13191	QLG61913.1	-	0.00033	AAA ATPase	13191	arCOG05251	R	-	AAA ATPase domain containing protein
HUG12_09345	1	ABC transporter ATP-binding protein	QLG61913.1	['BioProject:PRJNA638230', 'BioSample:SAMN15183787']			AAA_16	pfam13191	QLG61913.1	-	0.00033	AAA ATPase	13191	arCOG05677	R	-	Predicted regulatory AAA ATPase	SC.00571	cd03246	TIGR01842
HUG12_09345	1	ABC transporter ATP-binding protein	QLG61913.1	['BioProject:PRJNA638230', 'BioSample:SAMN15183787']			AAA_16	pfam13191	QLG61913.1	-	0.00033	AAA ATPase	13191	arCOG07852	R	-	Predicted regulatory AAA ATPase	SC.00571	cd06206	TIGR00019,TIGR02324
HUG12_09345	1	ABC transporter ATP-binding protein	QLG61913.1	['BioProject:PRJNA638230', 'BioSample:SAMN15183787']			Rad17	pfam03215	QLG61913.1	-	0.00066	Rad17 P-loop	3215
HUG12_09350	1	carbohydrate ABC transporter permease	QLG61914.1	['BioProject:PRJNA638230', 'BioSample:SAMN15183787']			BPD_transp_1	pfam00528	QLG61914.1	-	3e-17	Binding-protein-dependent transport system inner membrane	528	arCOG00157	G	UgpA	ABC-type sugar transport system, permease component	COG01175	cd06261	TIGR03262
HUG12_09350	1	carbohydrate ABC transporter permease	QLG61914.1	['BioProject:PRJNA638230', 'BioSample:SAMN15183787']			BPD_transp_1	pfam00528	QLG61914.1	-	3e-17	Binding-protein-dependent transport system inner membrane	528	arCOG00159	G	UgpE	ABC-type sugar transport system, permease component	COG00395	cd06261	TIGR03226
HUG12_09350	1	carbohydrate ABC transporter permease	QLG61914.1	['BioProject:PRJNA638230', 'BioSample:SAMN15183787']			BPD_transp_1	pfam00528	QLG61914.1	-	3e-17	Binding-protein-dependent transport system inner membrane	528	arCOG00160	G	MalG	ABC-type maltose transport system, permease component	COG03833	cd06261	TIGR01581
HUG12_09350	1	carbohydrate ABC transporter permease	QLG61914.1	['BioProject:PRJNA638230', 'BioSample:SAMN15183787']			BPD_transp_1	pfam00528	QLG61914.1	-	3e-17	Binding-protein-dependent transport system inner membrane	528	arCOG00161	E	PotB	ABC-type spermidine/putrescine transport system, permease component I	COG01176	cd06261	TIGR02141
HUG12_09350	1	carbohydrate ABC transporter permease	QLG61914.1	['BioProject:PRJNA638230', 'BioSample:SAMN15183787']			BPD_transp_1	pfam00528	QLG61914.1	-	3e-17	Binding-protein-dependent transport system inner membrane	528	arCOG00162	E	PotC	ABC-type spermidine/putrescine transport system, permease component II	COG01177	cd06261	TIGR03255
HUG12_09350	1	carbohydrate ABC transporter permease	QLG61914.1	['BioProject:PRJNA638230', 'BioSample:SAMN15183787']			BPD_transp_1	pfam00528	QLG61914.1	-	3e-17	Binding-protein-dependent transport system inner membrane	528	arCOG00164	O	CysU	ABC-type sulfate transport system, permease component	COG00555	cd06261	TIGR02141
HUG12_09350	1	carbohydrate ABC transporter permease	QLG61914.1	['BioProject:PRJNA638230', 'BioSample:SAMN15183787']			BPD_transp_1	pfam00528	QLG61914.1	-	3e-17	Binding-protein-dependent transport system inner membrane	528	arCOG00165	P	ModC	ABC-type molybdate transport system, permease component	COG04149	cd06261	TIGR02141
HUG12_09350	1	carbohydrate ABC transporter permease	QLG61914.1	['BioProject:PRJNA638230', 'BioSample:SAMN15183787']			BPD_transp_1	pfam00528	QLG61914.1	-	3e-17	Binding-protein-dependent transport system inner membrane	528	arCOG00166	P	TupA	ABC-type tungstate transport system, periplasmic component	COG04662	cd06261	TIGR02141
HUG12_09350	1	carbohydrate ABC transporter permease	QLG61914.1	['BioProject:PRJNA638230', 'BioSample:SAMN15183787']			BPD_transp_1	pfam00528	QLG61914.1	-	3e-17	Binding-protein-dependent transport system inner membrane	528	arCOG00167	P	PstC	ABC-type phosphate transport system, permease component	COG00573	cd06261	TIGR02138
HUG12_09350	1	carbohydrate ABC transporter permease	QLG61914.1	['BioProject:PRJNA638230', 'BioSample:SAMN15183787']			BPD_transp_1	pfam00528	QLG61914.1	-	3e-17	Binding-protein-dependent transport system inner membrane	528	arCOG00168	P	PstA	ABC-type phosphate transport system, permease component	COG00581	cd06261	TIGR00974
HUG12_09350	1	carbohydrate ABC transporter permease	QLG61914.1	['BioProject:PRJNA638230', 'BioSample:SAMN15183787']			BPD_transp_1	pfam00528	QLG61914.1	-	3e-17	Binding-protein-dependent transport system inner membrane	528	arCOG00170	E	ProW	ABC-type proline/glycine betaine transport system, permease component	COG04176	cd06261	TIGR03416
HUG12_09350	1	carbohydrate ABC transporter permease	QLG61914.1	['BioProject:PRJNA638230', 'BioSample:SAMN15183787']			BPD_transp_1	pfam00528	QLG61914.1	-	3e-17	Binding-protein-dependent transport system inner membrane	528	arCOG00171	E	OpuBB	ABC-type proline/glycine betaine transport system, permease component	COG01174	cd06261	TIGR03416
HUG12_09350	1	carbohydrate ABC transporter permease	QLG61914.1	['BioProject:PRJNA638230', 'BioSample:SAMN15183787']			BPD_transp_1	pfam00528	QLG61914.1	-	3e-17	Binding-protein-dependent transport system inner membrane	528	arCOG00172	E	OpuBB	ABC-type proline/glycine betaine transport system, permease component	COG01174	cd06261	TIGR03416
HUG12_09350	1	carbohydrate ABC transporter permease	QLG61914.1	['BioProject:PRJNA638230', 'BioSample:SAMN15183787']			BPD_transp_1	pfam00528	QLG61914.1	-	3e-17	Binding-protein-dependent transport system inner membrane	528	arCOG00173	P	PhnE	ABC-type phosphate/phosphonate transport system, permease component	COG03639	cd06261	TIGR01097
HUG12_09350	1	carbohydrate ABC transporter permease	QLG61914.1	['BioProject:PRJNA638230', 'BioSample:SAMN15183787']			BPD_transp_1	pfam00528	QLG61914.1	-	3e-17	Binding-protein-dependent transport system inner membrane	528	arCOG00749	E	DppC	ABC-type dipeptide/oligopeptide/nickel transport system, permease component	COG01173	cd06261	TIGR02790
HUG12_09350	1	carbohydrate ABC transporter permease	QLG61914.1	['BioProject:PRJNA638230', 'BioSample:SAMN15183787']			BPD_transp_1	pfam00528	QLG61914.1	-	3e-17	Binding-protein-dependent transport system inner membrane	528	arCOG00750	E	DppC	ABC-type dipeptide/oligopeptide/nickel transport system, permease component	COG01173	cd06261	TIGR02790
HUG12_09350	1	carbohydrate ABC transporter permease	QLG61914.1	['BioProject:PRJNA638230', 'BioSample:SAMN15183787']			BPD_transp_1	pfam00528	QLG61914.1	-	3e-17	Binding-protein-dependent transport system inner membrane	528	arCOG00751	E	DppB	ABC-type dipeptide/oligopeptide/nickel transport system, permease component	COG00601	cd06261	TIGR02789
HUG12_09350	1	carbohydrate ABC transporter permease	QLG61914.1	['BioProject:PRJNA638230', 'BioSample:SAMN15183787']			BPD_transp_1	pfam00528	QLG61914.1	-	3e-17	Binding-protein-dependent transport system inner membrane	528	arCOG01798	E	HisM	ABC-type amino acid transport system, permease component	COG00765	cd06261	TIGR03003
HUG12_09355	1	sugar ABC transporter permease	QLG61915.1	['BioProject:PRJNA638230', 'BioSample:SAMN15183787']			BPD_transp_1	pfam00528	QLG61915.1	-	1.7e-20	Binding-protein-dependent transport system inner membrane	528	arCOG00157	G	UgpA	ABC-type sugar transport system, permease component	COG01175	cd06261	TIGR03262
HUG12_09355	1	sugar ABC transporter permease	QLG61915.1	['BioProject:PRJNA638230', 'BioSample:SAMN15183787']			BPD_transp_1	pfam00528	QLG61915.1	-	1.7e-20	Binding-protein-dependent transport system inner membrane	528	arCOG00159	G	UgpE	ABC-type sugar transport system, permease component	COG00395	cd06261	TIGR03226
HUG12_09355	1	sugar ABC transporter permease	QLG61915.1	['BioProject:PRJNA638230', 'BioSample:SAMN15183787']			BPD_transp_1	pfam00528	QLG61915.1	-	1.7e-20	Binding-protein-dependent transport system inner membrane	528	arCOG00160	G	MalG	ABC-type maltose transport system, permease component	COG03833	cd06261	TIGR01581
HUG12_09355	1	sugar ABC transporter permease	QLG61915.1	['BioProject:PRJNA638230', 'BioSample:SAMN15183787']			BPD_transp_1	pfam00528	QLG61915.1	-	1.7e-20	Binding-protein-dependent transport system inner membrane	528	arCOG00161	E	PotB	ABC-type spermidine/putrescine transport system, permease component I	COG01176	cd06261	TIGR02141
HUG12_09355	1	sugar ABC transporter permease	QLG61915.1	['BioProject:PRJNA638230', 'BioSample:SAMN15183787']			BPD_transp_1	pfam00528	QLG61915.1	-	1.7e-20	Binding-protein-dependent transport system inner membrane	528	arCOG00162	E	PotC	ABC-type spermidine/putrescine transport system, permease component II	COG01177	cd06261	TIGR03255
HUG12_09355	1	sugar ABC transporter permease	QLG61915.1	['BioProject:PRJNA638230', 'BioSample:SAMN15183787']			BPD_transp_1	pfam00528	QLG61915.1	-	1.7e-20	Binding-protein-dependent transport system inner membrane	528	arCOG00164	O	CysU	ABC-type sulfate transport system, permease component	COG00555	cd06261	TIGR02141
HUG12_09355	1	sugar ABC transporter permease	QLG61915.1	['BioProject:PRJNA638230', 'BioSample:SAMN15183787']			BPD_transp_1	pfam00528	QLG61915.1	-	1.7e-20	Binding-protein-dependent transport system inner membrane	528	arCOG00165	P	ModC	ABC-type molybdate transport system, permease component	COG04149	cd06261	TIGR02141
HUG12_09355	1	sugar ABC transporter permease	QLG61915.1	['BioProject:PRJNA638230', 'BioSample:SAMN15183787']			BPD_transp_1	pfam00528	QLG61915.1	-	1.7e-20	Binding-protein-dependent transport system inner membrane	528	arCOG00166	P	TupA	ABC-type tungstate transport system, periplasmic component	COG04662	cd06261	TIGR02141
HUG12_09355	1	sugar ABC transporter permease	QLG61915.1	['BioProject:PRJNA638230', 'BioSample:SAMN15183787']			BPD_transp_1	pfam00528	QLG61915.1	-	1.7e-20	Binding-protein-dependent transport system inner membrane	528	arCOG00167	P	PstC	ABC-type phosphate transport system, permease component	COG00573	cd06261	TIGR02138
HUG12_09355	1	sugar ABC transporter permease	QLG61915.1	['BioProject:PRJNA638230', 'BioSample:SAMN15183787']			BPD_transp_1	pfam00528	QLG61915.1	-	1.7e-20	Binding-protein-dependent transport system inner membrane	528	arCOG00168	P	PstA	ABC-type phosphate transport system, permease component	COG00581	cd06261	TIGR00974
HUG12_09355	1	sugar ABC transporter permease	QLG61915.1	['BioProject:PRJNA638230', 'BioSample:SAMN15183787']			BPD_transp_1	pfam00528	QLG61915.1	-	1.7e-20	Binding-protein-dependent transport system inner membrane	528	arCOG00170	E	ProW	ABC-type proline/glycine betaine transport system, permease component	COG04176	cd06261	TIGR03416
HUG12_09355	1	sugar ABC transporter permease	QLG61915.1	['BioProject:PRJNA638230', 'BioSample:SAMN15183787']			BPD_transp_1	pfam00528	QLG61915.1	-	1.7e-20	Binding-protein-dependent transport system inner membrane	528	arCOG00171	E	OpuBB	ABC-type proline/glycine betaine transport system, permease component	COG01174	cd06261	TIGR03416
HUG12_09355	1	sugar ABC transporter permease	QLG61915.1	['BioProject:PRJNA638230', 'BioSample:SAMN15183787']			BPD_transp_1	pfam00528	QLG61915.1	-	1.7e-20	Binding-protein-dependent transport system inner membrane	528	arCOG00172	E	OpuBB	ABC-type proline/glycine betaine transport system, permease component	COG01174	cd06261	TIGR03416
HUG12_09355	1	sugar ABC transporter permease	QLG61915.1	['BioProject:PRJNA638230', 'BioSample:SAMN15183787']			BPD_transp_1	pfam00528	QLG61915.1	-	1.7e-20	Binding-protein-dependent transport system inner membrane	528	arCOG00173	P	PhnE	ABC-type phosphate/phosphonate transport system, permease component	COG03639	cd06261	TIGR01097
HUG12_09355	1	sugar ABC transporter permease	QLG61915.1	['BioProject:PRJNA638230', 'BioSample:SAMN15183787']			BPD_transp_1	pfam00528	QLG61915.1	-	1.7e-20	Binding-protein-dependent transport system inner membrane	528	arCOG00749	E	DppC	ABC-type dipeptide/oligopeptide/nickel transport system, permease component	COG01173	cd06261	TIGR02790
HUG12_09355	1	sugar ABC transporter permease	QLG61915.1	['BioProject:PRJNA638230', 'BioSample:SAMN15183787']			BPD_transp_1	pfam00528	QLG61915.1	-	1.7e-20	Binding-protein-dependent transport system inner membrane	528	arCOG00750	E	DppC	ABC-type dipeptide/oligopeptide/nickel transport system, permease component	COG01173	cd06261	TIGR02790
HUG12_09355	1	sugar ABC transporter permease	QLG61915.1	['BioProject:PRJNA638230', 'BioSample:SAMN15183787']			BPD_transp_1	pfam00528	QLG61915.1	-	1.7e-20	Binding-protein-dependent transport system inner membrane	528	arCOG00751	E	DppB	ABC-type dipeptide/oligopeptide/nickel transport system, permease component	COG00601	cd06261	TIGR02789
HUG12_09355	1	sugar ABC transporter permease	QLG61915.1	['BioProject:PRJNA638230', 'BioSample:SAMN15183787']			BPD_transp_1	pfam00528	QLG61915.1	-	1.7e-20	Binding-protein-dependent transport system inner membrane	528	arCOG01798	E	HisM	ABC-type amino acid transport system, permease component	COG00765	cd06261	TIGR03003
HUG12_09360	1	extracellular solute-binding protein	QLG61916.1	['BioProject:PRJNA638230', 'BioSample:SAMN15183787']			SBP_bac_8	pfam13416	QLG61916.1	-	7.2e-16	Bacterial extracellular solute-binding	13416	arCOG00149	G	UgpB	ABC-type sugar transport system, periplasmic component	COG01653	cd14749	TIGR03851
HUG12_09360	1	extracellular solute-binding protein	QLG61916.1	['BioProject:PRJNA638230', 'BioSample:SAMN15183787']			SBP_bac_8	pfam13416	QLG61916.1	-	7.2e-16	Bacterial extracellular solute-binding	13416	arCOG00153	G	UgpB	ABC-type trehalose transport system, periplasmic component	COG01653	cd14748	TIGR03850
HUG12_09360	1	extracellular solute-binding protein	QLG61916.1	['BioProject:PRJNA638230', 'BioSample:SAMN15183787']			SBP_bac_8	pfam13416	QLG61916.1	-	7.2e-16	Bacterial extracellular solute-binding	13416	arCOG00156	G	UgpB	ABC-type sugar transport system, periplasmic component	COG01653	cd14750
HUG12_09360	1	extracellular solute-binding protein	QLG61916.1	['BioProject:PRJNA638230', 'BioSample:SAMN15183787']			SBP_bac_8	pfam13416	QLG61916.1	-	7.2e-16	Bacterial extracellular solute-binding	13416	arCOG00220	E	PotD	Spermidine/putrescine-binding periplasmic protein	COG00687	cd13590
HUG12_09360	1	extracellular solute-binding protein	QLG61916.1	['BioProject:PRJNA638230', 'BioSample:SAMN15183787']			SBP_bac_1	pfam01547	QLG61916.1	-	2.6e-11	Bacterial extracellular solute-binding	1547	arCOG00150	G	UgpB	ABC-type sugar transport system, periplasmic component	COG01653	cd14748
HUG12_09360	1	extracellular solute-binding protein	QLG61916.1	['BioProject:PRJNA638230', 'BioSample:SAMN15183787']			SBP_bac_1	pfam01547	QLG61916.1	-	2.6e-11	Bacterial extracellular solute-binding	1547	arCOG00151	G	UgpB	ABC-type sugar transport system, periplasmic component	COG01653	cd13585
HUG12_09360	1	extracellular solute-binding protein	QLG61916.1	['BioProject:PRJNA638230', 'BioSample:SAMN15183787']			SBP_bac_1	pfam01547	QLG61916.1	-	2.6e-11	Bacterial extracellular solute-binding	1547	arCOG00152	G	MalE	Maltose-binding periplasmic protein	COG02182	cd14748
HUG12_09360	1	extracellular solute-binding protein	QLG61916.1	['BioProject:PRJNA638230', 'BioSample:SAMN15183787']			SBP_bac_1	pfam01547	QLG61916.1	-	2.6e-11	Bacterial extracellular solute-binding	1547	arCOG00154	G	MalE	Maltose-binding periplasmic protein	COG02182	cd13522
HUG12_09365	1	MBL fold metallo-hydrolase	QLG61917.1	['BioProject:PRJNA638230', 'BioSample:SAMN15183787']			ODP	pfam19583	QLG61917.1	-	1.2e-13	ODP family beta	19583
HUG12_09365	1	MBL fold metallo-hydrolase	QLG61917.1	['BioProject:PRJNA638230', 'BioSample:SAMN15183787']			Lactamase_B	pfam00753	QLG61917.1	-	4.6e-08	Metallo-beta-lactamase	753	arCOG00498	R	-	Metal-dependent hydrolase of the beta-lactamase superfamily II	COG00491		TIGR03413
HUG12_09365	1	MBL fold metallo-hydrolase	QLG61917.1	['BioProject:PRJNA638230', 'BioSample:SAMN15183787']			Lactamase_B	pfam00753	QLG61917.1	-	4.6e-08	Metallo-beta-lactamase	753	arCOG00503	R	-	Metal-dependent hydrolase of the beta-lactamase superfamily II	COG01237		TIGR03675
HUG12_09365	1	MBL fold metallo-hydrolase	QLG61917.1	['BioProject:PRJNA638230', 'BioSample:SAMN15183787']			Lactamase_B	pfam00753	QLG61917.1	-	4.6e-08	Metallo-beta-lactamase	753	arCOG00504	R	-	Metal-dependent hydrolase of the beta-lactamase superfamily II	COG00491		TIGR03413
HUG12_09365	1	MBL fold metallo-hydrolase	QLG61917.1	['BioProject:PRJNA638230', 'BioSample:SAMN15183787']			Lactamase_B	pfam00753	QLG61917.1	-	4.6e-08	Metallo-beta-lactamase	753	arCOG00505	R	-	Metal-dependent hydrolase of the beta-lactamase superfamily II	COG00491		TIGR03413
HUG12_09365	1	MBL fold metallo-hydrolase	QLG61917.1	['BioProject:PRJNA638230', 'BioSample:SAMN15183787']			Lactamase_B	pfam00753	QLG61917.1	-	4.6e-08	Metallo-beta-lactamase	753	arCOG00506	C	NorV	Flavorubredoxin	COG00426
HUG12_09365	1	MBL fold metallo-hydrolase	QLG61917.1	['BioProject:PRJNA638230', 'BioSample:SAMN15183787']			Lactamase_B	pfam00753	QLG61917.1	-	4.6e-08	Metallo-beta-lactamase	753	arCOG00507	R	-	Metal-dependent hydrolase of the beta-lactamase superfamily II	COG00491
HUG12_09365	1	MBL fold metallo-hydrolase	QLG61917.1	['BioProject:PRJNA638230', 'BioSample:SAMN15183787']			Lactamase_B	pfam00753	QLG61917.1	-	4.6e-08	Metallo-beta-lactamase	753	arCOG00511	R	-	Metal-dependent hydrolase of the beta-lactamase superfamily II	COG00491		TIGR03413
HUG12_09365	1	MBL fold metallo-hydrolase	QLG61917.1	['BioProject:PRJNA638230', 'BioSample:SAMN15183787']			Lactamase_B	pfam00753	QLG61917.1	-	4.6e-08	Metallo-beta-lactamase	753	arCOG00517	R	-	Rhodanese Homology Domain fused to Zn-dependent hydrolase of beta-lactamase superfamily	COG00491		TIGR03413
HUG12_09365	1	MBL fold metallo-hydrolase	QLG61917.1	['BioProject:PRJNA638230', 'BioSample:SAMN15183787']			Lactamase_B	pfam00753	QLG61917.1	-	4.6e-08	Metallo-beta-lactamase	753	arCOG00527	R	-	Metal-dependent hydrolase of the beta-lactamase superfamily II	COG00491		TIGR00649
HUG12_09365	1	MBL fold metallo-hydrolase	QLG61917.1	['BioProject:PRJNA638230', 'BioSample:SAMN15183787']			Lactamase_B	pfam00753	QLG61917.1	-	4.6e-08	Metallo-beta-lactamase	753	arCOG03009	R	ComEC	Metal-dependent hydrolase of the beta-lactamase superfamily II	COG02333		TIGR00361
HUG12_09370	1	MBL fold metallo-hydrolase	QLG61918.1	['BioProject:PRJNA638230', 'BioSample:SAMN15183787']			ODP	pfam19583	QLG61918.1	-	5e-07	ODP family beta	19583
HUG12_09370	1	MBL fold metallo-hydrolase	QLG61918.1	['BioProject:PRJNA638230', 'BioSample:SAMN15183787']			Lactamase_B	pfam00753	QLG61918.1	-	2.2e-05	Metallo-beta-lactamase	753	arCOG00498	R	-	Metal-dependent hydrolase of the beta-lactamase superfamily II	COG00491		TIGR03413
HUG12_09370	1	MBL fold metallo-hydrolase	QLG61918.1	['BioProject:PRJNA638230', 'BioSample:SAMN15183787']			Lactamase_B	pfam00753	QLG61918.1	-	2.2e-05	Metallo-beta-lactamase	753	arCOG00503	R	-	Metal-dependent hydrolase of the beta-lactamase superfamily II	COG01237		TIGR03675
HUG12_09370	1	MBL fold metallo-hydrolase	QLG61918.1	['BioProject:PRJNA638230', 'BioSample:SAMN15183787']			Lactamase_B	pfam00753	QLG61918.1	-	2.2e-05	Metallo-beta-lactamase	753	arCOG00504	R	-	Metal-dependent hydrolase of the beta-lactamase superfamily II	COG00491		TIGR03413
HUG12_09370	1	MBL fold metallo-hydrolase	QLG61918.1	['BioProject:PRJNA638230', 'BioSample:SAMN15183787']			Lactamase_B	pfam00753	QLG61918.1	-	2.2e-05	Metallo-beta-lactamase	753	arCOG00505	R	-	Metal-dependent hydrolase of the beta-lactamase superfamily II	COG00491		TIGR03413
HUG12_09370	1	MBL fold metallo-hydrolase	QLG61918.1	['BioProject:PRJNA638230', 'BioSample:SAMN15183787']			Lactamase_B	pfam00753	QLG61918.1	-	2.2e-05	Metallo-beta-lactamase	753	arCOG00506	C	NorV	Flavorubredoxin	COG00426
HUG12_09370	1	MBL fold metallo-hydrolase	QLG61918.1	['BioProject:PRJNA638230', 'BioSample:SAMN15183787']			Lactamase_B	pfam00753	QLG61918.1	-	2.2e-05	Metallo-beta-lactamase	753	arCOG00507	R	-	Metal-dependent hydrolase of the beta-lactamase superfamily II	COG00491
HUG12_09370	1	MBL fold metallo-hydrolase	QLG61918.1	['BioProject:PRJNA638230', 'BioSample:SAMN15183787']			Lactamase_B	pfam00753	QLG61918.1	-	2.2e-05	Metallo-beta-lactamase	753	arCOG00511	R	-	Metal-dependent hydrolase of the beta-lactamase superfamily II	COG00491		TIGR03413
HUG12_09370	1	MBL fold metallo-hydrolase	QLG61918.1	['BioProject:PRJNA638230', 'BioSample:SAMN15183787']			Lactamase_B	pfam00753	QLG61918.1	-	2.2e-05	Metallo-beta-lactamase	753	arCOG00517	R	-	Rhodanese Homology Domain fused to Zn-dependent hydrolase of beta-lactamase superfamily	COG00491		TIGR03413
HUG12_09370	1	MBL fold metallo-hydrolase	QLG61918.1	['BioProject:PRJNA638230', 'BioSample:SAMN15183787']			Lactamase_B	pfam00753	QLG61918.1	-	2.2e-05	Metallo-beta-lactamase	753	arCOG00527	R	-	Metal-dependent hydrolase of the beta-lactamase superfamily II	COG00491		TIGR00649
HUG12_09370	1	MBL fold metallo-hydrolase	QLG61918.1	['BioProject:PRJNA638230', 'BioSample:SAMN15183787']			Lactamase_B	pfam00753	QLG61918.1	-	2.2e-05	Metallo-beta-lactamase	753	arCOG03009	R	ComEC	Metal-dependent hydrolase of the beta-lactamase superfamily II	COG02333		TIGR00361
HUG12_09375	1	YbhB/YbcL family Raf kinase inhibitor-like protein	QLG61919.1	['BioProject:PRJNA638230', 'BioSample:SAMN15183787']			PBP	pfam01161	QLG61919.1	-	5.4e-24	Phosphatidylethanolamine-binding	1161	arCOG04702	R	-	Phospholipid-binding protein	COG01881	cd00865	TIGR00481
HUG12_09380	1	IclR family transcriptional regulator	QLG61920.1	['BioProject:PRJNA638230', 'BioSample:SAMN15183787']			IclR	pfam01614	QLG61920.1	-	1.4e-23	Bacterial transcriptional	1614
HUG12_09380	1	IclR family transcriptional regulator	QLG61920.1	['BioProject:PRJNA638230', 'BioSample:SAMN15183787']			HTH_IclR	pfam09339	QLG61920.1	-	1.3e-09	IclR helix-turn-helix	9339	arCOG00738	K	ArsR	Transcriptional regulator containing HTH domain, ArsR family	COG00640	cd00090	TIGR00498
HUG12_09380	1	IclR family transcriptional regulator	QLG61920.1	['BioProject:PRJNA638230', 'BioSample:SAMN15183787']			TrmB	pfam01978	QLG61920.1	-	0.00043	Sugar-specific transcriptional regulator	1978	arCOG01451	K	ArsR	Transcriptional regulator containing HTH domain, ArsR family	COG00640	cd09655	TIGR01884
HUG12_09380	1	IclR family transcriptional regulator	QLG61920.1	['BioProject:PRJNA638230', 'BioSample:SAMN15183787']			TrmB	pfam01978	QLG61920.1	-	0.00043	Sugar-specific transcriptional regulator	1978	arCOG01683	K	ArsR	Transcriptional regulator containing HTH domain, ArsR family	COG00640	cd00090
HUG12_09380	1	IclR family transcriptional regulator	QLG61920.1	['BioProject:PRJNA638230', 'BioSample:SAMN15183787']			TrmB	pfam01978	QLG61920.1	-	0.00043	Sugar-specific transcriptional regulator	1978	arCOG02037	K	-	Sugar-specific transcriptional regulator TrmB	COG01378	cd00090
HUG12_09380	1	IclR family transcriptional regulator	QLG61920.1	['BioProject:PRJNA638230', 'BioSample:SAMN15183787']			TrmB	pfam01978	QLG61920.1	-	0.00043	Sugar-specific transcriptional regulator	1978	arCOG02241	K	-	Predicted transcriptional regulator	COG03355	cd00090
HUG12_09380	1	IclR family transcriptional regulator	QLG61920.1	['BioProject:PRJNA638230', 'BioSample:SAMN15183787']			TrmB	pfam01978	QLG61920.1	-	0.00043	Sugar-specific transcriptional regulator	1978	arCOG02242	K	Sta1	Viral transcriptional activator, contains HTH domain	COG03355	cd00090
HUG12_09380	1	IclR family transcriptional regulator	QLG61920.1	['BioProject:PRJNA638230', 'BioSample:SAMN15183787']			TrmB	pfam01978	QLG61920.1	-	0.00043	Sugar-specific transcriptional regulator	1978	arCOG02243	K	-	Transcription regulator, contains HTH domain	COG05625	cd00090	TIGR02702
HUG12_09380	1	IclR family transcriptional regulator	QLG61920.1	['BioProject:PRJNA638230', 'BioSample:SAMN15183787']			TrmB	pfam01978	QLG61920.1	-	0.00043	Sugar-specific transcriptional regulator	1978	arCOG02775	K	ArsR	Transcriptional regulator containing HTH domain, ArsR family	COG00640	cd00090	TIGR03607
HUG12_09380	1	IclR family transcriptional regulator	QLG61920.1	['BioProject:PRJNA638230', 'BioSample:SAMN15183787']			TrmB	pfam01978	QLG61920.1	-	0.00043	Sugar-specific transcriptional regulator	1978	arCOG04498	K	-	Transcriptional regulator related to sugar-specific regulator TrmB	SC.00493
HUG12_09380	1	IclR family transcriptional regulator	QLG61920.1	['BioProject:PRJNA638230', 'BioSample:SAMN15183787']			TrmB	pfam01978	QLG61920.1	-	0.00043	Sugar-specific transcriptional regulator	1978	arCOG04518	K	-	Transcriptional regulator, contains HTH domain		cd00090
HUG12_09380	1	IclR family transcriptional regulator	QLG61920.1	['BioProject:PRJNA638230', 'BioSample:SAMN15183787']			TrmB	pfam01978	QLG61920.1	-	0.00043	Sugar-specific transcriptional regulator	1978	arCOG05969	K	ArnR -	Membrane associated transcriptional regulator involved in archaellum regulation	COG03355	cd00090
HUG12_09380	1	IclR family transcriptional regulator	QLG61920.1	['BioProject:PRJNA638230', 'BioSample:SAMN15183787']			TrmB	pfam01978	QLG61920.1	-	0.00043	Sugar-specific transcriptional regulator	1978	arCOG07786	K	-	Predicted helicase fused to HTH domain	COG01378	cd00090
HUG12_09380	1	IclR family transcriptional regulator	QLG61920.1	['BioProject:PRJNA638230', 'BioSample:SAMN15183787']			TrmB	pfam01978	QLG61920.1	-	0.00043	Sugar-specific transcriptional regulator	1978	arCOG07936	K	-	Transcriptional regulator, contains HTH domain	COG04742
HUG12_09380	1	IclR family transcriptional regulator	QLG61920.1	['BioProject:PRJNA638230', 'BioSample:SAMN15183787']			TrmB	pfam01978	QLG61920.1	-	0.00043	Sugar-specific transcriptional regulator	1978	arCOG08120	K	-	Predicted transcriptional regulator, contains HTH domain	COG00640	cd00090
HUG12_09385	1	CoA transferase	QLG61921.1	['BioProject:PRJNA638230', 'BioSample:SAMN15183787']			CoA_transf_3	pfam02515	QLG61921.1	-	1.3e-116	CoA-transferase family	2515	arCOG02304	C	Mct/CaiB	Succinyl-CoA:mesaconate CoA-transferase or predicted acyl-CoA transferase/carnitine dehydratase or	COG01804		TIGR03253
HUG12_09390	1	citramalate synthase	QLG61922.1	['BioProject:PRJNA638230', 'BioSample:SAMN15183787']			HMGL-like	pfam00682	QLG61922.1	-	4.4e-61		682	arCOG02093	E	LeuA	Isopropylmalate/homocitrate/citramalate synthase	COG00119	cd07947	TIGR02090
HUG12_09395	1	hypothetical protein	QLG61923.1	['BioProject:PRJNA638230', 'BioSample:SAMN15183787']					QLG61923.1
HUG12_09400	1	DUF853 family protein	QLG61924.1	['BioProject:PRJNA638230', 'BioSample:SAMN15183787']			DUF87	pfam01935	QLG61924.1	-	3.8e-08	Helicase HerA, central	1935	arCOG00280	L	-	HerA helicase	COG00433	cd01127
HUG12_09400	1	DUF853 family protein	QLG61924.1	['BioProject:PRJNA638230', 'BioSample:SAMN15183787']			DUF87	pfam01935	QLG61924.1	-	3.8e-08	Helicase HerA, central	1935	arCOG00283	L	-	HerA helicase	COG00433		TIGR02525
HUG12_09400	1	DUF853 family protein	QLG61924.1	['BioProject:PRJNA638230', 'BioSample:SAMN15183787']			TrwB_AAD_bind	pfam10412	QLG61924.1	-	1.7e-07	Type IV secretion-system coupling protein DNA-binding	10412
HUG12_09400	1	DUF853 family protein	QLG61924.1	['BioProject:PRJNA638230', 'BioSample:SAMN15183787']			DUF853	pfam05872	QLG61924.1	-	1.7e-05	Bacterial protein of unknown function	5872
HUG12_09410	1	hypothetical protein	QLG61925.1	['BioProject:PRJNA638230', 'BioSample:SAMN15183787']					QLG61925.1
HUG12_09415	1	hypothetical protein	QLG61926.1	['BioProject:PRJNA638230', 'BioSample:SAMN15183787']					QLG61926.1
HUG12_09420	1	AAA family ATPase	QLG61927.1	['BioProject:PRJNA638230', 'BioSample:SAMN15183787']			AAA_23	pfam13476	QLG61927.1	-	9.5e-21	AAA	13476	arCOG03240	L	RecF	Recombinational DNA repair ATPase RecF	COG01195	cd03240
HUG12_09420	1	AAA family ATPase	QLG61927.1	['BioProject:PRJNA638230', 'BioSample:SAMN15183787']			SMC_N	pfam02463	QLG61927.1	-	1e-18	RecF/RecN/SMC N terminal	2463	arCOG00369	L	-	Chromosome segregation ATPase, Smc family	COG01196	cd03278,cd03278	TIGR02169
HUG12_09420	1	AAA family ATPase	QLG61927.1	['BioProject:PRJNA638230', 'BioSample:SAMN15183787']			SMC_N	pfam02463	QLG61927.1	-	1e-18	RecF/RecN/SMC N terminal	2463	arCOG00371	D	Smc	Chromosome segregation ATPase	COG01196	cd03278,cd03278	TIGR02169
HUG12_09420	1	AAA family ATPase	QLG61927.1	['BioProject:PRJNA638230', 'BioSample:SAMN15183787']			AAA_15	pfam13175	QLG61927.1	-	3.1e-15	AAA ATPase	13175	arCOG03235	L	-	Predicted ATP-dependent endonuclease of the OLD family	COG03593	cd03241,cd00267,cd01026	TIGR00611,TIGR01166
HUG12_09420	1	AAA family ATPase	QLG61927.1	['BioProject:PRJNA638230', 'BioSample:SAMN15183787']			AAA_15	pfam13175	QLG61927.1	-	3.1e-15	AAA ATPase	13175	arCOG03239	R	-	ATPase, predicted component of phage defense system	COG01106	cd03242	TIGR00611
HUG12_09420	1	AAA family ATPase	QLG61927.1	['BioProject:PRJNA638230', 'BioSample:SAMN15183787']			AAA_21	pfam13304	QLG61927.1	-	1.2e-10	AAA domain, putative AbiEii toxin, Type IV TA	13304	arCOG05372	P	ZnuC	ABC-type Mn/Zn transport system, ATPase component	COG01121	cd03230	TIGR00968
HUG12_09420	1	AAA family ATPase	QLG61927.1	['BioProject:PRJNA638230', 'BioSample:SAMN15183787']			AAA_21	pfam13304	QLG61927.1	-	1.2e-10	AAA domain, putative AbiEii toxin, Type IV TA	13304	arCOG05702	R	-	P-loop ATPase	SC.00140	cd03242	TIGR00611
HUG12_09420	1	AAA family ATPase	QLG61927.1	['BioProject:PRJNA638230', 'BioSample:SAMN15183787']			AAA_21	pfam13304	QLG61927.1	-	1.2e-10	AAA domain, putative AbiEii toxin, Type IV TA	13304	arCOG06724	R	-	Predicted ATPase	COG03910	cd03227	TIGR00611
HUG12_09420	1	AAA family ATPase	QLG61927.1	['BioProject:PRJNA638230', 'BioSample:SAMN15183787']			AAA_21	pfam13304	QLG61927.1	-	1.2e-10	AAA domain, putative AbiEii toxin, Type IV TA	13304	arCOG06982	R	-	ABC-type ATPase		cd03214
HUG12_09420	1	AAA family ATPase	QLG61927.1	['BioProject:PRJNA638230', 'BioSample:SAMN15183787']			AAA_29	pfam13555	QLG61927.1	-	5.1e-07	P-loop containing region of AAA	13555
HUG12_09420	1	AAA family ATPase	QLG61927.1	['BioProject:PRJNA638230', 'BioSample:SAMN15183787']			AAA_13	pfam13166	QLG61927.1	-	0.00024	AAA	13166	arCOG05013	S	-	Uncharacterized protein			TIGR02169
HUG12_09420	1	AAA family ATPase	QLG61927.1	['BioProject:PRJNA638230', 'BioSample:SAMN15183787']			AAA_13	pfam13166	QLG61927.1	-	0.00024	AAA	13166	arCOG07164	X	-	Uncharacterized plasmid-associated protein			TIGR04211
HUG12_09420	1	AAA family ATPase	QLG61927.1	['BioProject:PRJNA638230', 'BioSample:SAMN15183787']			AAA_13	pfam13166	QLG61927.1	-	0.00024	AAA	13166	arCOG09748	S	-	Uncharacterized protein		cd00176	TIGR02168
HUG12_09420	1	AAA family ATPase	QLG61927.1	['BioProject:PRJNA638230', 'BioSample:SAMN15183787']			AAA_13	pfam13166	QLG61927.1	-	0.00024	AAA	13166	arCOG11912	S	-	Uncharacterized protein			TIGR02168
HUG12_09420	1	AAA family ATPase	QLG61927.1	['BioProject:PRJNA638230', 'BioSample:SAMN15183787']			ABC_tran	pfam00005	QLG61927.1	-	0.00028	ABC	5	arCOG00175	G	MalK	ABC-type sugar transport system, ATPase component	COG03839	cd03299	TIGR03265
HUG12_09420	1	AAA family ATPase	QLG61927.1	['BioProject:PRJNA638230', 'BioSample:SAMN15183787']			ABC_tran	pfam00005	QLG61927.1	-	0.00028	ABC	5	arCOG00177	E	PotA	ABC-type spermidine/putrescine transport system, ATPase component	COG03842	cd03301	TIGR03265
HUG12_09420	1	AAA family ATPase	QLG61927.1	['BioProject:PRJNA638230', 'BioSample:SAMN15183787']			ABC_tran	pfam00005	QLG61927.1	-	0.00028	ABC	5	arCOG00178	G	MalK	ABC-type sugar transport system, ATPase component	COG03839	cd03299	TIGR03265
HUG12_09420	1	AAA family ATPase	QLG61927.1	['BioProject:PRJNA638230', 'BioSample:SAMN15183787']			ABC_tran	pfam00005	QLG61927.1	-	0.00028	ABC	5	arCOG00180	G	MalK	ABC-type sugar transport system, ATPase component	COG03839	cd03299	TIGR00968
HUG12_09420	1	AAA family ATPase	QLG61927.1	['BioProject:PRJNA638230', 'BioSample:SAMN15183787']			ABC_tran	pfam00005	QLG61927.1	-	0.00028	ABC	5	arCOG00181	E	DppD	ABC-type dipeptide/oligopeptide/nickel transport system, ATPase component	COG00444	cd03257	TIGR02770
HUG12_09420	1	AAA family ATPase	QLG61927.1	['BioProject:PRJNA638230', 'BioSample:SAMN15183787']			ABC_tran	pfam00005	QLG61927.1	-	0.00028	ABC	5	arCOG00182	E	DppD	ABC-type dipeptide/oligopeptide/nickel transport system, ATPase component	COG00444	cd03257	TIGR02770
HUG12_09420	1	AAA family ATPase	QLG61927.1	['BioProject:PRJNA638230', 'BioSample:SAMN15183787']			ABC_tran	pfam00005	QLG61927.1	-	0.00028	ABC	5	arCOG00183	E	DppD	ABC-type dipeptide/oligopeptide/nickel transport system, ATPase component	COG00444	cd03257	TIGR02770
HUG12_09420	1	AAA family ATPase	QLG61927.1	['BioProject:PRJNA638230', 'BioSample:SAMN15183787']			ABC_tran	pfam00005	QLG61927.1	-	0.00028	ABC	5	arCOG00184	E	AppF	ABC-type oligopeptide transport system, ATPase component	COG04608	cd03257	TIGR02769
HUG12_09420	1	AAA family ATPase	QLG61927.1	['BioProject:PRJNA638230', 'BioSample:SAMN15183787']			ABC_tran	pfam00005	QLG61927.1	-	0.00028	ABC	5	arCOG00189	V	CcmA	ABC-type multidrug transport system, ATPase component	COG01131	cd03225	TIGR01189
HUG12_09420	1	AAA family ATPase	QLG61927.1	['BioProject:PRJNA638230', 'BioSample:SAMN15183787']			ABC_tran	pfam00005	QLG61927.1	-	0.00028	ABC	5	arCOG00191	E	ProV	ABC-type proline/glycine betaine transport system, ATPase component	COG04175	cd03294	TIGR03415
HUG12_09420	1	AAA family ATPase	QLG61927.1	['BioProject:PRJNA638230', 'BioSample:SAMN15183787']			ABC_tran	pfam00005	QLG61927.1	-	0.00028	ABC	5	arCOG00192	E	OpuBA	ABC-type proline/glycine betaine transport system, ATPase component	COG01125	cd03295	TIGR01186
HUG12_09420	1	AAA family ATPase	QLG61927.1	['BioProject:PRJNA638230', 'BioSample:SAMN15183787']			ABC_tran	pfam00005	QLG61927.1	-	0.00028	ABC	5	arCOG00193	P	TauB	ABC-type nitrate/sulfonate/bicarbonate transport system, ATPase component	COG01116	cd03293	TIGR01184
HUG12_09420	1	AAA family ATPase	QLG61927.1	['BioProject:PRJNA638230', 'BioSample:SAMN15183787']			ABC_tran	pfam00005	QLG61927.1	-	0.00028	ABC	5	arCOG00194	V	CcmA	ABC-type multidrug transport system, ATPase component	COG01131	cd03230	TIGR01188
HUG12_09420	1	AAA family ATPase	QLG61927.1	['BioProject:PRJNA638230', 'BioSample:SAMN15183787']			ABC_tran	pfam00005	QLG61927.1	-	0.00028	ABC	5	arCOG00195	E	PotA	ABC-type spermidine/putrescine transport system, ATPase component	COG03842	cd03261	TIGR02315
HUG12_09420	1	AAA family ATPase	QLG61927.1	['BioProject:PRJNA638230', 'BioSample:SAMN15183787']			ABC_tran	pfam00005	QLG61927.1	-	0.00028	ABC	5	arCOG00196	V	CcmA	ABC-type multidrug transport system, ATPase component	COG01131	cd03230	TIGR03740
HUG12_09420	1	AAA family ATPase	QLG61927.1	['BioProject:PRJNA638230', 'BioSample:SAMN15183787']			ABC_tran	pfam00005	QLG61927.1	-	0.00028	ABC	5	arCOG00197	R	-	ABC-type uncharacterized transport system, ATPase component	COG04152	cd03269	TIGR01188
HUG12_09420	1	AAA family ATPase	QLG61927.1	['BioProject:PRJNA638230', 'BioSample:SAMN15183787']			ABC_tran	pfam00005	QLG61927.1	-	0.00028	ABC	5	arCOG00198	P	FepC	ABC-type cobalamin/Fe3+-siderophores transport system, ATPase component	COG01120	cd03214	TIGR02142
HUG12_09420	1	AAA family ATPase	QLG61927.1	['BioProject:PRJNA638230', 'BioSample:SAMN15183787']			ABC_tran	pfam00005	QLG61927.1	-	0.00028	ABC	5	arCOG00199	P	FepC	ABC-type cobalamin/Fe3+-siderophores transport system, ATPase component	COG01120	cd03214	TIGR03873
HUG12_09420	1	AAA family ATPase	QLG61927.1	['BioProject:PRJNA638230', 'BioSample:SAMN15183787']			ABC_tran	pfam00005	QLG61927.1	-	0.00028	ABC	5	arCOG00201	P	ZnuC	ABC-type Mn/Zn transport system, ATPase component	COG01121	cd03235	TIGR03771
HUG12_09420	1	AAA family ATPase	QLG61927.1	['BioProject:PRJNA638230', 'BioSample:SAMN15183787']			ABC_tran	pfam00005	QLG61927.1	-	0.00028	ABC	5	arCOG00202	P	EcfA2	Energy-coupling factor transporter ATP-binding protein EcfA2	COG01122	cd03225	TIGR01166
HUG12_09420	1	AAA family ATPase	QLG61927.1	['BioProject:PRJNA638230', 'BioSample:SAMN15183787']			ABC_tran	pfam00005	QLG61927.1	-	0.00028	ABC	5	arCOG00204	E	AppF	ABC-type oligopeptide transport system, ATPase component	COG04608	cd03257	TIGR02769
HUG12_09420	1	AAA family ATPase	QLG61927.1	['BioProject:PRJNA638230', 'BioSample:SAMN15183787']			ABC_tran	pfam00005	QLG61927.1	-	0.00028	ABC	5	arCOG00205	E	PotA	ABC-type spermidine/putrescine transport system, ATPase component	COG03842	cd03299	TIGR01187
HUG12_09420	1	AAA family ATPase	QLG61927.1	['BioProject:PRJNA638230', 'BioSample:SAMN15183787']			ABC_tran	pfam00005	QLG61927.1	-	0.00028	ABC	5	arCOG00206	P	PhnC	ABC-type phosphate/phosphonate transport system, ATPase component	COG03638	cd03256	TIGR02315
HUG12_09420	1	AAA family ATPase	QLG61927.1	['BioProject:PRJNA638230', 'BioSample:SAMN15183787']			ABC_tran	pfam00005	QLG61927.1	-	0.00028	ABC	5	arCOG00207	V	CcmA	ABC-type multidrug transport system, ATPase component	COG01131	cd03230	TIGR01188
HUG12_09420	1	AAA family ATPase	QLG61927.1	['BioProject:PRJNA638230', 'BioSample:SAMN15183787']			ABC_tran	pfam00005	QLG61927.1	-	0.00028	ABC	5	arCOG00208	V	CcmA	ABC-type multidrug transport system, ATPase component	COG01131	cd03230	TIGR03864
HUG12_09420	1	AAA family ATPase	QLG61927.1	['BioProject:PRJNA638230', 'BioSample:SAMN15183787']			ABC_tran	pfam00005	QLG61927.1	-	0.00028	ABC	5	arCOG00210	G	TagH	ABC-type polysaccharide/polyol phosphate transport system, ATPase component	COG01134	cd03220	TIGR01188
HUG12_09420	1	AAA family ATPase	QLG61927.1	['BioProject:PRJNA638230', 'BioSample:SAMN15183787']			ABC_tran	pfam00005	QLG61927.1	-	0.00028	ABC	5	arCOG00211	G	MalK	ABC-type sugar transport system, ATPase component	COG03839	cd03225	TIGR00968
HUG12_09420	1	AAA family ATPase	QLG61927.1	['BioProject:PRJNA638230', 'BioSample:SAMN15183787']			ABC_tran	pfam00005	QLG61927.1	-	0.00028	ABC	5	arCOG00231	P	PstB	ABC-type phosphate transport system, ATPase component	COG01117	cd03260	TIGR00972
HUG12_09420	1	AAA family ATPase	QLG61927.1	['BioProject:PRJNA638230', 'BioSample:SAMN15183787']			ABC_tran	pfam00005	QLG61927.1	-	0.00028	ABC	5	arCOG00922	V	SalX	ABC-type antimicrobial peptide transport system, ATPase component	COG01136	cd03255	TIGR02673
HUG12_09420	1	AAA family ATPase	QLG61927.1	['BioProject:PRJNA638230', 'BioSample:SAMN15183787']			ABC_tran	pfam00005	QLG61927.1	-	0.00028	ABC	5	arCOG00924	E	LivF	ABC-type branched-chain amino acid transport system, ATPase component	COG00410	cd03224	TIGR03410
HUG12_09420	1	AAA family ATPase	QLG61927.1	['BioProject:PRJNA638230', 'BioSample:SAMN15183787']			ABC_tran	pfam00005	QLG61927.1	-	0.00028	ABC	5	arCOG00925	E	LivG	ABC-type branched-chain amino acid transport system, ATPase component	COG00411	cd03219	TIGR03411
HUG12_09420	1	AAA family ATPase	QLG61927.1	['BioProject:PRJNA638230', 'BioSample:SAMN15183787']			ABC_tran	pfam00005	QLG61927.1	-	0.00028	ABC	5	arCOG00926	E	LivG	ABC-type branched-chain amino acid transport system, ATPase component	COG00411	cd03219	TIGR03411
HUG12_09420	1	AAA family ATPase	QLG61927.1	['BioProject:PRJNA638230', 'BioSample:SAMN15183787']			ABC_tran	pfam00005	QLG61927.1	-	0.00028	ABC	5	arCOG00927	R	-	Uncharacterized ABC-type transport system, ATPase component	COG04674	cd03219	TIGR03411
HUG12_09420	1	AAA family ATPase	QLG61927.1	['BioProject:PRJNA638230', 'BioSample:SAMN15183787']			ABC_tran	pfam00005	QLG61927.1	-	0.00028	ABC	5	arCOG03228	V	SalX	ABC-type antimicrobial peptide transport system, ATPase component	COG01136	cd03226	TIGR02857
HUG12_09420	1	AAA family ATPase	QLG61927.1	['BioProject:PRJNA638230', 'BioSample:SAMN15183787']			ABC_tran	pfam00005	QLG61927.1	-	0.00028	ABC	5	arCOG04236	O	SufC	Cysteine desulfurase activator ATPase	COG00396	cd03217	TIGR01978
HUG12_09420	1	AAA family ATPase	QLG61927.1	['BioProject:PRJNA638230', 'BioSample:SAMN15183787']			ABC_tran	pfam00005	QLG61927.1	-	0.00028	ABC	5	arCOG04297	R	-	ABC-type ATPase fused to a predicted acetyltransferase and Zn ribbon domain	COG02401	cd03255	TIGR02211
HUG12_09420	1	AAA family ATPase	QLG61927.1	['BioProject:PRJNA638230', 'BioSample:SAMN15183787']			ABC_tran	pfam00005	QLG61927.1	-	0.00028	ABC	5	arCOG05192	E	DppF	ABC-type dipeptide/oligopeptide/nickel transport system, ATPase component	COG01124	cd03257	TIGR02211
HUG12_09420	1	AAA family ATPase	QLG61927.1	['BioProject:PRJNA638230', 'BioSample:SAMN15183787']			ABC_tran	pfam00005	QLG61927.1	-	0.00028	ABC	5	arCOG05270	P	ModF	ABC-type molybdenum transport system, ATPase component/photorepair protein PhrA	COG01119	cd03235	TIGR01288
HUG12_09420	1	AAA family ATPase	QLG61927.1	['BioProject:PRJNA638230', 'BioSample:SAMN15183787']			ABC_tran	pfam00005	QLG61927.1	-	0.00028	ABC	5	arCOG05705	G	MalK	ABC-type sugar transport system, ATPase component	COG03839	cd03259	TIGR02142
HUG12_09420	1	AAA family ATPase	QLG61927.1	['BioProject:PRJNA638230', 'BioSample:SAMN15183787']			AAA_27	pfam13514	QLG61927.1	-	0.00076	AAA	13514	arCOG00373	R		Predicted ATPase	COG01196	cd03275	TIGR02169
HUG12_09420	1	AAA family ATPase	QLG61927.1	['BioProject:PRJNA638230', 'BioSample:SAMN15183787']			AAA_27	pfam13514	QLG61927.1	-	0.00076	AAA	13514	arCOG05240	U	Hia	Autotransporter adhesin	COG05295
HUG12_09420	1	AAA family ATPase	QLG61927.1	['BioProject:PRJNA638230', 'BioSample:SAMN15183787']			AAA_27	pfam13514	QLG61927.1	-	0.00076	AAA	13514	arCOG11379	R	-	Predicted ATPase with C-terminal HTH domain		cd12834	TIGR02168
HUG12_09420	1	AAA family ATPase	QLG61927.1	['BioProject:PRJNA638230', 'BioSample:SAMN15183787']			AAA_27	pfam13514	QLG61927.1	-	0.00076	AAA	13514	arCOG11742	S	-	Uncharacterized membrane protein
HUG12_09425	1	hypothetical protein	QLG61928.1	['BioProject:PRJNA638230', 'BioSample:SAMN15183787']					QLG61928.1
HUG12_09430	1	site-specific integrase	QLG61929.1	['BioProject:PRJNA638230', 'BioSample:SAMN15183787']			Phage_integrase	pfam00589	QLG61929.1	-	8.9e-15	Phage integrase	589	arCOG01245	X	XerC	XerD/XerC family integrase, often contains N-terminal HTH domain	COG00582	cd00798	TIGR02224
HUG12_09430	1	site-specific integrase	QLG61929.1	['BioProject:PRJNA638230', 'BioSample:SAMN15183787']			Phage_integrase	pfam00589	QLG61929.1	-	8.9e-15	Phage integrase	589	arCOG01247	L	XerD	Site-specific recombinase XerD	COG04974	cd00397	TIGR02249
HUG12_09430	1	site-specific integrase	QLG61929.1	['BioProject:PRJNA638230', 'BioSample:SAMN15183787']			Phage_integrase	pfam00589	QLG61929.1	-	8.9e-15	Phage integrase	589	arCOG01248	X	XerC	XerD/XerC family integrase	COG00582	cd00798	TIGR02225
HUG12_09430	1	site-specific integrase	QLG61929.1	['BioProject:PRJNA638230', 'BioSample:SAMN15183787']			Phage_integrase	pfam00589	QLG61929.1	-	8.9e-15	Phage integrase	589	arCOG01250	X	XerC	XerD/XerC family integrase	COG00582	cd00397	TIGR02224
HUG12_09430	1	site-specific integrase	QLG61929.1	['BioProject:PRJNA638230', 'BioSample:SAMN15183787']			Phage_integrase	pfam00589	QLG61929.1	-	8.9e-15	Phage integrase	589	arCOG02282	X	XerC	XerD/XerC family integrase	COG00582	cd00397	TIGR02225
HUG12_09430	1	site-specific integrase	QLG61929.1	['BioProject:PRJNA638230', 'BioSample:SAMN15183787']			Phage_integrase	pfam00589	QLG61929.1	-	8.9e-15	Phage integrase	589	arCOG03989	X	XerC	XerD/XerC family integrase	COG00582	cd00397
HUG12_09430	1	site-specific integrase	QLG61929.1	['BioProject:PRJNA638230', 'BioSample:SAMN15183787']			Phage_integrase	pfam00589	QLG61929.1	-	8.9e-15	Phage integrase	589	arCOG04506	X	XerC	XerD/XerC family integrase	COG00582	cd00397
HUG12_09430	1	site-specific integrase	QLG61929.1	['BioProject:PRJNA638230', 'BioSample:SAMN15183787']			Phage_integrase	pfam00589	QLG61929.1	-	8.9e-15	Phage integrase	589	arCOG06451	X	XerC	XerD/XerC family integrase	COG00582	cd00397	TIGR02224
HUG12_09430	1	site-specific integrase	QLG61929.1	['BioProject:PRJNA638230', 'BioSample:SAMN15183787']			Phage_integrase	pfam00589	QLG61929.1	-	8.9e-15	Phage integrase	589	arCOG06578	X	XerC	XerD/XerC family integrase	COG00582	cd00397
HUG12_09430	1	site-specific integrase	QLG61929.1	['BioProject:PRJNA638230', 'BioSample:SAMN15183787']			Phage_integrase	pfam00589	QLG61929.1	-	8.9e-15	Phage integrase	589	arCOG08889	X	XerC	XerD/XerC family integrase	COG00582	cd00801	TIGR02225
HUG12_09430	1	site-specific integrase	QLG61929.1	['BioProject:PRJNA638230', 'BioSample:SAMN15183787']			Phage_int_SAM_1	pfam02899	QLG61929.1	-	4.2e-07	Phage integrase, N-terminal SAM-like	2899
HUG12_09435	1	hypothetical protein	QLG61930.1	['BioProject:PRJNA638230', 'BioSample:SAMN15183787']					QLG61930.1
HUG12_09440	1	hypothetical protein	QLG61931.1	['BioProject:PRJNA638230', 'BioSample:SAMN15183787']					QLG61931.1
HUG12_09445	1	RecQ family ATP-dependent DNA helicase	QLG64036.1	['BioProject:PRJNA638230', 'BioSample:SAMN15183787']	3.6.4.12		DEAD	pfam00270	QLG64036.1	-	4e-18	DEAD/DEAH box	270	arCOG01444	V	Cas3	CRISPR-associated helicase Cas3	COG01203	cd09639	TIGR01587
HUG12_09445	1	RecQ family ATP-dependent DNA helicase	QLG64036.1	['BioProject:PRJNA638230', 'BioSample:SAMN15183787']	3.6.4.12		DEAD	pfam00270	QLG64036.1	-	4e-18	DEAD/DEAH box	270	arCOG03483	V	Cas3d	CRISPR-Cas system related heleicase, Cas3 (C-terminal HD nuclease domain)	COG01203	cd09710	TIGR03158
HUG12_09445	1	RecQ family ATP-dependent DNA helicase	QLG64036.1	['BioProject:PRJNA638230', 'BioSample:SAMN15183787']	3.6.4.12		DEAD	pfam00270	QLG64036.1	-	4e-18	DEAD/DEAH box	270	arCOG07494	V	-	DEAD-box helicase, probable R-M system subunit	COG00610	cd00046	TIGR00643
HUG12_09445	1	RecQ family ATP-dependent DNA helicase	QLG64036.1	['BioProject:PRJNA638230', 'BioSample:SAMN15183787']	3.6.4.12		Helicase_C	pfam00271	QLG64036.1	-	4.4e-13	Helicase conserved C-terminal	271	arCOG00886	K	HepA	Superfamily II DNA/RNA helicase, SNF2 family	COG00553	cd00046,cd00079
HUG12_09445	1	RecQ family ATP-dependent DNA helicase	QLG64036.1	['BioProject:PRJNA638230', 'BioSample:SAMN15183787']	3.6.4.12		Helicase_C	pfam00271	QLG64036.1	-	4.4e-13	Helicase conserved C-terminal	271	arCOG03948	K	SSL2	DNA or RNA helicase of superfamily II	COG01061	cd00079
HUG12_09445	1	RecQ family ATP-dependent DNA helicase	QLG64036.1	['BioProject:PRJNA638230', 'BioSample:SAMN15183787']	3.6.4.12		ResIII	pfam04851	QLG64036.1	-	1.2e-10	Type III restriction enzyme, res	4851	arCOG00885	K	SSL2	DNA or RNA helicase of superfamily II	COG01061	cd00046
HUG12_09445	1	RecQ family ATP-dependent DNA helicase	QLG64036.1	['BioProject:PRJNA638230', 'BioSample:SAMN15183787']	3.6.4.12		ResIII	pfam04851	QLG64036.1	-	1.2e-10	Type III restriction enzyme, res	4851	arCOG06887	V	-	Restriction endonuclease	COG03587	cd00046
HUG12_09445	1	RecQ family ATP-dependent DNA helicase	QLG64036.1	['BioProject:PRJNA638230', 'BioSample:SAMN15183787']	3.6.4.12		AAA_30	pfam13604	QLG64036.1	-	4.6e-05	AAA	13604
HUG12_09450	1	PD-(D/E)XK nuclease family protein	QLG61932.1	['BioProject:PRJNA638230', 'BioSample:SAMN15183787']			PDDEXK_4	pfam14281	QLG61932.1	-	1.5e-14	PD-(D/E)XK nuclease	14281	arCOG08985	L	-	PD-(DE)xK superfamily endonuclease
HUG12_09455	1	hypothetical protein	QLG61933.1	['BioProject:PRJNA638230', 'BioSample:SAMN15183787']					QLG61933.1
HUG12_09460	1	DUF429 domain-containing protein	QLG61934.1	['BioProject:PRJNA638230', 'BioSample:SAMN15183787']			DUF429	pfam04250	QLG61934.1	-	3.7e-31	Protein of unknown function	4250	arCOG04409	R	-	Predicted nuclease (RNAse H fold)	COG02410
HUG12_09460	1	DUF429 domain-containing protein	QLG61934.1	['BioProject:PRJNA638230', 'BioSample:SAMN15183787']			DUF429	pfam04250	QLG61934.1	-	3.7e-31	Protein of unknown function	4250	arCOG04711	R	-	Predicted nuclease, RNAse H fold	COG04923
HUG12_09465	1	hypothetical protein	QLG64037.1	['BioProject:PRJNA638230', 'BioSample:SAMN15183787']					QLG64037.1
HUG12_09470	1	hypothetical protein	QLG61935.1	['BioProject:PRJNA638230', 'BioSample:SAMN15183787']					QLG61935.1
HUG12_09475	1	DEAD/DEAH box helicase	QLG61936.1	['BioProject:PRJNA638230', 'BioSample:SAMN15183787']			DEAD	pfam00270	QLG61936.1	-	1.1e-21	DEAD/DEAH box	270	arCOG01444	V	Cas3	CRISPR-associated helicase Cas3	COG01203	cd09639	TIGR01587
HUG12_09475	1	DEAD/DEAH box helicase	QLG61936.1	['BioProject:PRJNA638230', 'BioSample:SAMN15183787']			DEAD	pfam00270	QLG61936.1	-	1.1e-21	DEAD/DEAH box	270	arCOG03483	V	Cas3d	CRISPR-Cas system related heleicase, Cas3 (C-terminal HD nuclease domain)	COG01203	cd09710	TIGR03158
HUG12_09475	1	DEAD/DEAH box helicase	QLG61936.1	['BioProject:PRJNA638230', 'BioSample:SAMN15183787']			DEAD	pfam00270	QLG61936.1	-	1.1e-21	DEAD/DEAH box	270	arCOG07494	V	-	DEAD-box helicase, probable R-M system subunit	COG00610	cd00046	TIGR00643
HUG12_09475	1	DEAD/DEAH box helicase	QLG61936.1	['BioProject:PRJNA638230', 'BioSample:SAMN15183787']			ResIII	pfam04851	QLG61936.1	-	6.6e-10	Type III restriction enzyme, res	4851	arCOG00885	K	SSL2	DNA or RNA helicase of superfamily II	COG01061	cd00046
HUG12_09475	1	DEAD/DEAH box helicase	QLG61936.1	['BioProject:PRJNA638230', 'BioSample:SAMN15183787']			ResIII	pfam04851	QLG61936.1	-	6.6e-10	Type III restriction enzyme, res	4851	arCOG06887	V	-	Restriction endonuclease	COG03587	cd00046
HUG12_09480	1	DUF4268 domain-containing protein	QLG61937.1	['BioProject:PRJNA638230', 'BioSample:SAMN15183787']			DUF4268	pfam14088	QLG61937.1	-	2.2e-32	Domain of unknown function	14088	arCOG06885	L	-	Predicted nuclease of the RecB family
HUG12_09485	1	transcription factor	QLG61938.1	['BioProject:PRJNA638230', 'BioSample:SAMN15183787']			TBP	pfam00352	QLG61938.1	-	8.1e-27	Transcription factor TFIID (or TATA-binding protein,	352
HUG12_09490	1	TATA-box-binding protein	QLG61939.1	['BioProject:PRJNA638230', 'BioSample:SAMN15183787']			TBP	pfam00352	QLG61939.1	-	3e-43	Transcription factor TFIID (or TATA-binding protein,	352
HUG12_09490	1	TATA-box-binding protein	QLG61939.1	['BioProject:PRJNA638230', 'BioSample:SAMN15183787']			DUF3378	pfam11858	QLG61939.1	-	1.2e-05	Domain of unknown function	11858
HUG12_09495	1	Eco57I restriction-modification methylase domain-containing protein	QLG64038.1	['BioProject:PRJNA638230', 'BioSample:SAMN15183787']			N6_Mtase	pfam02384	QLG64038.1	-	1.5e-12	N-6 DNA	2384	arCOG04814	V	-	Type II restriction enzyme, methylase subunit	COG01002		TIGR02987
HUG12_09495	1	Eco57I restriction-modification methylase domain-containing protein	QLG64038.1	['BioProject:PRJNA638230', 'BioSample:SAMN15183787']			N6_Mtase	pfam02384	QLG64038.1	-	1.5e-12	N-6 DNA	2384	arCOG09048	S	-	Uncharacterized protein	SC.00832
HUG12_09495	1	Eco57I restriction-modification methylase domain-containing protein	QLG64038.1	['BioProject:PRJNA638230', 'BioSample:SAMN15183787']			Eco57I	pfam07669	QLG64038.1	-	2.8e-06	Eco57I restriction-modification	7669
HUG12_09505	1	tyrosine-type recombinase/integrase	QLG61940.1	['BioProject:PRJNA638230', 'BioSample:SAMN15183787']			Phage_integrase	pfam00589	QLG61940.1	-	3.8e-11	Phage integrase	589	arCOG01245	X	XerC	XerD/XerC family integrase, often contains N-terminal HTH domain	COG00582	cd00798	TIGR02224
HUG12_09505	1	tyrosine-type recombinase/integrase	QLG61940.1	['BioProject:PRJNA638230', 'BioSample:SAMN15183787']			Phage_integrase	pfam00589	QLG61940.1	-	3.8e-11	Phage integrase	589	arCOG01247	L	XerD	Site-specific recombinase XerD	COG04974	cd00397	TIGR02249
HUG12_09505	1	tyrosine-type recombinase/integrase	QLG61940.1	['BioProject:PRJNA638230', 'BioSample:SAMN15183787']			Phage_integrase	pfam00589	QLG61940.1	-	3.8e-11	Phage integrase	589	arCOG01248	X	XerC	XerD/XerC family integrase	COG00582	cd00798	TIGR02225
HUG12_09505	1	tyrosine-type recombinase/integrase	QLG61940.1	['BioProject:PRJNA638230', 'BioSample:SAMN15183787']			Phage_integrase	pfam00589	QLG61940.1	-	3.8e-11	Phage integrase	589	arCOG01250	X	XerC	XerD/XerC family integrase	COG00582	cd00397	TIGR02224
HUG12_09505	1	tyrosine-type recombinase/integrase	QLG61940.1	['BioProject:PRJNA638230', 'BioSample:SAMN15183787']			Phage_integrase	pfam00589	QLG61940.1	-	3.8e-11	Phage integrase	589	arCOG02282	X	XerC	XerD/XerC family integrase	COG00582	cd00397	TIGR02225
HUG12_09505	1	tyrosine-type recombinase/integrase	QLG61940.1	['BioProject:PRJNA638230', 'BioSample:SAMN15183787']			Phage_integrase	pfam00589	QLG61940.1	-	3.8e-11	Phage integrase	589	arCOG03989	X	XerC	XerD/XerC family integrase	COG00582	cd00397
HUG12_09505	1	tyrosine-type recombinase/integrase	QLG61940.1	['BioProject:PRJNA638230', 'BioSample:SAMN15183787']			Phage_integrase	pfam00589	QLG61940.1	-	3.8e-11	Phage integrase	589	arCOG04506	X	XerC	XerD/XerC family integrase	COG00582	cd00397
HUG12_09505	1	tyrosine-type recombinase/integrase	QLG61940.1	['BioProject:PRJNA638230', 'BioSample:SAMN15183787']			Phage_integrase	pfam00589	QLG61940.1	-	3.8e-11	Phage integrase	589	arCOG06451	X	XerC	XerD/XerC family integrase	COG00582	cd00397	TIGR02224
HUG12_09505	1	tyrosine-type recombinase/integrase	QLG61940.1	['BioProject:PRJNA638230', 'BioSample:SAMN15183787']			Phage_integrase	pfam00589	QLG61940.1	-	3.8e-11	Phage integrase	589	arCOG06578	X	XerC	XerD/XerC family integrase	COG00582	cd00397
HUG12_09505	1	tyrosine-type recombinase/integrase	QLG61940.1	['BioProject:PRJNA638230', 'BioSample:SAMN15183787']			Phage_integrase	pfam00589	QLG61940.1	-	3.8e-11	Phage integrase	589	arCOG08889	X	XerC	XerD/XerC family integrase	COG00582	cd00801	TIGR02225
HUG12_09505	1	tyrosine-type recombinase/integrase	QLG61940.1	['BioProject:PRJNA638230', 'BioSample:SAMN15183787']			Phage_int_SAM_1	pfam02899	QLG61940.1	-	0.00012	Phage integrase, N-terminal SAM-like	2899
HUG12_09510	1	site-specific integrase	QLG61941.1	['BioProject:PRJNA638230', 'BioSample:SAMN15183787']			Phage_int_SAM_5	pfam13102	QLG61941.1	-	0.00011	Phage integrase SAM-like	13102
HUG12_09510	1	site-specific integrase	QLG61941.1	['BioProject:PRJNA638230', 'BioSample:SAMN15183787']			Phage_int_SAM_1	pfam02899	QLG61941.1	-	0.00075	Phage integrase, N-terminal SAM-like	2899
HUG12_09515	1	hypothetical protein	QLG61942.1	['BioProject:PRJNA638230', 'BioSample:SAMN15183787']					QLG61942.1
HUG12_09520	1	hypothetical protein	QLG61943.1	['BioProject:PRJNA638230', 'BioSample:SAMN15183787']			HTH_45	pfam14947	QLG61943.1	-	1.3e-05	Winged	14947	arCOG01055	K	-	Transcriptional regulator, contains HTH domain	COG03432
HUG12_09520	1	hypothetical protein	QLG61943.1	['BioProject:PRJNA638230', 'BioSample:SAMN15183787']			HTH_45	pfam14947	QLG61943.1	-	1.3e-05	Winged	14947	arCOG01061	K	-	Transcriptional regulator, contains HTH domain	COG03432
HUG12_09520	1	hypothetical protein	QLG61943.1	['BioProject:PRJNA638230', 'BioSample:SAMN15183787']			HTH_45	pfam14947	QLG61943.1	-	1.3e-05	Winged	14947	arCOG01062	K	-	Transcriptional regulator, contains HTH domain	COG03432
HUG12_09525	1	hypothetical protein	QLG61944.1	['BioProject:PRJNA638230', 'BioSample:SAMN15183787']					QLG61944.1
HUG12_09530	1	hypothetical protein	QLG61945.1	['BioProject:PRJNA638230', 'BioSample:SAMN15183787']					QLG61945.1
HUG12_09535	1	ThiF family adenylyltransferase	QLG61946.1	['BioProject:PRJNA638230', 'BioSample:SAMN15183787']			ThiF	pfam00899	QLG61946.1	-	4.5e-41	ThiF	899	arCOG01677	H	HcgE	Iron-guanylylpyridinol (FeGP) cofactor biosynthesis protein, Guanylylpyridinol ThiF/HesA family	COG04015	cd01483	TIGR02354
HUG12_09540	1	hypothetical protein	QLG61947.1	['BioProject:PRJNA638230', 'BioSample:SAMN15183787']					QLG61947.1
HUG12_09545	1	hypothetical protein	QLG61948.1	['BioProject:PRJNA638230', 'BioSample:SAMN15183787']					QLG61948.1
HUG12_09550	1	hypothetical protein	QLG61949.1	['BioProject:PRJNA638230', 'BioSample:SAMN15183787']					QLG61949.1
HUG12_09555	1	hypothetical protein	QLG61950.1	['BioProject:PRJNA638230', 'BioSample:SAMN15183787']					QLG61950.1
HUG12_09560	1	hypothetical protein	QLG61951.1	['BioProject:PRJNA638230', 'BioSample:SAMN15183787']					QLG61951.1
HUG12_09565	1	hypothetical protein	QLG61952.1	['BioProject:PRJNA638230', 'BioSample:SAMN15183787']					QLG61952.1
HUG12_09570	1	hypothetical protein	QLG61953.1	['BioProject:PRJNA638230', 'BioSample:SAMN15183787']					QLG61953.1
HUG12_09575	1	hypothetical protein	QLG61954.1	['BioProject:PRJNA638230', 'BioSample:SAMN15183787']					QLG61954.1
HUG12_09580	1	hypothetical protein	QLG61955.1	['BioProject:PRJNA638230', 'BioSample:SAMN15183787']			tRNA_anti-codon	pfam01336	QLG61955.1	-	9.8e-08	OB-fold nucleic acid binding	1336	arCOG03400	R	-	Predicted RNA-binding protein, contains TRAM domain	COG04085	cd04485
HUG12_09580	1	hypothetical protein	QLG61955.1	['BioProject:PRJNA638230', 'BioSample:SAMN15183787']			tRNA_anti-codon	pfam01336	QLG61955.1	-	9.8e-08	OB-fold nucleic acid binding	1336	arCOG05052	R	-	Predicted RNA-binding protein, contains TRAM domain	COG04085	cd03524
HUG12_09585	1	hypothetical protein	QLG61956.1	['BioProject:PRJNA638230', 'BioSample:SAMN15183787']					QLG61956.1
HUG12_09590	1	HNH endonuclease	QLG61957.1	['BioProject:PRJNA638230', 'BioSample:SAMN15183787']			HNH	pfam01844	QLG61957.1	-	2.3e-07	HNH	1844	arCOG03898	V	McrA	Restriction endonuclease, McrA/HNH family	COG01403	cd00085
HUG12_09590	1	HNH endonuclease	QLG61957.1	['BioProject:PRJNA638230', 'BioSample:SAMN15183787']			HNH	pfam01844	QLG61957.1	-	2.3e-07	HNH	1844	arCOG06811	V	-	Restriction endonuclease, HNH family	COG03183	cd00085
HUG12_09590	1	HNH endonuclease	QLG61957.1	['BioProject:PRJNA638230', 'BioSample:SAMN15183787']			HNH	pfam01844	QLG61957.1	-	2.3e-07	HNH	1844	arCOG08099	V	-	HNH family endonuclease		cd00085
HUG12_09590	1	HNH endonuclease	QLG61957.1	['BioProject:PRJNA638230', 'BioSample:SAMN15183787']			HNH	pfam01844	QLG61957.1	-	2.3e-07	HNH	1844	arCOG10446	V	-	Restriction endonuclease, McrA/HNH family	COG01403	cd00085
HUG12_09590	1	HNH endonuclease	QLG61957.1	['BioProject:PRJNA638230', 'BioSample:SAMN15183787']			HNH_5	pfam14279	QLG61957.1	-	4.9e-06	HNH	14279
HUG12_09590	1	HNH endonuclease	QLG61957.1	['BioProject:PRJNA638230', 'BioSample:SAMN15183787']			Cdc6_C	pfam09079	QLG61957.1	-	0.00018	CDC6, C terminal winged helix	9079
HUG12_09595	1	minichromosome maintenance protein MCM	QLG61958.1	['BioProject:PRJNA638230', 'BioSample:SAMN15183787']			MCM	pfam00493	QLG61958.1	-	1.1e-37	MCM P-loop	493
HUG12_09595	1	minichromosome maintenance protein MCM	QLG61958.1	['BioProject:PRJNA638230', 'BioSample:SAMN15183787']			MCM_lid	pfam17855	QLG61958.1	-	7.2e-12	MCM AAA-lid	17855
HUG12_09595	1	minichromosome maintenance protein MCM	QLG61958.1	['BioProject:PRJNA638230', 'BioSample:SAMN15183787']			MCM_OB	pfam17207	QLG61958.1	-	1.3e-08	MCM OB	17207
HUG12_09595	1	minichromosome maintenance protein MCM	QLG61958.1	['BioProject:PRJNA638230', 'BioSample:SAMN15183787']			Mg_chelatase	pfam01078	QLG61958.1	-	2.8e-06	Magnesium chelatase, subunit	1078	arCOG06456	O	-	Predicted ATPase with chaperone activity	COG00606		TIGR00368
HUG12_09595	1	minichromosome maintenance protein MCM	QLG61958.1	['BioProject:PRJNA638230', 'BioSample:SAMN15183787']			AAA_5	pfam07728	QLG61958.1	-	0.00043	AAA domain (dynein-related	7728	arCOG00436	N	-	MoxR-like ATPase	COG00714	cd00009	TIGR00764
HUG12_09595	1	minichromosome maintenance protein MCM	QLG61958.1	['BioProject:PRJNA638230', 'BioSample:SAMN15183787']			AAA_5	pfam07728	QLG61958.1	-	0.00043	AAA domain (dynein-related	7728	arCOG00438	R	-	AAA family ATPase	COG01239	cd00009	TIGR02442
HUG12_09595	1	minichromosome maintenance protein MCM	QLG61958.1	['BioProject:PRJNA638230', 'BioSample:SAMN15183787']			AAA_5	pfam07728	QLG61958.1	-	0.00043	AAA domain (dynein-related	7728	arCOG00441	N	GvpN	MoxR-like ATPase	COG00714	cd00009	TIGR02640
HUG12_09595	1	minichromosome maintenance protein MCM	QLG61958.1	['BioProject:PRJNA638230', 'BioSample:SAMN15183787']			AAA_5	pfam07728	QLG61958.1	-	0.00043	AAA domain (dynein-related	7728	arCOG03779	V	McrB	GTPase subunit of restriction endonuclease	COG01401	cd00009	TIGR03499
HUG12_09595	1	minichromosome maintenance protein MCM	QLG61958.1	['BioProject:PRJNA638230', 'BioSample:SAMN15183787']			Sigma54_activat	pfam00158	QLG61958.1	-	0.00046	Sigma-54 interaction	158
HUG12_09600	1	hypothetical protein	QLG61959.1	['BioProject:PRJNA638230', 'BioSample:SAMN15183787']					QLG61959.1
HUG12_09605	1	hypothetical protein	QLG61960.1	['BioProject:PRJNA638230', 'BioSample:SAMN15183787']					QLG61960.1
HUG12_09610	1	hypothetical protein	QLG61961.1	['BioProject:PRJNA638230', 'BioSample:SAMN15183787']			VAPB_antitox	pfam02697	QLG61961.1	-	3.4e-07	Putative	2697	arCOG02681	V	VapB3	RHH/copG family antitoxin	COG01753
HUG12_09610	1	hypothetical protein	QLG61961.1	['BioProject:PRJNA638230', 'BioSample:SAMN15183787']			VAPB_antitox	pfam02697	QLG61961.1	-	3.4e-07	Putative	2697	arCOG08146	V	VapB3	RHH/copG family antitoxin	COG01753
HUG12_09610	1	hypothetical protein	QLG61961.1	['BioProject:PRJNA638230', 'BioSample:SAMN15183787']			VAPB_antitox	pfam02697	QLG61961.1	-	3.4e-07	Putative	2697	arCOG08550	V	VapB3	RHH/copG family antitoxin	COG01753
HUG12_09615	1	hypothetical protein	QLG61962.1	['BioProject:PRJNA638230', 'BioSample:SAMN15183787']					QLG61962.1
HUG12_09620	1	hypothetical protein	QLG61963.1	['BioProject:PRJNA638230', 'BioSample:SAMN15183787']					QLG61963.1
HUG12_09625	1	hypothetical protein	QLG61964.1	['BioProject:PRJNA638230', 'BioSample:SAMN15183787']					QLG61964.1
HUG12_09630	1	hypothetical protein	QLG61965.1	['BioProject:PRJNA638230', 'BioSample:SAMN15183787']					QLG61965.1
HUG12_09635	1	hypothetical protein	QLG61966.1	['BioProject:PRJNA638230', 'BioSample:SAMN15183787']					QLG61966.1
HUG12_09640	1	hypothetical protein	QLG61967.1	['BioProject:PRJNA638230', 'BioSample:SAMN15183787']					QLG61967.1
HUG12_09645	1	hypothetical protein	QLG61968.1	['BioProject:PRJNA638230', 'BioSample:SAMN15183787']					QLG61968.1
HUG12_09650	1	ATP-binding protein	QLG61969.1	['BioProject:PRJNA638230', 'BioSample:SAMN15183787']			DUF87	pfam01935	QLG61969.1	-	0.0003	Helicase HerA, central	1935	arCOG00280	L	-	HerA helicase	COG00433	cd01127
HUG12_09650	1	ATP-binding protein	QLG61969.1	['BioProject:PRJNA638230', 'BioSample:SAMN15183787']			DUF87	pfam01935	QLG61969.1	-	0.0003	Helicase HerA, central	1935	arCOG00283	L	-	HerA helicase	COG00433		TIGR02525
HUG12_09655	1	hypothetical protein	QLG61970.1	['BioProject:PRJNA638230', 'BioSample:SAMN15183787']					QLG61970.1
HUG12_09660	1	ATP-binding protein	QLG61971.1	['BioProject:PRJNA638230', 'BioSample:SAMN15183787']			DUF853	pfam05872	QLG61971.1	-	7.2e-05	Bacterial protein of unknown function	5872
HUG12_09660	1	ATP-binding protein	QLG61971.1	['BioProject:PRJNA638230', 'BioSample:SAMN15183787']			TrwB_AAD_bind	pfam10412	QLG61971.1	-	0.00013	Type IV secretion-system coupling protein DNA-binding	10412
HUG12_09660	1	ATP-binding protein	QLG61971.1	['BioProject:PRJNA638230', 'BioSample:SAMN15183787']			AAA	pfam00004	QLG61971.1	-	0.00035	ATPase family associated with various cellular activities	4	arCOG00470	L	RFCL	Clamp loader ATPase, large subunit	COG00470	cd00009	TIGR02397
HUG12_09660	1	ATP-binding protein	QLG61971.1	['BioProject:PRJNA638230', 'BioSample:SAMN15183787']			AAA	pfam00004	QLG61971.1	-	0.00035	ATPase family associated with various cellular activities	4	arCOG01306	O	RPT1	ATP-dependent 26S proteasome regulatory subunit	COG01222	cd00009	TIGR01242
HUG12_09660	1	ATP-binding protein	QLG61971.1	['BioProject:PRJNA638230', 'BioSample:SAMN15183787']			AAA	pfam00004	QLG61971.1	-	0.00035	ATPase family associated with various cellular activities	4	arCOG04163	R	-	Predicted ATPase (AAA+ superfamily)	COG01223	cd00009	TIGR01241
HUG12_09660	1	ATP-binding protein	QLG61971.1	['BioProject:PRJNA638230', 'BioSample:SAMN15183787']			AAA	pfam00004	QLG61971.1	-	0.00035	ATPase family associated with various cellular activities	4	arCOG04368	O	SpoVK	ATPase of the AAA+ class	COG00464	cd00009	TIGR01242
HUG12_09660	1	ATP-binding protein	QLG61971.1	['BioProject:PRJNA638230', 'BioSample:SAMN15183787']			AAA	pfam00004	QLG61971.1	-	0.00035	ATPase family associated with various cellular activities	4	arCOG09713	K	-	Transcriptional regulator, contains ATP-binding and MarR family HTH domains	COG01846
HUG12_09660	1	ATP-binding protein	QLG61971.1	['BioProject:PRJNA638230', 'BioSample:SAMN15183787']			DUF2075	pfam09848	QLG61971.1	-	0.00041	Uncharacterized conserved protein	9848
HUG12_09665	1	hypothetical protein	QLG61972.1	['BioProject:PRJNA638230', 'BioSample:SAMN15183787']					QLG61972.1
HUG12_09670	1	hypothetical protein	QLG61973.1	['BioProject:PRJNA638230', 'BioSample:SAMN15183787']					QLG61973.1
HUG12_09675	1	hypothetical protein	QLG61974.1	['BioProject:PRJNA638230', 'BioSample:SAMN15183787']					QLG61974.1
HUG12_09680	1	helix-turn-helix transcriptional regulator	QLG61975.1	['BioProject:PRJNA638230', 'BioSample:SAMN15183787']			HTH_20	pfam12840	QLG61975.1	-	7.6e-10	Helix-turn-helix	12840	arCOG00734	K	ArsR	Transcriptional regulator containing HTH domain, ArsR family	COG00640	cd00090
HUG12_09680	1	helix-turn-helix transcriptional regulator	QLG61975.1	['BioProject:PRJNA638230', 'BioSample:SAMN15183787']			HTH_20	pfam12840	QLG61975.1	-	7.6e-10	Helix-turn-helix	12840	arCOG00742	K	ArsR	Transcriptional regulator containing HTH domain, ArsR family	COG00640
HUG12_09680	1	helix-turn-helix transcriptional regulator	QLG61975.1	['BioProject:PRJNA638230', 'BioSample:SAMN15183787']			HTH_20	pfam12840	QLG61975.1	-	7.6e-10	Helix-turn-helix	12840	arCOG01679	K	ArsR	Transcriptional regulator containing HTH domain, ArsR family	COG00640	cd00090
HUG12_09680	1	helix-turn-helix transcriptional regulator	QLG61975.1	['BioProject:PRJNA638230', 'BioSample:SAMN15183787']			HTH_20	pfam12840	QLG61975.1	-	7.6e-10	Helix-turn-helix	12840	arCOG01682	K	ArsR	Transcriptional regulator containing HTH domain, ArsR family	COG00640	cd00090
HUG12_09680	1	helix-turn-helix transcriptional regulator	QLG61975.1	['BioProject:PRJNA638230', 'BioSample:SAMN15183787']			HTH_20	pfam12840	QLG61975.1	-	7.6e-10	Helix-turn-helix	12840	arCOG01685	K	ArsR	Transcriptional regulator containing HTH domain, ArsR family	COG00640	cd00090
HUG12_09680	1	helix-turn-helix transcriptional regulator	QLG61975.1	['BioProject:PRJNA638230', 'BioSample:SAMN15183787']			HTH_20	pfam12840	QLG61975.1	-	7.6e-10	Helix-turn-helix	12840	arCOG01686	K	ArsR	Transcriptional regulator containing HTH domain, ArsR family	COG00640	cd00090	TIGR02702
HUG12_09680	1	helix-turn-helix transcriptional regulator	QLG61975.1	['BioProject:PRJNA638230', 'BioSample:SAMN15183787']			HTH_20	pfam12840	QLG61975.1	-	7.6e-10	Helix-turn-helix	12840	arCOG01687	K	ArsR	Transcriptional regulator containing HTH domain, ArsR family	COG00640	cd00090
HUG12_09680	1	helix-turn-helix transcriptional regulator	QLG61975.1	['BioProject:PRJNA638230', 'BioSample:SAMN15183787']			HTH_20	pfam12840	QLG61975.1	-	7.6e-10	Helix-turn-helix	12840	arCOG02104	K	-	Transcriptional regulator, ArsR family	COG00640
HUG12_09680	1	helix-turn-helix transcriptional regulator	QLG61975.1	['BioProject:PRJNA638230', 'BioSample:SAMN15183787']			HTH_20	pfam12840	QLG61975.1	-	7.6e-10	Helix-turn-helix	12840	arCOG02756	K	-	Transcriptional regulator, contains HTH domain	COG04190	cd00090
HUG12_09680	1	helix-turn-helix transcriptional regulator	QLG61975.1	['BioProject:PRJNA638230', 'BioSample:SAMN15183787']			HTH_20	pfam12840	QLG61975.1	-	7.6e-10	Helix-turn-helix	12840	arCOG02809	K	-	Transcriptional regulator, implicated in bacteriocin system regulation, contains HTH domain	COG04742	cd00090
HUG12_09680	1	helix-turn-helix transcriptional regulator	QLG61975.1	['BioProject:PRJNA638230', 'BioSample:SAMN15183787']			HTH_20	pfam12840	QLG61975.1	-	7.6e-10	Helix-turn-helix	12840	arCOG03065	K	ArsR	Transcriptional regulator containing HTH domain, ArsR family	COG00640	cd00090	TIGR02944
HUG12_09680	1	helix-turn-helix transcriptional regulator	QLG61975.1	['BioProject:PRJNA638230', 'BioSample:SAMN15183787']			HTH_20	pfam12840	QLG61975.1	-	7.6e-10	Helix-turn-helix	12840	arCOG03067	K	ArsR	Transcriptional regulator containing HTH domain, ArsR family	COG00640	cd00090	TIGR01884
HUG12_09680	1	helix-turn-helix transcriptional regulator	QLG61975.1	['BioProject:PRJNA638230', 'BioSample:SAMN15183787']			HTH_20	pfam12840	QLG61975.1	-	7.6e-10	Helix-turn-helix	12840	arCOG03859	K	ArsR	Transcriptional regulator containing HTH domain, ArsR family	COG00640	cd00090
HUG12_09680	1	helix-turn-helix transcriptional regulator	QLG61975.1	['BioProject:PRJNA638230', 'BioSample:SAMN15183787']			HTH_20	pfam12840	QLG61975.1	-	7.6e-10	Helix-turn-helix	12840	arCOG03860	K	-	Predicted transcriptional regulator, contains HTH domain	COG00640
HUG12_09680	1	helix-turn-helix transcriptional regulator	QLG61975.1	['BioProject:PRJNA638230', 'BioSample:SAMN15183787']			HTH_20	pfam12840	QLG61975.1	-	7.6e-10	Helix-turn-helix	12840	arCOG04056	K	ArsR	Transcriptional regulator containing HTH domain, ArsR family	COG00640	cd00090	TIGR01884
HUG12_09680	1	helix-turn-helix transcriptional regulator	QLG61975.1	['BioProject:PRJNA638230', 'BioSample:SAMN15183787']			HTH_20	pfam12840	QLG61975.1	-	7.6e-10	Helix-turn-helix	12840	arCOG04439	K	ArsR	Transcriptional regulator containing HTH domain, ArsR family	COG00640	cd00090
HUG12_09680	1	helix-turn-helix transcriptional regulator	QLG61975.1	['BioProject:PRJNA638230', 'BioSample:SAMN15183787']			HTH_20	pfam12840	QLG61975.1	-	7.6e-10	Helix-turn-helix	12840	arCOG04688	K	-	Transcriptional regulator, contains HTH domain
HUG12_09680	1	helix-turn-helix transcriptional regulator	QLG61975.1	['BioProject:PRJNA638230', 'BioSample:SAMN15183787']			HTH_20	pfam12840	QLG61975.1	-	7.6e-10	Helix-turn-helix	12840	arCOG05152	K	-	Transcriptional regulator, contains HTH domain		cd00090
HUG12_09680	1	helix-turn-helix transcriptional regulator	QLG61975.1	['BioProject:PRJNA638230', 'BioSample:SAMN15183787']			HTH_20	pfam12840	QLG61975.1	-	7.6e-10	Helix-turn-helix	12840	arCOG05349	K	ArsR	Transcriptional regulator containing HTH domain, ArsR family	COG00640	cd00090
HUG12_09680	1	helix-turn-helix transcriptional regulator	QLG61975.1	['BioProject:PRJNA638230', 'BioSample:SAMN15183787']			HTH_20	pfam12840	QLG61975.1	-	7.6e-10	Helix-turn-helix	12840	arCOG05573	K	-	Transcriptional regulator, contains HTH domain	COG04742
HUG12_09680	1	helix-turn-helix transcriptional regulator	QLG61975.1	['BioProject:PRJNA638230', 'BioSample:SAMN15183787']			HTH_20	pfam12840	QLG61975.1	-	7.6e-10	Helix-turn-helix	12840	arCOG05817	K	-	Transcriptional regulator, contains wHTH domain
HUG12_09680	1	helix-turn-helix transcriptional regulator	QLG61975.1	['BioProject:PRJNA638230', 'BioSample:SAMN15183787']			HTH_20	pfam12840	QLG61975.1	-	7.6e-10	Helix-turn-helix	12840	arCOG05900	K	-	Predicted transcriptional regulator	COG03355	cd00090	TIGR00498
HUG12_09680	1	helix-turn-helix transcriptional regulator	QLG61975.1	['BioProject:PRJNA638230', 'BioSample:SAMN15183787']			HTH_20	pfam12840	QLG61975.1	-	7.6e-10	Helix-turn-helix	12840	arCOG09396	K	-	DNA-binding transcriptional regulator, IclR family	COG01414	cd00090	TIGR02431,TIGR01863
HUG12_09680	1	helix-turn-helix transcriptional regulator	QLG61975.1	['BioProject:PRJNA638230', 'BioSample:SAMN15183787']			HTH_20	pfam12840	QLG61975.1	-	7.6e-10	Helix-turn-helix	12840	arCOG09949	K	ArsR	Transcriptional regulator containing HTH domain, ArsR family	COG00640	cd00090	TIGR01843
HUG12_09685	1	hypothetical protein	QLG61976.1	['BioProject:PRJNA638230', 'BioSample:SAMN15183787']					QLG61976.1
HUG12_09690	1	hypothetical protein	QLG61977.1	['BioProject:PRJNA638230', 'BioSample:SAMN15183787']					QLG61977.1
HUG12_09695	1	hypothetical protein	QLG61978.1	['BioProject:PRJNA638230', 'BioSample:SAMN15183787']					QLG61978.1
HUG12_09700	1	hypothetical protein	QLG61979.1	['BioProject:PRJNA638230', 'BioSample:SAMN15183787']					QLG61979.1
HUG12_09705	1	hypothetical protein	QLG61980.1	['BioProject:PRJNA638230', 'BioSample:SAMN15183787']					QLG61980.1
HUG12_09710	1	hypothetical protein	QLG61981.1	['BioProject:PRJNA638230', 'BioSample:SAMN15183787']					QLG61981.1
HUG12_09715	1	hypothetical protein	QLG61982.1	['BioProject:PRJNA638230', 'BioSample:SAMN15183787']					QLG61982.1
HUG12_09720	1	hypothetical protein	QLG61983.1	['BioProject:PRJNA638230', 'BioSample:SAMN15183787']					QLG61983.1
HUG12_09725	1	hypothetical protein	QLG61984.1	['BioProject:PRJNA638230', 'BioSample:SAMN15183787']					QLG61984.1
HUG12_09730	1	HNH endonuclease	QLG61985.1	['BioProject:PRJNA638230', 'BioSample:SAMN15183787']			HNH	pfam01844	QLG61985.1	-	5.9e-12	HNH	1844	arCOG03898	V	McrA	Restriction endonuclease, McrA/HNH family	COG01403	cd00085
HUG12_09730	1	HNH endonuclease	QLG61985.1	['BioProject:PRJNA638230', 'BioSample:SAMN15183787']			HNH	pfam01844	QLG61985.1	-	5.9e-12	HNH	1844	arCOG06811	V	-	Restriction endonuclease, HNH family	COG03183	cd00085
HUG12_09730	1	HNH endonuclease	QLG61985.1	['BioProject:PRJNA638230', 'BioSample:SAMN15183787']			HNH	pfam01844	QLG61985.1	-	5.9e-12	HNH	1844	arCOG08099	V	-	HNH family endonuclease		cd00085
HUG12_09730	1	HNH endonuclease	QLG61985.1	['BioProject:PRJNA638230', 'BioSample:SAMN15183787']			HNH	pfam01844	QLG61985.1	-	5.9e-12	HNH	1844	arCOG10446	V	-	Restriction endonuclease, McrA/HNH family	COG01403	cd00085
HUG12_09730	1	HNH endonuclease	QLG61985.1	['BioProject:PRJNA638230', 'BioSample:SAMN15183787']			HNH_5	pfam14279	QLG61985.1	-	4.9e-07	HNH	14279
HUG12_09735	1	hypothetical protein	QLG61986.1	['BioProject:PRJNA638230', 'BioSample:SAMN15183787']			HEPN_Apea	pfam18739	QLG61986.1	-	0.00012	Apea-like	18739
HUG12_09740	1	DUF1931 domain-containing protein	QLG61987.1	['BioProject:PRJNA638230', 'BioSample:SAMN15183787']			DUF1931	pfam09123	QLG61987.1	-	0.00043	Domain of unknown function	9123	arCOG05087	S	-	Uncharacterized protein, DUF1931 family
HUG12_09745	1	hypothetical protein	QLG61988.1	['BioProject:PRJNA638230', 'BioSample:SAMN15183787']					QLG61988.1
HUG12_09750	1	hypothetical protein	QLG61989.1	['BioProject:PRJNA638230', 'BioSample:SAMN15183787']					QLG61989.1
HUG12_09755	1	type II toxin-antitoxin system CcdA family antitoxin	QLG61990.1	['BioProject:PRJNA638230', 'BioSample:SAMN15183787']			CcdA	pfam07362	QLG61990.1	-	1.5e-05	Post-segregation antitoxin	7362
HUG12_09760	1	hypothetical protein	QLG61991.1	['BioProject:PRJNA638230', 'BioSample:SAMN15183787']					QLG61991.1
HUG12_09765	1	hypothetical protein	QLG61992.1	['BioProject:PRJNA638230', 'BioSample:SAMN15183787']					QLG61992.1
HUG12_09770	1	hypothetical protein	QLG61993.1	['BioProject:PRJNA638230', 'BioSample:SAMN15183787']					QLG61993.1
HUG12_09775	1	hypothetical protein	QLG61994.1	['BioProject:PRJNA638230', 'BioSample:SAMN15183787']					QLG61994.1
HUG12_09780	1	hypothetical protein	QLG61995.1	['BioProject:PRJNA638230', 'BioSample:SAMN15183787']					QLG61995.1
HUG12_09785	1	hypothetical protein	QLG61996.1	['BioProject:PRJNA638230', 'BioSample:SAMN15183787']					QLG61996.1
HUG12_09790	1	hypothetical protein	QLG61997.1	['BioProject:PRJNA638230', 'BioSample:SAMN15183787']					QLG61997.1
HUG12_09795	1	hypothetical protein	QLG61998.1	['BioProject:PRJNA638230', 'BioSample:SAMN15183787']					QLG61998.1
HUG12_09800	1	site-specific integrase	QLG61999.1	['BioProject:PRJNA638230', 'BioSample:SAMN15183787']			Phage_integrase	pfam00589	QLG61999.1	-	1.9e-11	Phage integrase	589	arCOG01245	X	XerC	XerD/XerC family integrase, often contains N-terminal HTH domain	COG00582	cd00798	TIGR02224
HUG12_09800	1	site-specific integrase	QLG61999.1	['BioProject:PRJNA638230', 'BioSample:SAMN15183787']			Phage_integrase	pfam00589	QLG61999.1	-	1.9e-11	Phage integrase	589	arCOG01247	L	XerD	Site-specific recombinase XerD	COG04974	cd00397	TIGR02249
HUG12_09800	1	site-specific integrase	QLG61999.1	['BioProject:PRJNA638230', 'BioSample:SAMN15183787']			Phage_integrase	pfam00589	QLG61999.1	-	1.9e-11	Phage integrase	589	arCOG01248	X	XerC	XerD/XerC family integrase	COG00582	cd00798	TIGR02225
HUG12_09800	1	site-specific integrase	QLG61999.1	['BioProject:PRJNA638230', 'BioSample:SAMN15183787']			Phage_integrase	pfam00589	QLG61999.1	-	1.9e-11	Phage integrase	589	arCOG01250	X	XerC	XerD/XerC family integrase	COG00582	cd00397	TIGR02224
HUG12_09800	1	site-specific integrase	QLG61999.1	['BioProject:PRJNA638230', 'BioSample:SAMN15183787']			Phage_integrase	pfam00589	QLG61999.1	-	1.9e-11	Phage integrase	589	arCOG02282	X	XerC	XerD/XerC family integrase	COG00582	cd00397	TIGR02225
HUG12_09800	1	site-specific integrase	QLG61999.1	['BioProject:PRJNA638230', 'BioSample:SAMN15183787']			Phage_integrase	pfam00589	QLG61999.1	-	1.9e-11	Phage integrase	589	arCOG03989	X	XerC	XerD/XerC family integrase	COG00582	cd00397
HUG12_09800	1	site-specific integrase	QLG61999.1	['BioProject:PRJNA638230', 'BioSample:SAMN15183787']			Phage_integrase	pfam00589	QLG61999.1	-	1.9e-11	Phage integrase	589	arCOG04506	X	XerC	XerD/XerC family integrase	COG00582	cd00397
HUG12_09800	1	site-specific integrase	QLG61999.1	['BioProject:PRJNA638230', 'BioSample:SAMN15183787']			Phage_integrase	pfam00589	QLG61999.1	-	1.9e-11	Phage integrase	589	arCOG06451	X	XerC	XerD/XerC family integrase	COG00582	cd00397	TIGR02224
HUG12_09800	1	site-specific integrase	QLG61999.1	['BioProject:PRJNA638230', 'BioSample:SAMN15183787']			Phage_integrase	pfam00589	QLG61999.1	-	1.9e-11	Phage integrase	589	arCOG06578	X	XerC	XerD/XerC family integrase	COG00582	cd00397
HUG12_09800	1	site-specific integrase	QLG61999.1	['BioProject:PRJNA638230', 'BioSample:SAMN15183787']			Phage_integrase	pfam00589	QLG61999.1	-	1.9e-11	Phage integrase	589	arCOG08889	X	XerC	XerD/XerC family integrase	COG00582	cd00801	TIGR02225
HUG12_09805	1	hypothetical protein	QLG62000.1	['BioProject:PRJNA638230', 'BioSample:SAMN15183787']					QLG62000.1
HUG12_09810	1	hypothetical protein	QLG62001.1	['BioProject:PRJNA638230', 'BioSample:SAMN15183787']					QLG62001.1
HUG12_09815	1	hypothetical protein	QLG62002.1	['BioProject:PRJNA638230', 'BioSample:SAMN15183787']			Nuc_deoxyrib_tr	pfam05014	QLG62002.1	-	6.9e-06	Nucleoside	5014	arCOG02434	F	-	Nucleoside 2-deoxyribosyltransferase	COG03613	cd03822
HUG12_09815	1	hypothetical protein	QLG62002.1	['BioProject:PRJNA638230', 'BioSample:SAMN15183787']			Nuc_deoxyrib_tr	pfam05014	QLG62002.1	-	6.9e-06	Nucleoside	5014	arCOG02435	F	-	Nucleoside 2-deoxyribosyltransferase	COG03613
HUG12_09815	1	hypothetical protein	QLG62002.1	['BioProject:PRJNA638230', 'BioSample:SAMN15183787']			Nuc_deoxyri_tr2	pfam15891	QLG62002.1	-	7e-06	Nucleoside 2-deoxyribosyltransferase	15891
HUG12_09820	1	hypothetical protein	QLG62003.1	['BioProject:PRJNA638230', 'BioSample:SAMN15183787']					QLG62003.1
HUG12_09825	1	hypothetical protein	QLG62004.1	['BioProject:PRJNA638230', 'BioSample:SAMN15183787']					QLG62004.1
HUG12_09830	1	hypothetical protein	QLG62005.1	['BioProject:PRJNA638230', 'BioSample:SAMN15183787']					QLG62005.1
HUG12_09835	1	hypothetical protein	QLG62006.1	['BioProject:PRJNA638230', 'BioSample:SAMN15183787']					QLG62006.1
HUG12_09840	1	hypothetical protein	QLG62007.1	['BioProject:PRJNA638230', 'BioSample:SAMN15183787']					QLG62007.1
HUG12_09845	1	hypothetical protein	QLG62008.1	['BioProject:PRJNA638230', 'BioSample:SAMN15183787']					QLG62008.1
HUG12_09850	1	hypothetical protein	QLG62009.1	['BioProject:PRJNA638230', 'BioSample:SAMN15183787']					QLG62009.1
HUG12_09855	1	hypothetical protein	QLG62010.1	['BioProject:PRJNA638230', 'BioSample:SAMN15183787']					QLG62010.1
HUG12_09860	1	nucleoside-diphosphate kinase	QLG62011.1	['BioProject:PRJNA638230', 'BioSample:SAMN15183787']	2.7.4.6	ndk	NDK	pfam00334	QLG62011.1	-	2.9e-44	Nucleoside diphosphate	334	arCOG04313	F	Ndk	Nucleoside diphosphate kinase	COG00105	cd04413
HUG12_09865	1	hypothetical protein	QLG62012.1	['BioProject:PRJNA638230', 'BioSample:SAMN15183787']					QLG62012.1
HUG12_09870	1	hypothetical protein	QLG62013.1	['BioProject:PRJNA638230', 'BioSample:SAMN15183787']					QLG62013.1
HUG12_09875	1	DNA phosphorothioation system sulfurtransferase DndC	QLG62014.1	['BioProject:PRJNA638230', 'BioSample:SAMN15183787']		dndC	PAPS_reduct	pfam01507	QLG62014.1	-	7.8e-12	Phosphoadenosine phosphosulfate reductase	1507	arCOG00046	J	TilS	tRNA(Ile)-lysidine synthase TilS/MesJ	COG00037	cd01996	TIGR03573
HUG12_09875	1	DNA phosphorothioation system sulfurtransferase DndC	QLG62014.1	['BioProject:PRJNA638230', 'BioSample:SAMN15183787']		dndC	PAPS_reduct	pfam01507	QLG62014.1	-	7.8e-12	Phosphoadenosine phosphosulfate reductase	1507	arCOG00072	E	CysH	3'-phosphoadenosine 5'-phosphosulfate sulfotransferase (PAPS reductase)/FAD synthetase or related enzyme	COG00175	cd01713	TIGR00434
HUG12_09875	1	DNA phosphorothioation system sulfurtransferase DndC	QLG62014.1	['BioProject:PRJNA638230', 'BioSample:SAMN15183787']		dndC	PAPS_reduct	pfam01507	QLG62014.1	-	7.8e-12	Phosphoadenosine phosphosulfate reductase	1507	arCOG00073	E	CysH/DndC	PAPS reductase related enzyme fused to RNA-binding PUA domain and ferredoxin domain	COG00175	cd01713	TIGR00434
HUG12_09875	1	DNA phosphorothioation system sulfurtransferase DndC	QLG62014.1	['BioProject:PRJNA638230', 'BioSample:SAMN15183787']		dndC	PAPS_reduct	pfam01507	QLG62014.1	-	7.8e-12	Phosphoadenosine phosphosulfate reductase	1507	arCOG00074	E	CysH	3'-phosphoadenosine 5'-phosphosulfate sulfotransferase (PAPS reductase)/FAD synthetase or related enzyme	COG00175	cd01713	TIGR00434
HUG12_09875	1	DNA phosphorothioation system sulfurtransferase DndC	QLG62014.1	['BioProject:PRJNA638230', 'BioSample:SAMN15183787']		dndC	PAPS_reduct	pfam01507	QLG62014.1	-	7.8e-12	Phosphoadenosine phosphosulfate reductase	1507	arCOG00075	E	CysH	3'-phosphoadenosine 5'-phosphosulfate sulfotransferase (PAPS reductase)/FAD synthetase or related enzyme	COG00175	cd01713	TIGR02432
HUG12_09875	1	DNA phosphorothioation system sulfurtransferase DndC	QLG62014.1	['BioProject:PRJNA638230', 'BioSample:SAMN15183787']		dndC	PAPS_reduct	pfam01507	QLG62014.1	-	7.8e-12	Phosphoadenosine phosphosulfate reductase	1507	arCOG00124	E	CysH	3'-phosphoadenosine 5'-phosphosulfate sulfotransferase (PAPS reductase)/FAD synthetase or related enzyme	COG00175	cd01713	TIGR02055
HUG12_09880	1	DNA sulfur modification protein DndD	QLG62015.1	['BioProject:PRJNA638230', 'BioSample:SAMN15183787']		dndD	AAA_23	pfam13476	QLG62015.1	-	3.2e-20	AAA	13476	arCOG03240	L	RecF	Recombinational DNA repair ATPase RecF	COG01195	cd03240
HUG12_09880	1	DNA sulfur modification protein DndD	QLG62015.1	['BioProject:PRJNA638230', 'BioSample:SAMN15183787']		dndD	AAA_15	pfam13175	QLG62015.1	-	8.2e-09	AAA ATPase	13175	arCOG03235	L	-	Predicted ATP-dependent endonuclease of the OLD family	COG03593	cd03241,cd00267,cd01026	TIGR00611,TIGR01166
HUG12_09880	1	DNA sulfur modification protein DndD	QLG62015.1	['BioProject:PRJNA638230', 'BioSample:SAMN15183787']		dndD	AAA_15	pfam13175	QLG62015.1	-	8.2e-09	AAA ATPase	13175	arCOG03239	R	-	ATPase, predicted component of phage defense system	COG01106	cd03242	TIGR00611
HUG12_09880	1	DNA sulfur modification protein DndD	QLG62015.1	['BioProject:PRJNA638230', 'BioSample:SAMN15183787']		dndD	SMC_N	pfam02463	QLG62015.1	-	4.3e-07	RecF/RecN/SMC N terminal	2463	arCOG00369	L	-	Chromosome segregation ATPase, Smc family	COG01196	cd03278,cd03278	TIGR02169
HUG12_09880	1	DNA sulfur modification protein DndD	QLG62015.1	['BioProject:PRJNA638230', 'BioSample:SAMN15183787']		dndD	SMC_N	pfam02463	QLG62015.1	-	4.3e-07	RecF/RecN/SMC N terminal	2463	arCOG00371	D	Smc	Chromosome segregation ATPase	COG01196	cd03278,cd03278	TIGR02169
HUG12_09880	1	DNA sulfur modification protein DndD	QLG62015.1	['BioProject:PRJNA638230', 'BioSample:SAMN15183787']		dndD	AAA_21	pfam13304	QLG62015.1	-	7.2e-05	AAA domain, putative AbiEii toxin, Type IV TA	13304	arCOG05372	P	ZnuC	ABC-type Mn/Zn transport system, ATPase component	COG01121	cd03230	TIGR00968
HUG12_09880	1	DNA sulfur modification protein DndD	QLG62015.1	['BioProject:PRJNA638230', 'BioSample:SAMN15183787']		dndD	AAA_21	pfam13304	QLG62015.1	-	7.2e-05	AAA domain, putative AbiEii toxin, Type IV TA	13304	arCOG05702	R	-	P-loop ATPase	SC.00140	cd03242	TIGR00611
HUG12_09880	1	DNA sulfur modification protein DndD	QLG62015.1	['BioProject:PRJNA638230', 'BioSample:SAMN15183787']		dndD	AAA_21	pfam13304	QLG62015.1	-	7.2e-05	AAA domain, putative AbiEii toxin, Type IV TA	13304	arCOG06724	R	-	Predicted ATPase	COG03910	cd03227	TIGR00611
HUG12_09880	1	DNA sulfur modification protein DndD	QLG62015.1	['BioProject:PRJNA638230', 'BioSample:SAMN15183787']		dndD	AAA_21	pfam13304	QLG62015.1	-	7.2e-05	AAA domain, putative AbiEii toxin, Type IV TA	13304	arCOG06982	R	-	ABC-type ATPase		cd03214
HUG12_09880	1	DNA sulfur modification protein DndD	QLG62015.1	['BioProject:PRJNA638230', 'BioSample:SAMN15183787']		dndD	AAA_27	pfam13514	QLG62015.1	-	0.00053	AAA	13514	arCOG00373	R		Predicted ATPase	COG01196	cd03275	TIGR02169
HUG12_09880	1	DNA sulfur modification protein DndD	QLG62015.1	['BioProject:PRJNA638230', 'BioSample:SAMN15183787']		dndD	AAA_27	pfam13514	QLG62015.1	-	0.00053	AAA	13514	arCOG05240	U	Hia	Autotransporter adhesin	COG05295
HUG12_09880	1	DNA sulfur modification protein DndD	QLG62015.1	['BioProject:PRJNA638230', 'BioSample:SAMN15183787']		dndD	AAA_27	pfam13514	QLG62015.1	-	0.00053	AAA	13514	arCOG11379	R	-	Predicted ATPase with C-terminal HTH domain		cd12834	TIGR02168
HUG12_09880	1	DNA sulfur modification protein DndD	QLG62015.1	['BioProject:PRJNA638230', 'BioSample:SAMN15183787']		dndD	AAA_27	pfam13514	QLG62015.1	-	0.00053	AAA	13514	arCOG11742	S	-	Uncharacterized membrane protein
HUG12_09885	1	DNA sulfur modification protein DndE	QLG62016.1	['BioProject:PRJNA638230', 'BioSample:SAMN15183787']		dndE	DndE	pfam08870	QLG62016.1	-	1.1e-24	DNA sulphur modification protein	8870	arCOG09464	V	DndE	DNA sulfur modification DndE protein, DNA-binding with RHH domain			TIGR03184
HUG12_09890	1	cysteine desulfurase	QLG62017.1	['BioProject:PRJNA638230', 'BioSample:SAMN15183787']			Aminotran_5	pfam00266	QLG62017.1	-	3.1e-88	Aminotransferase	266	arCOG00065	O	csdA	Selenocysteine lyase/Cysteine desulfurase	COG00520	cd06453	TIGR01979
HUG12_09890	1	cysteine desulfurase	QLG62017.1	['BioProject:PRJNA638230', 'BioSample:SAMN15183787']			Aminotran_5	pfam00266	QLG62017.1	-	3.1e-88	Aminotransferase	266	arCOG00066	E	NifS/DndA	Cysteine sulfinate desulfinase/cysteine desulfurase or related enzyme	COG01104	cd06453	TIGR03402
HUG12_09890	1	cysteine desulfurase	QLG62017.1	['BioProject:PRJNA638230', 'BioSample:SAMN15183787']			Aminotran_5	pfam00266	QLG62017.1	-	3.1e-88	Aminotransferase	266	arCOG00082	EF	PucG	Serine-pyruvate aminotransferase/archaeal aspartate aminotransferase	COG00075	cd06451	TIGR03301
HUG12_09890	1	cysteine desulfurase	QLG62017.1	['BioProject:PRJNA638230', 'BioSample:SAMN15183787']			Beta_elim_lyase	pfam01212	QLG62017.1	-	6.7e-06	Beta-eliminating	1212	arCOG04196	E	TnaA	Tryptophanase	COG03033	cd00617	TIGR02618
HUG12_09890	1	cysteine desulfurase	QLG62017.1	['BioProject:PRJNA638230', 'BioSample:SAMN15183787']			DegT_DnrJ_EryC1	pfam01041	QLG62017.1	-	6.8e-06	DegT/DnrJ/EryC1/StrS aminotransferase	1041	arCOG00118	M	WecE	Predicted pyridoxal phosphate-dependent enzyme apparently involved in regulation of cell wall biogenesis	COG00399	cd00616	TIGR03588
HUG12_09895	1	DEAD/DEAH box helicase family protein	QLG62018.1	['BioProject:PRJNA638230', 'BioSample:SAMN15183787']			ResIII	pfam04851	QLG62018.1	-	8e-17	Type III restriction enzyme, res	4851	arCOG00885	K	SSL2	DNA or RNA helicase of superfamily II	COG01061	cd00046
HUG12_09895	1	DEAD/DEAH box helicase family protein	QLG62018.1	['BioProject:PRJNA638230', 'BioSample:SAMN15183787']			ResIII	pfam04851	QLG62018.1	-	8e-17	Type III restriction enzyme, res	4851	arCOG06887	V	-	Restriction endonuclease	COG03587	cd00046
HUG12_09895	1	DEAD/DEAH box helicase family protein	QLG62018.1	['BioProject:PRJNA638230', 'BioSample:SAMN15183787']			Helicase_C	pfam00271	QLG62018.1	-	4.6e-15	Helicase conserved C-terminal	271	arCOG00886	K	HepA	Superfamily II DNA/RNA helicase, SNF2 family	COG00553	cd00046,cd00079
HUG12_09895	1	DEAD/DEAH box helicase family protein	QLG62018.1	['BioProject:PRJNA638230', 'BioSample:SAMN15183787']			Helicase_C	pfam00271	QLG62018.1	-	4.6e-15	Helicase conserved C-terminal	271	arCOG03948	K	SSL2	DNA or RNA helicase of superfamily II	COG01061	cd00079
HUG12_09895	1	DEAD/DEAH box helicase family protein	QLG62018.1	['BioProject:PRJNA638230', 'BioSample:SAMN15183787']			PLDc_2	pfam13091	QLG62018.1	-	1.9e-06	PLD-like	13091	arCOG08888	V	-	Restriction endonucleases of PLD superfamily, usually fused to ATPase domain		cd09117
HUG12_09895	1	DEAD/DEAH box helicase family protein	QLG62018.1	['BioProject:PRJNA638230', 'BioSample:SAMN15183787']			DEAD	pfam00270	QLG62018.1	-	1.7e-05	DEAD/DEAH box	270	arCOG01444	V	Cas3	CRISPR-associated helicase Cas3	COG01203	cd09639	TIGR01587
HUG12_09895	1	DEAD/DEAH box helicase family protein	QLG62018.1	['BioProject:PRJNA638230', 'BioSample:SAMN15183787']			DEAD	pfam00270	QLG62018.1	-	1.7e-05	DEAD/DEAH box	270	arCOG03483	V	Cas3d	CRISPR-Cas system related heleicase, Cas3 (C-terminal HD nuclease domain)	COG01203	cd09710	TIGR03158
HUG12_09895	1	DEAD/DEAH box helicase family protein	QLG62018.1	['BioProject:PRJNA638230', 'BioSample:SAMN15183787']			DEAD	pfam00270	QLG62018.1	-	1.7e-05	DEAD/DEAH box	270	arCOG07494	V	-	DEAD-box helicase, probable R-M system subunit	COG00610	cd00046	TIGR00643
HUG12_09895	1	DEAD/DEAH box helicase family protein	QLG62018.1	['BioProject:PRJNA638230', 'BioSample:SAMN15183787']			SNF2-rel_dom	pfam00176	QLG62018.1	-	0.00019	SNF2-related	176
HUG12_09895	1	DEAD/DEAH box helicase family protein	QLG62018.1	['BioProject:PRJNA638230', 'BioSample:SAMN15183787']			ERCC3_RAD25_C	pfam16203	QLG62018.1	-	0.0006	ERCC3/RAD25/XPB C-terminal	16203
HUG12_09900	1	hypothetical protein	QLG62019.1	['BioProject:PRJNA638230', 'BioSample:SAMN15183787']					QLG62019.1
HUG12_09905	1	AAA family ATPase	QLG62020.1	['BioProject:PRJNA638230', 'BioSample:SAMN15183787']			AAA_23	pfam13476	QLG62020.1	-	1.3e-15	AAA	13476	arCOG03240	L	RecF	Recombinational DNA repair ATPase RecF	COG01195	cd03240
HUG12_09905	1	AAA family ATPase	QLG62020.1	['BioProject:PRJNA638230', 'BioSample:SAMN15183787']			AAA_27	pfam13514	QLG62020.1	-	1e-05	AAA	13514	arCOG00373	R		Predicted ATPase	COG01196	cd03275	TIGR02169
HUG12_09905	1	AAA family ATPase	QLG62020.1	['BioProject:PRJNA638230', 'BioSample:SAMN15183787']			AAA_27	pfam13514	QLG62020.1	-	1e-05	AAA	13514	arCOG05240	U	Hia	Autotransporter adhesin	COG05295
HUG12_09905	1	AAA family ATPase	QLG62020.1	['BioProject:PRJNA638230', 'BioSample:SAMN15183787']			AAA_27	pfam13514	QLG62020.1	-	1e-05	AAA	13514	arCOG11379	R	-	Predicted ATPase with C-terminal HTH domain		cd12834	TIGR02168
HUG12_09905	1	AAA family ATPase	QLG62020.1	['BioProject:PRJNA638230', 'BioSample:SAMN15183787']			AAA_27	pfam13514	QLG62020.1	-	1e-05	AAA	13514	arCOG11742	S	-	Uncharacterized membrane protein
HUG12_09905	1	AAA family ATPase	QLG62020.1	['BioProject:PRJNA638230', 'BioSample:SAMN15183787']			DivIC	pfam04977	QLG62020.1	-	2.8e-05	Septum formation	4977	arCOG00921	K	-	Predicted transcriptional regulator	COG01318	cd14687	TIGR03879,TIGR02169
HUG12_09905	1	AAA family ATPase	QLG62020.1	['BioProject:PRJNA638230', 'BioSample:SAMN15183787']			DivIC	pfam04977	QLG62020.1	-	2.8e-05	Septum formation	4977	arCOG08301	X	-	Predicted phage protein		cd11619
HUG12_09910	1	hypothetical protein	QLG62021.1	['BioProject:PRJNA638230', 'BioSample:SAMN15183787']					QLG62021.1
HUG12_09915	1	hypothetical protein	QLG62022.1	['BioProject:PRJNA638230', 'BioSample:SAMN15183787']					QLG62022.1
HUG12_09920	1	hypothetical protein	QLG62023.1	['BioProject:PRJNA638230', 'BioSample:SAMN15183787']					QLG62023.1
HUG12_09925	1	hypothetical protein	QLG62024.1	['BioProject:PRJNA638230', 'BioSample:SAMN15183787']					QLG62024.1
HUG12_09930	1	hypothetical protein	QLG62025.1	['BioProject:PRJNA638230', 'BioSample:SAMN15183787']					QLG62025.1
HUG12_09935	1	hypothetical protein	QLG62026.1	['BioProject:PRJNA638230', 'BioSample:SAMN15183787']					QLG62026.1
HUG12_09940	1	hypothetical protein	QLG62027.1	['BioProject:PRJNA638230', 'BioSample:SAMN15183787']					QLG62027.1
HUG12_09945	1	hypothetical protein	QLG62028.1	['BioProject:PRJNA638230', 'BioSample:SAMN15183787']					QLG62028.1
HUG12_09950	1	hypothetical protein	QLG62029.1	['BioProject:PRJNA638230', 'BioSample:SAMN15183787']					QLG62029.1
HUG12_09955	1	hypothetical protein	QLG62030.1	['BioProject:PRJNA638230', 'BioSample:SAMN15183787']					QLG62030.1
HUG12_09960	1	hypothetical protein	QLG62031.1	['BioProject:PRJNA638230', 'BioSample:SAMN15183787']			Mrr_cat	pfam04471	QLG62031.1	-	0.00046	Restriction	4471	arCOG02777	V	Mrr	Endonuclease, HJR/Mrr/RecB family	COG01715
HUG12_09960	1	hypothetical protein	QLG62031.1	['BioProject:PRJNA638230', 'BioSample:SAMN15183787']			Mrr_cat	pfam04471	QLG62031.1	-	0.00046	Restriction	4471	arCOG02782	V	-	Endonuclease, HJR/Mrr/RecB family	COG01787
HUG12_09960	1	hypothetical protein	QLG62031.1	['BioProject:PRJNA638230', 'BioSample:SAMN15183787']			Mrr_cat	pfam04471	QLG62031.1	-	0.00046	Restriction	4471	arCOG03727	L	-	Holliday junction resolvase, archaeal type	COG01591
HUG12_09960	1	hypothetical protein	QLG62031.1	['BioProject:PRJNA638230', 'BioSample:SAMN15183787']			Mrr_cat	pfam04471	QLG62031.1	-	0.00046	Restriction	4471	arCOG06496	V	-	Endonuclease, HJR/Mrr/RecB family	COG01787
HUG12_09960	1	hypothetical protein	QLG62031.1	['BioProject:PRJNA638230', 'BioSample:SAMN15183787']			Mrr_cat	pfam04471	QLG62031.1	-	0.00046	Restriction	4471	arCOG07140	V	Mrr	Restriction endonuclease	COG01715		TIGR03675
HUG12_09960	1	hypothetical protein	QLG62031.1	['BioProject:PRJNA638230', 'BioSample:SAMN15183787']			Mrr_cat	pfam04471	QLG62031.1	-	0.00046	Restriction	4471	arCOG09571	V	-	Restriction endonuclease, Mrr family
HUG12_09965	1	hypothetical protein	QLG62032.1	['BioProject:PRJNA638230', 'BioSample:SAMN15183787']					QLG62032.1
HUG12_09970	1	hypothetical protein	QLG62033.1	['BioProject:PRJNA638230', 'BioSample:SAMN15183787']					QLG62033.1
HUG12_09975	1	hypothetical protein	QLG62034.1	['BioProject:PRJNA638230', 'BioSample:SAMN15183787']			DUF5706	pfam18967	QLG62034.1	-	6e-13	Family of unknown function	18967
HUG12_09980	1	adenylate/guanylate cyclase domain-containing protein	QLG62035.1	['BioProject:PRJNA638230', 'BioSample:SAMN15183787']			Guanylate_cyc	pfam00211	QLG62035.1	-	1.7e-08	Adenylate and Guanylate cyclase catalytic	211	arCOG07810	T	CyaA	Adenylate cyclase, family 3	COG02114	cd07302
HUG12_09985	1	hypothetical protein	QLG62036.1	['BioProject:PRJNA638230', 'BioSample:SAMN15183787']					QLG62036.1
HUG12_09990	1	hypothetical protein	QLG62037.1	['BioProject:PRJNA638230', 'BioSample:SAMN15183787']					QLG62037.1
HUG12_09995	1	hypothetical protein	QLG62038.1	['BioProject:PRJNA638230', 'BioSample:SAMN15183787']					QLG62038.1
HUG12_10000	1	hypothetical protein	QLG62039.1	['BioProject:PRJNA638230', 'BioSample:SAMN15183787']					QLG62039.1
HUG12_10005	1	PQQ-like beta-propeller repeat protein	QLG62040.1	['BioProject:PRJNA638230', 'BioSample:SAMN15183787']			PQQ_3	pfam13570	QLG62040.1	-	9.9e-78	PQQ-like	13570
HUG12_10005	1	PQQ-like beta-propeller repeat protein	QLG62040.1	['BioProject:PRJNA638230', 'BioSample:SAMN15183787']			PQQ	pfam01011	QLG62040.1	-	2.4e-52	PQQ enzyme	1011
HUG12_10005	1	PQQ-like beta-propeller repeat protein	QLG62040.1	['BioProject:PRJNA638230', 'BioSample:SAMN15183787']			PQQ_2	pfam13360	QLG62040.1	-	1.2e-48	PQQ-like	13360	arCOG02490	M	-	WD40/PQQ-like beta propeller repeat containing protein	COG01520	cd10276	TIGR03300
HUG12_10005	1	PQQ-like beta-propeller repeat protein	QLG62040.1	['BioProject:PRJNA638230', 'BioSample:SAMN15183787']			PQQ_2	pfam13360	QLG62040.1	-	1.2e-48	PQQ-like	13360	arCOG02491	S	-	WD40 repeats containing protein	COG02319		TIGR03300
HUG12_10005	1	PQQ-like beta-propeller repeat protein	QLG62040.1	['BioProject:PRJNA638230', 'BioSample:SAMN15183787']			PQQ_2	pfam13360	QLG62040.1	-	1.2e-48	PQQ-like	13360	arCOG02492	S	-	Secreted protein, with PKD repeat domain	COG03291	cd10276
HUG12_10005	1	PQQ-like beta-propeller repeat protein	QLG62040.1	['BioProject:PRJNA638230', 'BioSample:SAMN15183787']			PQQ_2	pfam13360	QLG62040.1	-	1.2e-48	PQQ-like	13360	arCOG02493	M	-	WD40/PQQ-like beta propeller repeat containing protein	COG01520	cd10276	TIGR03300
HUG12_10005	1	PQQ-like beta-propeller repeat protein	QLG62040.1	['BioProject:PRJNA638230', 'BioSample:SAMN15183787']			PQQ_2	pfam13360	QLG62040.1	-	1.2e-48	PQQ-like	13360	arCOG02556	X	-	Phage tail protein P2-like, contains WD40/PQQ-like beta propeller repeats	COG01520	cd10276	TIGR03300
HUG12_10005	1	PQQ-like beta-propeller repeat protein	QLG62040.1	['BioProject:PRJNA638230', 'BioSample:SAMN15183787']			PQQ_2	pfam13360	QLG62040.1	-	1.2e-48	PQQ-like	13360	arCOG05863	M	-	WD40/PQQ-like beta propeller repeat containing protein	COG01520	cd10276	TIGR03300
HUG12_10010	1	hypothetical protein	QLG62041.1	['BioProject:PRJNA638230', 'BioSample:SAMN15183787']					QLG62041.1
HUG12_10015	1	hypothetical protein	QLG62042.1	['BioProject:PRJNA638230', 'BioSample:SAMN15183787']					QLG62042.1
HUG12_10020	1	hypothetical protein	QLG62043.1	['BioProject:PRJNA638230', 'BioSample:SAMN15183787']					QLG62043.1
HUG12_10025	1	hypothetical protein	QLG62044.1	['BioProject:PRJNA638230', 'BioSample:SAMN15183787']					QLG62044.1
HUG12_10030	1	hypothetical protein	QLG62045.1	['BioProject:PRJNA638230', 'BioSample:SAMN15183787']			HalOD1	pfam18545	QLG62045.1	-	7e-10	Halobacterial output domain	18545
HUG12_10035	1	hypothetical protein	QLG62046.1	['BioProject:PRJNA638230', 'BioSample:SAMN15183787']					QLG62046.1
HUG12_10040	1	hypothetical protein	QLG62047.1	['BioProject:PRJNA638230', 'BioSample:SAMN15183787']					QLG62047.1
HUG12_10045	1	hypothetical protein	QLG62048.1	['BioProject:PRJNA638230', 'BioSample:SAMN15183787']					QLG62048.1
HUG12_10050	1	TrkA C-terminal domain-containing protein	QLG62049.1	['BioProject:PRJNA638230', 'BioSample:SAMN15183787']			TrkA_C	pfam02080	QLG62049.1	-	2.9e-11	TrkA-C	2080	arCOG01970	P	KhtT	K+/H+ antiporter YhaU, regulatory subunit KhtT	COG00490		TIGR03802
HUG12_10050	1	TrkA C-terminal domain-containing protein	QLG62049.1	['BioProject:PRJNA638230', 'BioSample:SAMN15183787']			TrkA_C	pfam02080	QLG62049.1	-	2.9e-11	TrkA-C	2080	arCOG05758	P	-	TrkA-C domain contaning protein	COG00490
HUG12_10055	1	hypothetical protein	QLG62050.1	['BioProject:PRJNA638230', 'BioSample:SAMN15183787']					QLG62050.1
HUG12_10060	1	hypothetical protein	QLG62051.1	['BioProject:PRJNA638230', 'BioSample:SAMN15183787']					QLG62051.1
HUG12_10065	1	hypothetical protein	QLG62052.1	['BioProject:PRJNA638230', 'BioSample:SAMN15183787']					QLG62052.1
HUG12_10070	1	hypothetical protein	QLG62053.1	['BioProject:PRJNA638230', 'BioSample:SAMN15183787']					QLG62053.1
HUG12_10075	1	hypothetical protein	QLG62054.1	['BioProject:PRJNA638230', 'BioSample:SAMN15183787']					QLG62054.1
HUG12_10080	1	hypothetical protein	QLG62055.1	['BioProject:PRJNA638230', 'BioSample:SAMN15183787']					QLG62055.1
HUG12_10085	1	hypothetical protein	QLG62056.1	['BioProject:PRJNA638230', 'BioSample:SAMN15183787']					QLG62056.1
HUG12_10090	1	hypothetical protein	QLG62057.1	['BioProject:PRJNA638230', 'BioSample:SAMN15183787']					QLG62057.1
HUG12_10095	1	hypothetical protein	QLG62058.1	['BioProject:PRJNA638230', 'BioSample:SAMN15183787']					QLG62058.1
HUG12_10100	1	hypothetical protein	QLG62059.1	['BioProject:PRJNA638230', 'BioSample:SAMN15183787']					QLG62059.1
HUG12_10105	1	hypothetical protein	QLG62060.1	['BioProject:PRJNA638230', 'BioSample:SAMN15183787']					QLG62060.1
HUG12_10110	1	hypothetical protein	QLG62061.1	['BioProject:PRJNA638230', 'BioSample:SAMN15183787']					QLG62061.1
HUG12_10115	1	hypothetical protein	QLG62062.1	['BioProject:PRJNA638230', 'BioSample:SAMN15183787']					QLG62062.1
HUG12_10120	1	hypothetical protein	QLG62063.1	['BioProject:PRJNA638230', 'BioSample:SAMN15183787']					QLG62063.1
HUG12_10125	1	hypothetical protein	QLG62064.1	['BioProject:PRJNA638230', 'BioSample:SAMN15183787']					QLG62064.1
HUG12_10130	1	hypothetical protein	QLG62065.1	['BioProject:PRJNA638230', 'BioSample:SAMN15183787']					QLG62065.1
HUG12_10135	1	hypothetical protein	QLG62066.1	['BioProject:PRJNA638230', 'BioSample:SAMN15183787']					QLG62066.1
HUG12_10140	1	hypothetical protein	QLG62067.1	['BioProject:PRJNA638230', 'BioSample:SAMN15183787']					QLG62067.1
HUG12_10145	1	hypothetical protein	QLG62068.1	['BioProject:PRJNA638230', 'BioSample:SAMN15183787']					QLG62068.1
HUG12_10150	1	hypothetical protein	QLG62069.1	['BioProject:PRJNA638230', 'BioSample:SAMN15183787']					QLG62069.1
HUG12_10155	1	ATP-binding protein	QLG62070.1	['BioProject:PRJNA638230', 'BioSample:SAMN15183787']			DUF87	pfam01935	QLG62070.1	-	3.4e-06	Helicase HerA, central	1935	arCOG00280	L	-	HerA helicase	COG00433	cd01127
HUG12_10155	1	ATP-binding protein	QLG62070.1	['BioProject:PRJNA638230', 'BioSample:SAMN15183787']			DUF87	pfam01935	QLG62070.1	-	3.4e-06	Helicase HerA, central	1935	arCOG00283	L	-	HerA helicase	COG00433		TIGR02525
HUG12_10155	1	ATP-binding protein	QLG62070.1	['BioProject:PRJNA638230', 'BioSample:SAMN15183787']			FtsK_SpoIIIE	pfam01580	QLG62070.1	-	0.00074	FtsK/SpoIIIE	1580

## Sheet: Haloterrigena sp. SYSU A121-1
locus_tag	codon_start	product	protein_id	genome xrefs	EC_number	targetname	accession	queryid	accession2	E-value	description	domain	arCOG-id	functional-class	gene-name	arCOG-annotation	supercluster	profile-cdd	profile-tigrfam
HT576_08605	2	twin-arginine translocase TatA/TatE family subunit	NUB91080.1	['BioProject:PRJNA637493', 'BioSample:SAMN15143775']		TatA_B_E	pfam02416	NUB91080.1	-	1.9e-14	mttA/Hcf106	2416	arCOG02694	U	TatA	Sec-independent protein secretion pathway component	COG01826	cd01915	TIGR01411
HT576_08615	1	site-specific integrase	NUB91081.1	['BioProject:PRJNA637493', 'BioSample:SAMN15143775']		Phage_int_SAM_1	pfam02899	NUB91081.1	-	3.1e-07	Phage integrase, N-terminal SAM-like	2899
HT576_08615	1	site-specific integrase	NUB91081.1	['BioProject:PRJNA637493', 'BioSample:SAMN15143775']		Phage_int_SAM_5	pfam13102	NUB91081.1	-	5.7e-05	Phage integrase SAM-like	13102
HT576_08620	1	hypothetical protein	NUB91082.1	['BioProject:PRJNA637493', 'BioSample:SAMN15143775']				NUB91082.1
HT576_08625	1	hypothetical protein	NUB91083.1	['BioProject:PRJNA637493', 'BioSample:SAMN15143775']				NUB91083.1
HT576_08630	1	hypothetical protein	NUB91084.1	['BioProject:PRJNA637493', 'BioSample:SAMN15143775']				NUB91084.1
HT576_08635	1	hypothetical protein	NUB91085.1	['BioProject:PRJNA637493', 'BioSample:SAMN15143775']				NUB91085.1
HT576_08640	1	hypothetical protein	NUB91086.1	['BioProject:PRJNA637493', 'BioSample:SAMN15143775']				NUB91086.1
HT576_08645	1	AAA family ATPase	NUB91087.1	['BioProject:PRJNA637493', 'BioSample:SAMN15143775']		Cdc6_C	pfam09079	NUB91087.1	-	7.5e-21	CDC6, C terminal winged helix	9079
HT576_08645	1	AAA family ATPase	NUB91087.1	['BioProject:PRJNA637493', 'BioSample:SAMN15143775']		AAA_16	pfam13191	NUB91087.1	-	1.7e-10	AAA ATPase	13191	arCOG00468	L	-	Orc1/cdc6 family replication initiation protein	COG01474		TIGR02928
HT576_08645	1	AAA family ATPase	NUB91087.1	['BioProject:PRJNA637493', 'BioSample:SAMN15143775']		AAA_16	pfam13191	NUB91087.1	-	1.7e-10	AAA ATPase	13191	arCOG05251	R	-	AAA ATPase domain containing protein
HT576_08645	1	AAA family ATPase	NUB91087.1	['BioProject:PRJNA637493', 'BioSample:SAMN15143775']		AAA_16	pfam13191	NUB91087.1	-	1.7e-10	AAA ATPase	13191	arCOG05677	R	-	Predicted regulatory AAA ATPase	SC.00571	cd03246	TIGR01842
HT576_08645	1	AAA family ATPase	NUB91087.1	['BioProject:PRJNA637493', 'BioSample:SAMN15143775']		AAA_16	pfam13191	NUB91087.1	-	1.7e-10	AAA ATPase	13191	arCOG07852	R	-	Predicted regulatory AAA ATPase	SC.00571	cd06206	TIGR00019,TIGR02324
HT576_08645	1	AAA family ATPase	NUB91087.1	['BioProject:PRJNA637493', 'BioSample:SAMN15143775']		AAA	pfam00004	NUB91087.1	-	5.1e-10	ATPase family associated with various cellular activities	4	arCOG00470	L	RFCL	Clamp loader ATPase, large subunit	COG00470	cd00009	TIGR02397
HT576_08645	1	AAA family ATPase	NUB91087.1	['BioProject:PRJNA637493', 'BioSample:SAMN15143775']		AAA	pfam00004	NUB91087.1	-	5.1e-10	ATPase family associated with various cellular activities	4	arCOG01306	O	RPT1	ATP-dependent 26S proteasome regulatory subunit	COG01222	cd00009	TIGR01242
HT576_08645	1	AAA family ATPase	NUB91087.1	['BioProject:PRJNA637493', 'BioSample:SAMN15143775']		AAA	pfam00004	NUB91087.1	-	5.1e-10	ATPase family associated with various cellular activities	4	arCOG04163	R	-	Predicted ATPase (AAA+ superfamily)	COG01223	cd00009	TIGR01241
HT576_08645	1	AAA family ATPase	NUB91087.1	['BioProject:PRJNA637493', 'BioSample:SAMN15143775']		AAA	pfam00004	NUB91087.1	-	5.1e-10	ATPase family associated with various cellular activities	4	arCOG04368	O	SpoVK	ATPase of the AAA+ class	COG00464	cd00009	TIGR01242
HT576_08645	1	AAA family ATPase	NUB91087.1	['BioProject:PRJNA637493', 'BioSample:SAMN15143775']		AAA	pfam00004	NUB91087.1	-	5.1e-10	ATPase family associated with various cellular activities	4	arCOG09713	K	-	Transcriptional regulator, contains ATP-binding and MarR family HTH domains	COG01846
HT576_08645	1	AAA family ATPase	NUB91087.1	['BioProject:PRJNA637493', 'BioSample:SAMN15143775']		ATPase_2	pfam01637	NUB91087.1	-	1.8e-07	ATPase domain predominantly from	1637	arCOG03172	R	-	AAA+ superfamily ATPase	COG01672
HT576_08645	1	AAA family ATPase	NUB91087.1	['BioProject:PRJNA637493', 'BioSample:SAMN15143775']		ATPase_2	pfam01637	NUB91087.1	-	1.8e-07	ATPase domain predominantly from	1637	arCOG03407	R	-	AAA+ superfamily ATPase	COG01672	cd00009	TIGR02928
HT576_08645	1	AAA family ATPase	NUB91087.1	['BioProject:PRJNA637493', 'BioSample:SAMN15143775']		ATPase_2	pfam01637	NUB91087.1	-	1.8e-07	ATPase domain predominantly from	1637	arCOG03408	R	-	AAA+ superfamily ATPase	COG01672	cd00009	TIGR01241
HT576_08645	1	AAA family ATPase	NUB91087.1	['BioProject:PRJNA637493', 'BioSample:SAMN15143775']		ATPase_2	pfam01637	NUB91087.1	-	1.8e-07	ATPase domain predominantly from	1637	arCOG03409	R	-	Predicted ATPase, AAA+ superfamily	COG01672	cd00009
HT576_08645	1	AAA family ATPase	NUB91087.1	['BioProject:PRJNA637493', 'BioSample:SAMN15143775']		AAA_22	pfam13401	NUB91087.1	-	2.3e-07	AAA	13401	arCOG07794	V	McrB	GTPase subunit of restriction endonuclease	COG01401
HT576_08645	1	AAA family ATPase	NUB91087.1	['BioProject:PRJNA637493', 'BioSample:SAMN15143775']		AAA_22	pfam13401	NUB91087.1	-	2.3e-07	AAA	13401	arCOG13587	S	-	Uncharacterized protein
HT576_08650	1	hypothetical protein	NUB91088.1	['BioProject:PRJNA637493', 'BioSample:SAMN15143775']				NUB91088.1
HT576_08655	1	hypothetical protein	NUB91089.1	['BioProject:PRJNA637493', 'BioSample:SAMN15143775']				NUB91089.1
HT576_08660	1	hypothetical protein	NUB91090.1	['BioProject:PRJNA637493', 'BioSample:SAMN15143775']				NUB91090.1
HT576_08665	1	hypothetical protein	NUB91091.1	['BioProject:PRJNA637493', 'BioSample:SAMN15143775']		Zn-ribbon_8	pfam09723	NUB91091.1	-	6.7e-05	Zinc ribbon	9723	arCOG06412	S	-	Zn ribbon containing protein			TIGR02605
HT576_08665	1	hypothetical protein	NUB91091.1	['BioProject:PRJNA637493', 'BioSample:SAMN15143775']		Zn-ribbon_8	pfam09723	NUB91091.1	-	6.7e-05	Zinc ribbon	9723	arCOG10836	S	-	Zinc finger protein	SC.00761		TIGR02605
HT576_08670	1	hypothetical protein	NUB91092.1	['BioProject:PRJNA637493', 'BioSample:SAMN15143775']				NUB91092.1
HT576_08675	1	hypothetical protein	NUB91093.1	['BioProject:PRJNA637493', 'BioSample:SAMN15143775']				NUB91093.1
HT576_08680	1	hypothetical protein	NUB91094.1	['BioProject:PRJNA637493', 'BioSample:SAMN15143775']				NUB91094.1
HT576_08685	1	ATP-binding protein	NUB91095.1	['BioProject:PRJNA637493', 'BioSample:SAMN15143775']				NUB91095.1
HT576_08690	1	hypothetical protein	NUB91096.1	['BioProject:PRJNA637493', 'BioSample:SAMN15143775']				NUB91096.1
HT576_08695	1	hypothetical protein	NUB91097.1	['BioProject:PRJNA637493', 'BioSample:SAMN15143775']				NUB91097.1
HT576_08700	1	hypothetical protein	NUB91098.1	['BioProject:PRJNA637493', 'BioSample:SAMN15143775']				NUB91098.1
HT576_08705	1	ATP-binding protein	NUB91099.1	['BioProject:PRJNA637493', 'BioSample:SAMN15143775']		DUF87	pfam01935	NUB91099.1	-	3.4e-07	Helicase HerA, central	1935	arCOG00280	L	-	HerA helicase	COG00433	cd01127
HT576_08705	1	ATP-binding protein	NUB91099.1	['BioProject:PRJNA637493', 'BioSample:SAMN15143775']		DUF87	pfam01935	NUB91099.1	-	3.4e-07	Helicase HerA, central	1935	arCOG00283	L	-	HerA helicase	COG00433		TIGR02525
HT576_08705	1	ATP-binding protein	NUB91099.1	['BioProject:PRJNA637493', 'BioSample:SAMN15143775']		TrwB_AAD_bind	pfam10412	NUB91099.1	-	3.5e-06	Type IV secretion-system coupling protein DNA-binding	10412
HT576_08705	1	ATP-binding protein	NUB91099.1	['BioProject:PRJNA637493', 'BioSample:SAMN15143775']		T2SSE	pfam00437	NUB91099.1	-	0.00037	Type II/IV secretion system	437	arCOG01817	N	FlaI	ATPase involved in archaellum/pili biosynthesis	COG00630	cd01130	TIGR03819
HT576_08705	1	ATP-binding protein	NUB91099.1	['BioProject:PRJNA637493', 'BioSample:SAMN15143775']		T2SSE	pfam00437	NUB91099.1	-	0.00037	Type II/IV secretion system	437	arCOG01818	N		ATPase involved in pili biosynthesis	COG00630	cd01130	TIGR03819
HT576_08705	1	ATP-binding protein	NUB91099.1	['BioProject:PRJNA637493', 'BioSample:SAMN15143775']		T2SSE	pfam00437	NUB91099.1	-	0.00037	Type II/IV secretion system	437	arCOG01819	N	CpaF	Pilus assembly protein, ATPase of CpaF family	COG04962	cd01130	TIGR03819
HT576_08705	1	ATP-binding protein	NUB91099.1	['BioProject:PRJNA637493', 'BioSample:SAMN15143775']		T2SSE	pfam00437	NUB91099.1	-	0.00037	Type II/IV secretion system	437	arCOG04116	L	PinA	ATPase of PilT family involved in Holliday junction resolution	COG01855	cd09878,cd01130	TIGR02788
HT576_08705	1	ATP-binding protein	NUB91099.1	['BioProject:PRJNA637493', 'BioSample:SAMN15143775']		T2SSE	pfam00437	NUB91099.1	-	0.00037	Type II/IV secretion system	437	arCOG05558	N		ATPase involved in pili biosynthesis	COG00630	cd01130	TIGR03819
HT576_08705	1	ATP-binding protein	NUB91099.1	['BioProject:PRJNA637493', 'BioSample:SAMN15143775']		T2SSE	pfam00437	NUB91099.1	-	0.00037	Type II/IV secretion system	437	arCOG05609	N		ATPase involved in pili biosynthesis	COG00630	cd01130	TIGR02782
HT576_08705	1	ATP-binding protein	NUB91099.1	['BioProject:PRJNA637493', 'BioSample:SAMN15143775']		T2SSE	pfam00437	NUB91099.1	-	0.00037	Type II/IV secretion system	437	arCOG05793	N		ATPase involved in pili biosynthesis	COG00630	cd01130	TIGR03819
HT576_08710	1	hypothetical protein	NUB91100.1	['BioProject:PRJNA637493', 'BioSample:SAMN15143775']				NUB91100.1
HT576_08715	1	ThiF family adenylyltransferase	NUB91101.1	['BioProject:PRJNA637493', 'BioSample:SAMN15143775']		ThiF	pfam00899	NUB91101.1	-	7.7e-35	ThiF	899	arCOG01677	H	HcgE	Iron-guanylylpyridinol (FeGP) cofactor biosynthesis protein, Guanylylpyridinol ThiF/HesA family	COG04015	cd01483	TIGR02354
HT576_08720	1	hypothetical protein	NUB91102.1	['BioProject:PRJNA637493', 'BioSample:SAMN15143775']				NUB91102.1
HT576_08725	1	helix-turn-helix transcriptional regulator	NUB91103.1	['BioProject:PRJNA637493', 'BioSample:SAMN15143775']		HTH_20	pfam12840	NUB91103.1	-	4.1e-09	Helix-turn-helix	12840	arCOG00734	K	ArsR	Transcriptional regulator containing HTH domain, ArsR family	COG00640	cd00090
HT576_08725	1	helix-turn-helix transcriptional regulator	NUB91103.1	['BioProject:PRJNA637493', 'BioSample:SAMN15143775']		HTH_20	pfam12840	NUB91103.1	-	4.1e-09	Helix-turn-helix	12840	arCOG00742	K	ArsR	Transcriptional regulator containing HTH domain, ArsR family	COG00640
HT576_08725	1	helix-turn-helix transcriptional regulator	NUB91103.1	['BioProject:PRJNA637493', 'BioSample:SAMN15143775']		HTH_20	pfam12840	NUB91103.1	-	4.1e-09	Helix-turn-helix	12840	arCOG01679	K	ArsR	Transcriptional regulator containing HTH domain, ArsR family	COG00640	cd00090
HT576_08725	1	helix-turn-helix transcriptional regulator	NUB91103.1	['BioProject:PRJNA637493', 'BioSample:SAMN15143775']		HTH_20	pfam12840	NUB91103.1	-	4.1e-09	Helix-turn-helix	12840	arCOG01682	K	ArsR	Transcriptional regulator containing HTH domain, ArsR family	COG00640	cd00090
HT576_08725	1	helix-turn-helix transcriptional regulator	NUB91103.1	['BioProject:PRJNA637493', 'BioSample:SAMN15143775']		HTH_20	pfam12840	NUB91103.1	-	4.1e-09	Helix-turn-helix	12840	arCOG01685	K	ArsR	Transcriptional regulator containing HTH domain, ArsR family	COG00640	cd00090
HT576_08725	1	helix-turn-helix transcriptional regulator	NUB91103.1	['BioProject:PRJNA637493', 'BioSample:SAMN15143775']		HTH_20	pfam12840	NUB91103.1	-	4.1e-09	Helix-turn-helix	12840	arCOG01686	K	ArsR	Transcriptional regulator containing HTH domain, ArsR family	COG00640	cd00090	TIGR02702
HT576_08725	1	helix-turn-helix transcriptional regulator	NUB91103.1	['BioProject:PRJNA637493', 'BioSample:SAMN15143775']		HTH_20	pfam12840	NUB91103.1	-	4.1e-09	Helix-turn-helix	12840	arCOG01687	K	ArsR	Transcriptional regulator containing HTH domain, ArsR family	COG00640	cd00090
HT576_08725	1	helix-turn-helix transcriptional regulator	NUB91103.1	['BioProject:PRJNA637493', 'BioSample:SAMN15143775']		HTH_20	pfam12840	NUB91103.1	-	4.1e-09	Helix-turn-helix	12840	arCOG02104	K	-	Transcriptional regulator, ArsR family	COG00640
HT576_08725	1	helix-turn-helix transcriptional regulator	NUB91103.1	['BioProject:PRJNA637493', 'BioSample:SAMN15143775']		HTH_20	pfam12840	NUB91103.1	-	4.1e-09	Helix-turn-helix	12840	arCOG02756	K	-	Transcriptional regulator, contains HTH domain	COG04190	cd00090
HT576_08725	1	helix-turn-helix transcriptional regulator	NUB91103.1	['BioProject:PRJNA637493', 'BioSample:SAMN15143775']		HTH_20	pfam12840	NUB91103.1	-	4.1e-09	Helix-turn-helix	12840	arCOG02809	K	-	Transcriptional regulator, implicated in bacteriocin system regulation, contains HTH domain	COG04742	cd00090
HT576_08725	1	helix-turn-helix transcriptional regulator	NUB91103.1	['BioProject:PRJNA637493', 'BioSample:SAMN15143775']		HTH_20	pfam12840	NUB91103.1	-	4.1e-09	Helix-turn-helix	12840	arCOG03065	K	ArsR	Transcriptional regulator containing HTH domain, ArsR family	COG00640	cd00090	TIGR02944
HT576_08725	1	helix-turn-helix transcriptional regulator	NUB91103.1	['BioProject:PRJNA637493', 'BioSample:SAMN15143775']		HTH_20	pfam12840	NUB91103.1	-	4.1e-09	Helix-turn-helix	12840	arCOG03067	K	ArsR	Transcriptional regulator containing HTH domain, ArsR family	COG00640	cd00090	TIGR01884
HT576_08725	1	helix-turn-helix transcriptional regulator	NUB91103.1	['BioProject:PRJNA637493', 'BioSample:SAMN15143775']		HTH_20	pfam12840	NUB91103.1	-	4.1e-09	Helix-turn-helix	12840	arCOG03859	K	ArsR	Transcriptional regulator containing HTH domain, ArsR family	COG00640	cd00090
HT576_08725	1	helix-turn-helix transcriptional regulator	NUB91103.1	['BioProject:PRJNA637493', 'BioSample:SAMN15143775']		HTH_20	pfam12840	NUB91103.1	-	4.1e-09	Helix-turn-helix	12840	arCOG03860	K	-	Predicted transcriptional regulator, contains HTH domain	COG00640
HT576_08725	1	helix-turn-helix transcriptional regulator	NUB91103.1	['BioProject:PRJNA637493', 'BioSample:SAMN15143775']		HTH_20	pfam12840	NUB91103.1	-	4.1e-09	Helix-turn-helix	12840	arCOG04056	K	ArsR	Transcriptional regulator containing HTH domain, ArsR family	COG00640	cd00090	TIGR01884
HT576_08725	1	helix-turn-helix transcriptional regulator	NUB91103.1	['BioProject:PRJNA637493', 'BioSample:SAMN15143775']		HTH_20	pfam12840	NUB91103.1	-	4.1e-09	Helix-turn-helix	12840	arCOG04439	K	ArsR	Transcriptional regulator containing HTH domain, ArsR family	COG00640	cd00090
HT576_08725	1	helix-turn-helix transcriptional regulator	NUB91103.1	['BioProject:PRJNA637493', 'BioSample:SAMN15143775']		HTH_20	pfam12840	NUB91103.1	-	4.1e-09	Helix-turn-helix	12840	arCOG04688	K	-	Transcriptional regulator, contains HTH domain
HT576_08725	1	helix-turn-helix transcriptional regulator	NUB91103.1	['BioProject:PRJNA637493', 'BioSample:SAMN15143775']		HTH_20	pfam12840	NUB91103.1	-	4.1e-09	Helix-turn-helix	12840	arCOG05152	K	-	Transcriptional regulator, contains HTH domain		cd00090
HT576_08725	1	helix-turn-helix transcriptional regulator	NUB91103.1	['BioProject:PRJNA637493', 'BioSample:SAMN15143775']		HTH_20	pfam12840	NUB91103.1	-	4.1e-09	Helix-turn-helix	12840	arCOG05349	K	ArsR	Transcriptional regulator containing HTH domain, ArsR family	COG00640	cd00090
HT576_08725	1	helix-turn-helix transcriptional regulator	NUB91103.1	['BioProject:PRJNA637493', 'BioSample:SAMN15143775']		HTH_20	pfam12840	NUB91103.1	-	4.1e-09	Helix-turn-helix	12840	arCOG05573	K	-	Transcriptional regulator, contains HTH domain	COG04742
HT576_08725	1	helix-turn-helix transcriptional regulator	NUB91103.1	['BioProject:PRJNA637493', 'BioSample:SAMN15143775']		HTH_20	pfam12840	NUB91103.1	-	4.1e-09	Helix-turn-helix	12840	arCOG05817	K	-	Transcriptional regulator, contains wHTH domain
HT576_08725	1	helix-turn-helix transcriptional regulator	NUB91103.1	['BioProject:PRJNA637493', 'BioSample:SAMN15143775']		HTH_20	pfam12840	NUB91103.1	-	4.1e-09	Helix-turn-helix	12840	arCOG05900	K	-	Predicted transcriptional regulator	COG03355	cd00090	TIGR00498
HT576_08725	1	helix-turn-helix transcriptional regulator	NUB91103.1	['BioProject:PRJNA637493', 'BioSample:SAMN15143775']		HTH_20	pfam12840	NUB91103.1	-	4.1e-09	Helix-turn-helix	12840	arCOG09396	K	-	DNA-binding transcriptional regulator, IclR family	COG01414	cd00090	TIGR02431,TIGR01863
HT576_08725	1	helix-turn-helix transcriptional regulator	NUB91103.1	['BioProject:PRJNA637493', 'BioSample:SAMN15143775']		HTH_20	pfam12840	NUB91103.1	-	4.1e-09	Helix-turn-helix	12840	arCOG09949	K	ArsR	Transcriptional regulator containing HTH domain, ArsR family	COG00640	cd00090	TIGR01843
HT576_08730	1	hypothetical protein	NUB91104.1	['BioProject:PRJNA637493', 'BioSample:SAMN15143775']				NUB91104.1
HT576_08735	1	hypothetical protein	NUB91105.1	['BioProject:PRJNA637493', 'BioSample:SAMN15143775']				NUB91105.1
HT576_08740	1	hypothetical protein	NUB91106.1	['BioProject:PRJNA637493', 'BioSample:SAMN15143775']				NUB91106.1
HT576_08745	1	hypothetical protein	NUB91107.1	['BioProject:PRJNA637493', 'BioSample:SAMN15143775']				NUB91107.1
HT576_08750	1	HNH endonuclease	NUB91108.1	['BioProject:PRJNA637493', 'BioSample:SAMN15143775']		HNH	pfam01844	NUB91108.1	-	9.3e-07	HNH	1844	arCOG03898	V	McrA	Restriction endonuclease, McrA/HNH family	COG01403	cd00085
HT576_08750	1	HNH endonuclease	NUB91108.1	['BioProject:PRJNA637493', 'BioSample:SAMN15143775']		HNH	pfam01844	NUB91108.1	-	9.3e-07	HNH	1844	arCOG06811	V	-	Restriction endonuclease, HNH family	COG03183	cd00085
HT576_08750	1	HNH endonuclease	NUB91108.1	['BioProject:PRJNA637493', 'BioSample:SAMN15143775']		HNH	pfam01844	NUB91108.1	-	9.3e-07	HNH	1844	arCOG08099	V	-	HNH family endonuclease		cd00085
HT576_08750	1	HNH endonuclease	NUB91108.1	['BioProject:PRJNA637493', 'BioSample:SAMN15143775']		HNH	pfam01844	NUB91108.1	-	9.3e-07	HNH	1844	arCOG10446	V	-	Restriction endonuclease, McrA/HNH family	COG01403	cd00085
HT576_08750	1	HNH endonuclease	NUB91108.1	['BioProject:PRJNA637493', 'BioSample:SAMN15143775']		HNH_2	pfam13391	NUB91108.1	-	4.6e-05	HNH	13391	arCOG07787	V	-	HNH family endonuclease	COG03440
HT576_08750	1	HNH endonuclease	NUB91108.1	['BioProject:PRJNA637493', 'BioSample:SAMN15143775']		HNH_2	pfam13391	NUB91108.1	-	4.6e-05	HNH	13391	arCOG09398	V	-	HNH family endonuclease	COG03440	cd00085
HT576_08755	1	hypothetical protein	NUB91109.1	['BioProject:PRJNA637493', 'BioSample:SAMN15143775']				NUB91109.1
HT576_08760	1	hypothetical protein	NUB91110.1	['BioProject:PRJNA637493', 'BioSample:SAMN15143775']				NUB91110.1
HT576_08765	1	hypothetical protein	NUB91111.1	['BioProject:PRJNA637493', 'BioSample:SAMN15143775']		CARDB	pfam07705	NUB91111.1	-	3.5e-17		7705	arCOG02532	M	-	Secreted Beta-propeller repeat protein fused to CARDB-like adhesion module	COG03291		TIGR04213
HT576_08765	1	hypothetical protein	NUB91111.1	['BioProject:PRJNA637493', 'BioSample:SAMN15143775']		CARDB	pfam07705	NUB91111.1	-	3.5e-17		7705	arCOG05366	R	-	Cell surface protein	COG01572
HT576_08765	1	hypothetical protein	NUB91111.1	['BioProject:PRJNA637493', 'BioSample:SAMN15143775']		CARDB	pfam07705	NUB91111.1	-	3.5e-17		7705	arCOG07368	R	-	Cell surface protein	COG01572
HT576_08765	1	hypothetical protein	NUB91111.1	['BioProject:PRJNA637493', 'BioSample:SAMN15143775']		CARDB	pfam07705	NUB91111.1	-	3.5e-17		7705	arCOG07554	M	-	Cell surface protein			TIGR04213
HT576_08765	1	hypothetical protein	NUB91111.1	['BioProject:PRJNA637493', 'BioSample:SAMN15143775']		CARDB	pfam07705	NUB91111.1	-	3.5e-17		7705	arCOG07560	V	-	Predicted multidomain toxin, contains delivery and Rnase A domain
HT576_08770	1	hypothetical protein	NUB91112.1	['BioProject:PRJNA637493', 'BioSample:SAMN15143775']				NUB91112.1
HT576_08775	1	hypothetical protein	NUB91113.1	['BioProject:PRJNA637493', 'BioSample:SAMN15143775']				NUB91113.1
HT576_08780	1	hypothetical protein	NUB91114.1	['BioProject:PRJNA637493', 'BioSample:SAMN15143775']		Laminin_G_3	pfam13385	NUB91114.1	-	1.6e-41	Concanavalin A-like lectin/glucanases	13385	arCOG07813	X	-	LamG-like jellyroll fold domain	SC.00184
HT576_08780	1	hypothetical protein	NUB91114.1	['BioProject:PRJNA637493', 'BioSample:SAMN15143775']		Laminin_G_3	pfam13385	NUB91114.1	-	1.6e-41	Concanavalin A-like lectin/glucanases	13385	arCOG08417	S	-	LamG-like jellyroll fold domain	SC.00184
HT576_08780	1	hypothetical protein	NUB91114.1	['BioProject:PRJNA637493', 'BioSample:SAMN15143775']		Laminin_G_3	pfam13385	NUB91114.1	-	1.6e-41	Concanavalin A-like lectin/glucanases	13385	arCOG08422	S	-	LamG-like jellyroll fold domain	SC.00184	cd00152
HT576_08780	1	hypothetical protein	NUB91114.1	['BioProject:PRJNA637493', 'BioSample:SAMN15143775']		Big_13	pfam19077	NUB91114.1	-	1.1e-06	Bacterial Ig-like	19077
HT576_08780	1	hypothetical protein	NUB91114.1	['BioProject:PRJNA637493', 'BioSample:SAMN15143775']		FG-GAP_3	pfam13517	NUB91114.1	-	0.00011	FG-GAP-like	13517
HT576_08780	1	hypothetical protein	NUB91114.1	['BioProject:PRJNA637493', 'BioSample:SAMN15143775']		Big_3_4	pfam13754	NUB91114.1	-	0.00031	Domain of unknown	13754
HT576_08785	1	DUF5518 domain-containing protein	NUB91115.1	['BioProject:PRJNA637493', 'BioSample:SAMN15143775']		DUF5518	pfam17647	NUB91115.1	-	1.4e-19	Family of unknown function	17647
HT576_08790	1	hypothetical protein	NUB91116.1	['BioProject:PRJNA637493', 'BioSample:SAMN15143775']				NUB91116.1
HT576_08795	1	hypothetical protein	NUB91117.1	['BioProject:PRJNA637493', 'BioSample:SAMN15143775']				NUB91117.1
HT576_08800	1	hypothetical protein	NUB91118.1	['BioProject:PRJNA637493', 'BioSample:SAMN15143775']				NUB91118.1
HT576_08805	1	hypothetical protein	NUB91119.1	['BioProject:PRJNA637493', 'BioSample:SAMN15143775']				NUB91119.1
HT576_08810	1	PadR family transcriptional regulator	NUB91120.1	['BioProject:PRJNA637493', 'BioSample:SAMN15143775']		PadR	pfam03551	NUB91120.1	-	2.5e-16	Transcriptional regulator PadR-like	3551	arCOG00001	K	-	Transcriptional regulator, PadR family	COG01695
HT576_08810	1	PadR family transcriptional regulator	NUB91120.1	['BioProject:PRJNA637493', 'BioSample:SAMN15143775']		PadR	pfam03551	NUB91120.1	-	2.5e-16	Transcriptional regulator PadR-like	3551	arCOG00002	K	-	Transcriptional regulator, PadR family	COG01695		TIGR03433
HT576_08810	1	PadR family transcriptional regulator	NUB91120.1	['BioProject:PRJNA637493', 'BioSample:SAMN15143775']		PadR	pfam03551	NUB91120.1	-	2.5e-16	Transcriptional regulator PadR-like	3551	arCOG00004	K	-	Transcriptional regulator, PadR family	COG01695
HT576_08810	1	PadR family transcriptional regulator	NUB91120.1	['BioProject:PRJNA637493', 'BioSample:SAMN15143775']		PadR	pfam03551	NUB91120.1	-	2.5e-16	Transcriptional regulator PadR-like	3551	arCOG00005	K	-	Transcriptional regulator, PadR family	COG01695
HT576_08810	1	PadR family transcriptional regulator	NUB91120.1	['BioProject:PRJNA637493', 'BioSample:SAMN15143775']		PadR	pfam03551	NUB91120.1	-	2.5e-16	Transcriptional regulator PadR-like	3551	arCOG00006	K	-	Transcriptional regulator, PadR family	COG01695		TIGR03433
HT576_08810	1	PadR family transcriptional regulator	NUB91120.1	['BioProject:PRJNA637493', 'BioSample:SAMN15143775']		PadR	pfam03551	NUB91120.1	-	2.5e-16	Transcriptional regulator PadR-like	3551	arCOG00008	K	GvpE	Transcriptional regulator of gas-vesicle operon	COG01695
HT576_08815	1	hypothetical protein	NUB91121.1	['BioProject:PRJNA637493', 'BioSample:SAMN15143775']		HalOD1	pfam18545	NUB91121.1	-	4.1e-26	Halobacterial output domain	18545
HT576_08820	1	transcription factor S	NUB91122.1	['BioProject:PRJNA637493', 'BioSample:SAMN15143775']		TFIIS_C	pfam01096	NUB91122.1	-	3.4e-14	Transcription factor S-II	1096	arCOG04013	S	-	Zn-finger protein	SC.00461
HT576_08820	1	transcription factor S	NUB91122.1	['BioProject:PRJNA637493', 'BioSample:SAMN15143775']		TFIIS_C	pfam01096	NUB91122.1	-	3.4e-14	Transcription factor S-II	1096	arCOG05460	S	-	Uncharacterized Zn-finger protein	COG01326
HT576_08820	1	transcription factor S	NUB91122.1	['BioProject:PRJNA637493', 'BioSample:SAMN15143775']		zinc_ribbon_4	pfam13717	NUB91122.1	-	6e-05	zinc-ribbon	13717	arCOG08820	S	-	Zn finger protein	SC.00808
HT576_08825	1	hypothetical protein	NUB91123.1	['BioProject:PRJNA637493', 'BioSample:SAMN15143775']				NUB91123.1
HT576_08830	1	hypothetical protein	NUB91124.1	['BioProject:PRJNA637493', 'BioSample:SAMN15143775']				NUB91124.1
HT576_08835	1	thioredoxin domain-containing protein	NUB91125.1	['BioProject:PRJNA637493', 'BioSample:SAMN15143775']		Thioredoxin_4	pfam13462	NUB91125.1	-	1.3e-18		13462	arCOG02868	O	DsbG	Protein-disulfide isomerase	COG01651	cd03023
HT576_08835	1	thioredoxin domain-containing protein	NUB91125.1	['BioProject:PRJNA637493', 'BioSample:SAMN15143775']		Thioredoxin_4	pfam13462	NUB91125.1	-	1.3e-18		13462	arCOG02872	O	DsbG	Protein-disulfide isomerase	COG01651	cd03023
HT576_08835	1	thioredoxin domain-containing protein	NUB91125.1	['BioProject:PRJNA637493', 'BioSample:SAMN15143775']		DSBA	pfam01323	NUB91125.1	-	2.9e-09	DSBA-like thioredoxin	1323	arCOG02869	Q	FrnE	Predicted dithiol-disulfide isomerase involved in polyketide biosynthesis	COG02761	cd03024	TIGR00411
HT576_08840	1	hypothetical protein	NUB91126.1	['BioProject:PRJNA637493', 'BioSample:SAMN15143775']				NUB91126.1
HT576_08845	1	hypothetical protein	NUB91127.1	['BioProject:PRJNA637493', 'BioSample:SAMN15143775']				NUB91127.1
HT576_08850	1	hypothetical protein	NUB91128.1	['BioProject:PRJNA637493', 'BioSample:SAMN15143775']				NUB91128.1
HT576_08855	1	hypothetical protein	NUB91129.1	['BioProject:PRJNA637493', 'BioSample:SAMN15143775']				NUB91129.1
HT576_08860	1	hypothetical protein	NUB91130.1	['BioProject:PRJNA637493', 'BioSample:SAMN15143775']				NUB91130.1
HT576_08865	1	hypothetical protein	NUB91131.1	['BioProject:PRJNA637493', 'BioSample:SAMN15143775']				NUB91131.1
HT576_08870	1	hypothetical protein	NUB91132.1	['BioProject:PRJNA637493', 'BioSample:SAMN15143775']				NUB91132.1
HT576_08875	1	site-specific integrase	NUB91133.1	['BioProject:PRJNA637493', 'BioSample:SAMN15143775']		Phage_integrase	pfam00589	NUB91133.1	-	5.3e-13	Phage integrase	589	arCOG01245	X	XerC	XerD/XerC family integrase, often contains N-terminal HTH domain	COG00582	cd00798	TIGR02224
HT576_08875	1	site-specific integrase	NUB91133.1	['BioProject:PRJNA637493', 'BioSample:SAMN15143775']		Phage_integrase	pfam00589	NUB91133.1	-	5.3e-13	Phage integrase	589	arCOG01247	L	XerD	Site-specific recombinase XerD	COG04974	cd00397	TIGR02249
HT576_08875	1	site-specific integrase	NUB91133.1	['BioProject:PRJNA637493', 'BioSample:SAMN15143775']		Phage_integrase	pfam00589	NUB91133.1	-	5.3e-13	Phage integrase	589	arCOG01248	X	XerC	XerD/XerC family integrase	COG00582	cd00798	TIGR02225
HT576_08875	1	site-specific integrase	NUB91133.1	['BioProject:PRJNA637493', 'BioSample:SAMN15143775']		Phage_integrase	pfam00589	NUB91133.1	-	5.3e-13	Phage integrase	589	arCOG01250	X	XerC	XerD/XerC family integrase	COG00582	cd00397	TIGR02224
HT576_08875	1	site-specific integrase	NUB91133.1	['BioProject:PRJNA637493', 'BioSample:SAMN15143775']		Phage_integrase	pfam00589	NUB91133.1	-	5.3e-13	Phage integrase	589	arCOG02282	X	XerC	XerD/XerC family integrase	COG00582	cd00397	TIGR02225
HT576_08875	1	site-specific integrase	NUB91133.1	['BioProject:PRJNA637493', 'BioSample:SAMN15143775']		Phage_integrase	pfam00589	NUB91133.1	-	5.3e-13	Phage integrase	589	arCOG03989	X	XerC	XerD/XerC family integrase	COG00582	cd00397
HT576_08875	1	site-specific integrase	NUB91133.1	['BioProject:PRJNA637493', 'BioSample:SAMN15143775']		Phage_integrase	pfam00589	NUB91133.1	-	5.3e-13	Phage integrase	589	arCOG04506	X	XerC	XerD/XerC family integrase	COG00582	cd00397
HT576_08875	1	site-specific integrase	NUB91133.1	['BioProject:PRJNA637493', 'BioSample:SAMN15143775']		Phage_integrase	pfam00589	NUB91133.1	-	5.3e-13	Phage integrase	589	arCOG06451	X	XerC	XerD/XerC family integrase	COG00582	cd00397	TIGR02224
HT576_08875	1	site-specific integrase	NUB91133.1	['BioProject:PRJNA637493', 'BioSample:SAMN15143775']		Phage_integrase	pfam00589	NUB91133.1	-	5.3e-13	Phage integrase	589	arCOG06578	X	XerC	XerD/XerC family integrase	COG00582	cd00397
HT576_08875	1	site-specific integrase	NUB91133.1	['BioProject:PRJNA637493', 'BioSample:SAMN15143775']		Phage_integrase	pfam00589	NUB91133.1	-	5.3e-13	Phage integrase	589	arCOG08889	X	XerC	XerD/XerC family integrase	COG00582	cd00801	TIGR02225
HT576_08880	1	hypothetical protein	NUB91134.1	['BioProject:PRJNA637493', 'BioSample:SAMN15143775']				NUB91134.1
HT576_08885	1	hypothetical protein	NUB91135.1	['BioProject:PRJNA637493', 'BioSample:SAMN15143775']				NUB91135.1
HT576_08890	1	hypothetical protein	NUB91136.1	['BioProject:PRJNA637493', 'BioSample:SAMN15143775']				NUB91136.1
HT576_08895	1	hypothetical protein	NUB91137.1	['BioProject:PRJNA637493', 'BioSample:SAMN15143775']				NUB91137.1
HT576_08900	1	hypothetical protein	NUB91138.1	['BioProject:PRJNA637493', 'BioSample:SAMN15143775']				NUB91138.1
HT576_08905	1	DEAD/DEAH box helicase	NUB91139.1	['BioProject:PRJNA637493', 'BioSample:SAMN15143775']		Helicase_C	pfam00271	NUB91139.1	-	5.7e-11	Helicase conserved C-terminal	271	arCOG00886	K	HepA	Superfamily II DNA/RNA helicase, SNF2 family	COG00553	cd00046,cd00079
HT576_08905	1	DEAD/DEAH box helicase	NUB91139.1	['BioProject:PRJNA637493', 'BioSample:SAMN15143775']		Helicase_C	pfam00271	NUB91139.1	-	5.7e-11	Helicase conserved C-terminal	271	arCOG03948	K	SSL2	DNA or RNA helicase of superfamily II	COG01061	cd00079
HT576_08905	1	DEAD/DEAH box helicase	NUB91139.1	['BioProject:PRJNA637493', 'BioSample:SAMN15143775']		DEAD	pfam00270	NUB91139.1	-	1.1e-10	DEAD/DEAH box	270	arCOG01444	V	Cas3	CRISPR-associated helicase Cas3	COG01203	cd09639	TIGR01587
HT576_08905	1	DEAD/DEAH box helicase	NUB91139.1	['BioProject:PRJNA637493', 'BioSample:SAMN15143775']		DEAD	pfam00270	NUB91139.1	-	1.1e-10	DEAD/DEAH box	270	arCOG03483	V	Cas3d	CRISPR-Cas system related heleicase, Cas3 (C-terminal HD nuclease domain)	COG01203	cd09710	TIGR03158
HT576_08905	1	DEAD/DEAH box helicase	NUB91139.1	['BioProject:PRJNA637493', 'BioSample:SAMN15143775']		DEAD	pfam00270	NUB91139.1	-	1.1e-10	DEAD/DEAH box	270	arCOG07494	V	-	DEAD-box helicase, probable R-M system subunit	COG00610	cd00046	TIGR00643
HT576_08905	1	DEAD/DEAH box helicase	NUB91139.1	['BioProject:PRJNA637493', 'BioSample:SAMN15143775']		ResIII	pfam04851	NUB91139.1	-	3.2e-06	Type III restriction enzyme, res	4851	arCOG00885	K	SSL2	DNA or RNA helicase of superfamily II	COG01061	cd00046
HT576_08905	1	DEAD/DEAH box helicase	NUB91139.1	['BioProject:PRJNA637493', 'BioSample:SAMN15143775']		ResIII	pfam04851	NUB91139.1	-	3.2e-06	Type III restriction enzyme, res	4851	arCOG06887	V	-	Restriction endonuclease	COG03587	cd00046
HT576_08910	1	hypothetical protein	NUB91140.1	['BioProject:PRJNA637493', 'BioSample:SAMN15143775']		PLDc_2	pfam13091	NUB91140.1	-	3.7e-07	PLD-like	13091	arCOG08888	V	-	Restriction endonucleases of PLD superfamily, usually fused to ATPase domain		cd09117
HT576_08915	1	hypothetical protein	NUB91141.1	['BioProject:PRJNA637493', 'BioSample:SAMN15143775']				NUB91141.1
HT576_08920	1	hypothetical protein	NUB91142.1	['BioProject:PRJNA637493', 'BioSample:SAMN15143775']				NUB91142.1
HT576_08925	1	hypothetical protein	NUB91143.1	['BioProject:PRJNA637493', 'BioSample:SAMN15143775']				NUB91143.1
HT576_08930	1	tRNA-guanine transglycosylase	NUB91144.1	['BioProject:PRJNA637493', 'BioSample:SAMN15143775']	2.4.2.-	TGT	pfam01702	NUB91144.1	-	1.2e-23	Queuine	1702	arCOG00989	J	Tgt	Queuine/archaeosine tRNA-ribosyltransferase	COG00343		TIGR00432
HT576_08930	1	tRNA-guanine transglycosylase	NUB91144.1	['BioProject:PRJNA637493', 'BioSample:SAMN15143775']	2.4.2.-	TGT	pfam01702	NUB91144.1	-	1.2e-23	Queuine	1702	arCOG00997	J	Tgt	Queuine/archaeosine tRNA-ribosyltransferase	COG00343		TIGR00432
HT576_08935	1	ATP-binding protein	NUB91145.1	['BioProject:PRJNA637493', 'BioSample:SAMN15143775']		HATPase_c_3	pfam13589	NUB91145.1	-	9.4e-16	Histidine kinase-, DNA gyrase B-, and HSP90-like	13589	arCOG07675	O	HtpG	Molecular chaperone, HSP90 family	COG00326	cd00075
HT576_08935	1	ATP-binding protein	NUB91145.1	['BioProject:PRJNA637493', 'BioSample:SAMN15143775']		HATPase_c_3	pfam13589	NUB91145.1	-	9.4e-16	Histidine kinase-, DNA gyrase B-, and HSP90-like	13589	arCOG07860	R	-	Histidine kinase-like ATPase domain containing protein	COG00323	cd00075	TIGR00585
HT576_08935	1	ATP-binding protein	NUB91145.1	['BioProject:PRJNA637493', 'BioSample:SAMN15143775']		HATPase_c_3	pfam13589	NUB91145.1	-	9.4e-16	Histidine kinase-, DNA gyrase B-, and HSP90-like	13589	arCOG11794	S	-	Uncharacterized protein
HT576_08935	1	ATP-binding protein	NUB91145.1	['BioProject:PRJNA637493', 'BioSample:SAMN15143775']		HATPase_c	pfam02518	NUB91145.1	-	1.5e-07	Histidine kinase-, DNA gyrase B-, and HSP90-like	2518	arCOG02364	T	-	Signal transduction histidine kinase, contains PAS domain	COG00642	cd00075	TIGR02916
HT576_08935	1	ATP-binding protein	NUB91145.1	['BioProject:PRJNA637493', 'BioSample:SAMN15143775']		HATPase_c	pfam02518	NUB91145.1	-	1.5e-07	Histidine kinase-, DNA gyrase B-, and HSP90-like	2518	arCOG06515	T	-	Signal transduction histidine kinase	COG00642	cd00075	TIGR03785
HT576_08935	1	ATP-binding protein	NUB91145.1	['BioProject:PRJNA637493', 'BioSample:SAMN15143775']		HATPase_c	pfam02518	NUB91145.1	-	1.5e-07	Histidine kinase-, DNA gyrase B-, and HSP90-like	2518	arCOG06516	T	-	Sensory domain	COG02202	cd00075	TIGR02966
HT576_08935	1	ATP-binding protein	NUB91145.1	['BioProject:PRJNA637493', 'BioSample:SAMN15143775']		HATPase_c	pfam02518	NUB91145.1	-	1.5e-07	Histidine kinase-, DNA gyrase B-, and HSP90-like	2518	arCOG07602	T	-	Histidine kinase-like ATPase		cd00075
HT576_08940	1	DUF262 domain-containing protein	NUB91146.1	['BioProject:PRJNA637493', 'BioSample:SAMN15143775']		DUF262	pfam03235	NUB91146.1	-	1.1e-27	Protein of unknown function	3235
HT576_08940	1	DUF262 domain-containing protein	NUB91146.1	['BioProject:PRJNA637493', 'BioSample:SAMN15143775']		DUF1524	pfam07510	NUB91146.1	-	9.7e-10	Protein of unknown function	7510
HT576_08945	1	GIY-YIG nuclease family protein	NUB91147.1	['BioProject:PRJNA637493', 'BioSample:SAMN15143775']		GIY-YIG	pfam01541	NUB91147.1	-	1.2e-06	GIY-YIG catalytic	1541	arCOG04722	L	-	Predicted endonuclease containing a URI domain	COG02827	cd10456
HT576_08945	1	GIY-YIG nuclease family protein	NUB91147.1	['BioProject:PRJNA637493', 'BioSample:SAMN15143775']		GIY-YIG	pfam01541	NUB91147.1	-	1.2e-06	GIY-YIG catalytic	1541	arCOG09092	L	-	GIY-YIG superfamily endonuclease	COG00322	cd00719
HT576_08945	1	GIY-YIG nuclease family protein	NUB91147.1	['BioProject:PRJNA637493', 'BioSample:SAMN15143775']		GIY-YIG	pfam01541	NUB91147.1	-	1.2e-06	GIY-YIG catalytic	1541	arCOG10559	L	-	GIY-YIG domain containing nuclease	COG00322	cd10449
HT576_08950	1	hypothetical protein	NUB91148.1	['BioProject:PRJNA637493', 'BioSample:SAMN15143775']				NUB91148.1
HT576_08955	1	hypothetical protein	NUB91149.1	['BioProject:PRJNA637493', 'BioSample:SAMN15143775']				NUB91149.1
HT576_08960	1	MEDS domain-containing protein	NUB91150.1	['BioProject:PRJNA637493', 'BioSample:SAMN15143775']		MEDS	pfam14417	NUB91150.1	-	1.7e-51	MEDS: MEthanogen/methylotroph, DcmR Sensory	14417	arCOG03567	T	-	MEDS sensory domain, inactived KaiC-like ATPase	COG02202	cd01124	TIGR03877
HT576_08960	1	MEDS domain-containing protein	NUB91150.1	['BioProject:PRJNA637493', 'BioSample:SAMN15143775']		HATPase_c	pfam02518	NUB91150.1	-	4e-29	Histidine kinase-, DNA gyrase B-, and HSP90-like	2518	arCOG02364	T	-	Signal transduction histidine kinase, contains PAS domain	COG00642	cd00075	TIGR02916
HT576_08960	1	MEDS domain-containing protein	NUB91150.1	['BioProject:PRJNA637493', 'BioSample:SAMN15143775']		HATPase_c	pfam02518	NUB91150.1	-	4e-29	Histidine kinase-, DNA gyrase B-, and HSP90-like	2518	arCOG06515	T	-	Signal transduction histidine kinase	COG00642	cd00075	TIGR03785
HT576_08960	1	MEDS domain-containing protein	NUB91150.1	['BioProject:PRJNA637493', 'BioSample:SAMN15143775']		HATPase_c	pfam02518	NUB91150.1	-	4e-29	Histidine kinase-, DNA gyrase B-, and HSP90-like	2518	arCOG06516	T	-	Sensory domain	COG02202	cd00075	TIGR02966
HT576_08960	1	MEDS domain-containing protein	NUB91150.1	['BioProject:PRJNA637493', 'BioSample:SAMN15143775']		HATPase_c	pfam02518	NUB91150.1	-	4e-29	Histidine kinase-, DNA gyrase B-, and HSP90-like	2518	arCOG07602	T	-	Histidine kinase-like ATPase		cd00075
HT576_08960	1	MEDS domain-containing protein	NUB91150.1	['BioProject:PRJNA637493', 'BioSample:SAMN15143775']		PAS_4	pfam08448	NUB91150.1	-	1.2e-18	PAS	8448	arCOG09455	T	-	PAS domain and metal-binding domain	COG02202
HT576_08960	1	MEDS domain-containing protein	NUB91150.1	['BioProject:PRJNA637493', 'BioSample:SAMN15143775']		PAS_3	pfam08447	NUB91150.1	-	2.3e-14	PAS	8447	arCOG06737	T	-	PAS domain	COG02202	cd00130	TIGR00229
HT576_08960	1	MEDS domain-containing protein	NUB91150.1	['BioProject:PRJNA637493', 'BioSample:SAMN15143775']		PAS_9	pfam13426	NUB91150.1	-	2.3e-13	PAS	13426	arCOG02353	T	-	Signal transduction histidine kinase, contains PAS domain	COG03920	cd00130	TIGR00229
HT576_08960	1	MEDS domain-containing protein	NUB91150.1	['BioProject:PRJNA637493', 'BioSample:SAMN15143775']		PAS_9	pfam13426	NUB91150.1	-	2.3e-13	PAS	13426	arCOG02374	T	-	Signal transduction histidine kinase, contains PAS domains	COG00642	cd00130	TIGR00229
HT576_08960	1	MEDS domain-containing protein	NUB91150.1	['BioProject:PRJNA637493', 'BioSample:SAMN15143775']		PAS_9	pfam13426	NUB91150.1	-	2.3e-13	PAS	13426	arCOG04001	T	-	PAS domain	COG02202		TIGR00229
HT576_08960	1	MEDS domain-containing protein	NUB91150.1	['BioProject:PRJNA637493', 'BioSample:SAMN15143775']		PAS_9	pfam13426	NUB91150.1	-	2.3e-13	PAS	13426	arCOG06192	T	-	Signal transduction histidine kinase, contains PAS domain	COG00642	cd00130	TIGR00229
HT576_08960	1	MEDS domain-containing protein	NUB91150.1	['BioProject:PRJNA637493', 'BioSample:SAMN15143775']		PAS_9	pfam13426	NUB91150.1	-	2.3e-13	PAS	13426	arCOG06712	T	-	Sensory protein, contains PAS domain	COG02202	cd00130	TIGR00229
HT576_08960	1	MEDS domain-containing protein	NUB91150.1	['BioProject:PRJNA637493', 'BioSample:SAMN15143775']		HisKA	pfam00512	NUB91150.1	-	4.6e-13	His Kinase A (phospho-acceptor)	512
HT576_08960	1	MEDS domain-containing protein	NUB91150.1	['BioProject:PRJNA637493', 'BioSample:SAMN15143775']		PAS	pfam00989	NUB91150.1	-	3.4e-12	PAS	989
HT576_08960	1	MEDS domain-containing protein	NUB91150.1	['BioProject:PRJNA637493', 'BioSample:SAMN15143775']		ATPase	pfam06745	NUB91150.1	-	0.0001		6745	arCOG00417	L	RadB	RecA/RadA recombinase	COG00468	cd01394	TIGR02237
HT576_08960	1	MEDS domain-containing protein	NUB91150.1	['BioProject:PRJNA637493', 'BioSample:SAMN15143775']		ATPase	pfam06745	NUB91150.1	-	0.0001		6745	arCOG01171	T	KaiC	KaiC family ATPase implicated in signal transduction	COG00467	cd01124	TIGR03877
HT576_08960	1	MEDS domain-containing protein	NUB91150.1	['BioProject:PRJNA637493', 'BioSample:SAMN15143775']		ATPase	pfam06745	NUB91150.1	-	0.0001		6745	arCOG01172	T	KaiC	KaiC family ATPase implicated in signal transduction	COG00467	cd01393	TIGR03881
HT576_08960	1	MEDS domain-containing protein	NUB91150.1	['BioProject:PRJNA637493', 'BioSample:SAMN15143775']		ATPase	pfam06745	NUB91150.1	-	0.0001		6745	arCOG01173	T	KaiC	KaiC family ATPase implicated in signal transduction	COG00467	cd01393	TIGR03880
HT576_08960	1	MEDS domain-containing protein	NUB91150.1	['BioProject:PRJNA637493', 'BioSample:SAMN15143775']		ATPase	pfam06745	NUB91150.1	-	0.0001		6745	arCOG01174	T	KaiC	KaiC family ATPase implicated in signal transduction	COG00467	cd01124	TIGR03877
HT576_08960	1	MEDS domain-containing protein	NUB91150.1	['BioProject:PRJNA637493', 'BioSample:SAMN15143775']		ATPase	pfam06745	NUB91150.1	-	0.0001		6745	arCOG01175	T	KaiC	KaiC family ATPase implicated in signal transduction, inactivated	COG00467	cd01393
HT576_08960	1	MEDS domain-containing protein	NUB91150.1	['BioProject:PRJNA637493', 'BioSample:SAMN15143775']		ATPase	pfam06745	NUB91150.1	-	0.0001		6745	arCOG04148	N	FlaH	KaiC family ATPase involved in biogenesis of archaellum	COG02874	cd01394	TIGR03881
HT576_08960	1	MEDS domain-containing protein	NUB91150.1	['BioProject:PRJNA637493', 'BioSample:SAMN15143775']		ATPase	pfam06745	NUB91150.1	-	0.0001		6745	arCOG05482	T	KaiC	KaiC family ATPase implicated in signal transduction	COG00467	cd01124	TIGR03877
HT576_08965	1	response regulator	NUB91151.1	['BioProject:PRJNA637493', 'BioSample:SAMN15143775']		Response_reg	pfam00072	NUB91151.1	-	1.3e-18	Response regulator receiver	72	arCOG02383	T	CheY	Rec domain	COG00784	cd00156	TIGR01818
HT576_08965	1	response regulator	NUB91151.1	['BioProject:PRJNA637493', 'BioSample:SAMN15143775']		Response_reg	pfam00072	NUB91151.1	-	1.3e-18	Response regulator receiver	72	arCOG02385	T	CheY	Rec domain	COG00784	cd00156	TIGR01818
HT576_08965	1	response regulator	NUB91151.1	['BioProject:PRJNA637493', 'BioSample:SAMN15143775']		Response_reg	pfam00072	NUB91151.1	-	1.3e-18	Response regulator receiver	72	arCOG02386	T	-	REC domain	COG02204	cd00156	TIGR02154
HT576_08965	1	response regulator	NUB91151.1	['BioProject:PRJNA637493', 'BioSample:SAMN15143775']		Response_reg	pfam00072	NUB91151.1	-	1.3e-18	Response regulator receiver	72	arCOG02389	T	CheY	Rec domain	COG00784	cd00156	TIGR01818
HT576_08965	1	response regulator	NUB91151.1	['BioProject:PRJNA637493', 'BioSample:SAMN15143775']		Response_reg	pfam00072	NUB91151.1	-	1.3e-18	Response regulator receiver	72	arCOG02391	T	CheY	Rec domain	COG00784	cd00156	TIGR02154
HT576_08965	1	response regulator	NUB91151.1	['BioProject:PRJNA637493', 'BioSample:SAMN15143775']		Response_reg	pfam00072	NUB91151.1	-	1.3e-18	Response regulator receiver	72	arCOG02392	T	CheY	Rec domain	COG00784	cd00156	TIGR02154
HT576_08965	1	response regulator	NUB91151.1	['BioProject:PRJNA637493', 'BioSample:SAMN15143775']		Response_reg	pfam00072	NUB91151.1	-	1.3e-18	Response regulator receiver	72	arCOG02393	T	CheY	Rec domain	COG00784	cd00156	TIGR02154
HT576_08965	1	response regulator	NUB91151.1	['BioProject:PRJNA637493', 'BioSample:SAMN15143775']		Response_reg	pfam00072	NUB91151.1	-	1.3e-18	Response regulator receiver	72	arCOG02589	T	CheY	Rec domain	COG00784	cd00156	TIGR02154
HT576_08965	1	response regulator	NUB91151.1	['BioProject:PRJNA637493', 'BioSample:SAMN15143775']		Response_reg	pfam00072	NUB91151.1	-	1.3e-18	Response regulator receiver	72	arCOG02591	T	CheY	Rec domain	COG00784	cd00156	TIGR02154
HT576_08965	1	response regulator	NUB91151.1	['BioProject:PRJNA637493', 'BioSample:SAMN15143775']		Response_reg	pfam00072	NUB91151.1	-	1.3e-18	Response regulator receiver	72	arCOG02592	T	CheY	Rec domain fused to V4R domain	COG00784	cd00156	TIGR02154
HT576_08965	1	response regulator	NUB91151.1	['BioProject:PRJNA637493', 'BioSample:SAMN15143775']		Response_reg	pfam00072	NUB91151.1	-	1.3e-18	Response regulator receiver	72	arCOG02595	T	OmpR	REC domain	COG00745	cd00156	TIGR02154
HT576_08965	1	response regulator	NUB91151.1	['BioProject:PRJNA637493', 'BioSample:SAMN15143775']		Response_reg	pfam00072	NUB91151.1	-	1.3e-18	Response regulator receiver	72	arCOG02597	T	CheY	Rec domain	COG00784	cd00156	TIGR02154
HT576_08965	1	response regulator	NUB91151.1	['BioProject:PRJNA637493', 'BioSample:SAMN15143775']		Response_reg	pfam00072	NUB91151.1	-	1.3e-18	Response regulator receiver	72	arCOG02598	T	OmpR	REC domain containing protein	COG00745	cd00156	TIGR02154
HT576_08965	1	response regulator	NUB91151.1	['BioProject:PRJNA637493', 'BioSample:SAMN15143775']		Response_reg	pfam00072	NUB91151.1	-	1.3e-18	Response regulator receiver	72	arCOG02599	T	CheY	Rec domain	COG00784	cd00156	TIGR02154
HT576_08965	1	response regulator	NUB91151.1	['BioProject:PRJNA637493', 'BioSample:SAMN15143775']		Response_reg	pfam00072	NUB91151.1	-	1.3e-18	Response regulator receiver	72	arCOG06315	T	CheY	Rec domain	COG00784	cd00156
HT576_08965	1	response regulator	NUB91151.1	['BioProject:PRJNA637493', 'BioSample:SAMN15143775']		Response_reg	pfam00072	NUB91151.1	-	1.3e-18	Response regulator receiver	72	arCOG06537	T	CheY	Rec and PAS domains	COG00784	cd00156	TIGR02875
HT576_08970	1	hypothetical protein	NUB91152.1	['BioProject:PRJNA637493', 'BioSample:SAMN15143775']				NUB91152.1
HT576_08975	1	hypothetical protein	NUB91153.1	['BioProject:PRJNA637493', 'BioSample:SAMN15143775']				NUB91153.1
HT576_08980	1	hypothetical protein	NUB91154.1	['BioProject:PRJNA637493', 'BioSample:SAMN15143775']				NUB91154.1
HT576_08990	1	hypothetical protein	NUB91155.1	['BioProject:PRJNA637493', 'BioSample:SAMN15143775']				NUB91155.1
HT576_08995	1	RNA ligase family protein	NUB91156.1	['BioProject:PRJNA637493', 'BioSample:SAMN15143775']		RNA_ligase	pfam09414	NUB91156.1	-	1.8e-24	RNA	9414
HT576_09000	1	hypothetical protein	NUB91157.1	['BioProject:PRJNA637493', 'BioSample:SAMN15143775']				NUB91157.1
HT576_09005	1	hypothetical protein	NUB91158.1	['BioProject:PRJNA637493', 'BioSample:SAMN15143775']				NUB91158.1
HT576_09010	1	hypothetical protein	NUB91159.1	['BioProject:PRJNA637493', 'BioSample:SAMN15143775']				NUB91159.1
HT576_09015	1	hypothetical protein	NUB91160.1	['BioProject:PRJNA637493', 'BioSample:SAMN15143775']				NUB91160.1
HT576_09020	1	hypothetical protein	NUB91161.1	['BioProject:PRJNA637493', 'BioSample:SAMN15143775']				NUB91161.1
HT576_09025	1	HTH domain-containing protein	NUB91162.1	['BioProject:PRJNA637493', 'BioSample:SAMN15143775']		HTH_11	pfam08279	NUB91162.1	-	4.9e-08	HTH	8279	arCOG05062	K	-	Transcriptional regulator, contains HTH domain
HT576_09025	1	HTH domain-containing protein	NUB91162.1	['BioProject:PRJNA637493', 'BioSample:SAMN15143775']		HTH_11	pfam08279	NUB91162.1	-	4.9e-08	HTH	8279	arCOG05829	K	-	Transcriptional regulator, contains HTH domain		cd00569
HT576_09025	1	HTH domain-containing protein	NUB91162.1	['BioProject:PRJNA637493', 'BioSample:SAMN15143775']		HTH_DeoR	pfam08220	NUB91162.1	-	1.7e-06	DeoR-like helix-turn-helix	8220
HT576_09025	1	HTH domain-containing protein	NUB91162.1	['BioProject:PRJNA637493', 'BioSample:SAMN15143775']		TBPIP	pfam07106	NUB91162.1	-	6.3e-05	TBPIP/Hop2 winged helix	7106
HT576_09025	1	HTH domain-containing protein	NUB91162.1	['BioProject:PRJNA637493', 'BioSample:SAMN15143775']		Fe_dep_repress	pfam01325	NUB91162.1	-	6.9e-05	Iron dependent repressor, N-terminal DNA binding	1325	arCOG02101	K	TroR	Mn-dependent transcriptional regulator (DtxR family)	COG01321
HT576_09025	1	HTH domain-containing protein	NUB91162.1	['BioProject:PRJNA637493', 'BioSample:SAMN15143775']		Fe_dep_repress	pfam01325	NUB91162.1	-	6.9e-05	Iron dependent repressor, N-terminal DNA binding	1325	arCOG05450	K	TroR	Mn-dependent transcriptional regulator (DtxR family)	COG01321	cd09655	TIGR01884
HT576_09025	1	HTH domain-containing protein	NUB91162.1	['BioProject:PRJNA637493', 'BioSample:SAMN15143775']		FaeA	pfam04703	NUB91162.1	-	0.00067	FaeA-like	4703
HT576_09025	1	HTH domain-containing protein	NUB91162.1	['BioProject:PRJNA637493', 'BioSample:SAMN15143775']		HTH_20	pfam12840	NUB91162.1	-	0.00078	Helix-turn-helix	12840	arCOG00734	K	ArsR	Transcriptional regulator containing HTH domain, ArsR family	COG00640	cd00090
HT576_09025	1	HTH domain-containing protein	NUB91162.1	['BioProject:PRJNA637493', 'BioSample:SAMN15143775']		HTH_20	pfam12840	NUB91162.1	-	0.00078	Helix-turn-helix	12840	arCOG00742	K	ArsR	Transcriptional regulator containing HTH domain, ArsR family	COG00640
HT576_09025	1	HTH domain-containing protein	NUB91162.1	['BioProject:PRJNA637493', 'BioSample:SAMN15143775']		HTH_20	pfam12840	NUB91162.1	-	0.00078	Helix-turn-helix	12840	arCOG01679	K	ArsR	Transcriptional regulator containing HTH domain, ArsR family	COG00640	cd00090
HT576_09025	1	HTH domain-containing protein	NUB91162.1	['BioProject:PRJNA637493', 'BioSample:SAMN15143775']		HTH_20	pfam12840	NUB91162.1	-	0.00078	Helix-turn-helix	12840	arCOG01682	K	ArsR	Transcriptional regulator containing HTH domain, ArsR family	COG00640	cd00090
HT576_09025	1	HTH domain-containing protein	NUB91162.1	['BioProject:PRJNA637493', 'BioSample:SAMN15143775']		HTH_20	pfam12840	NUB91162.1	-	0.00078	Helix-turn-helix	12840	arCOG01685	K	ArsR	Transcriptional regulator containing HTH domain, ArsR family	COG00640	cd00090
HT576_09025	1	HTH domain-containing protein	NUB91162.1	['BioProject:PRJNA637493', 'BioSample:SAMN15143775']		HTH_20	pfam12840	NUB91162.1	-	0.00078	Helix-turn-helix	12840	arCOG01686	K	ArsR	Transcriptional regulator containing HTH domain, ArsR family	COG00640	cd00090	TIGR02702
HT576_09025	1	HTH domain-containing protein	NUB91162.1	['BioProject:PRJNA637493', 'BioSample:SAMN15143775']		HTH_20	pfam12840	NUB91162.1	-	0.00078	Helix-turn-helix	12840	arCOG01687	K	ArsR	Transcriptional regulator containing HTH domain, ArsR family	COG00640	cd00090
HT576_09025	1	HTH domain-containing protein	NUB91162.1	['BioProject:PRJNA637493', 'BioSample:SAMN15143775']		HTH_20	pfam12840	NUB91162.1	-	0.00078	Helix-turn-helix	12840	arCOG02104	K	-	Transcriptional regulator, ArsR family	COG00640
HT576_09025	1	HTH domain-containing protein	NUB91162.1	['BioProject:PRJNA637493', 'BioSample:SAMN15143775']		HTH_20	pfam12840	NUB91162.1	-	0.00078	Helix-turn-helix	12840	arCOG02756	K	-	Transcriptional regulator, contains HTH domain	COG04190	cd00090
HT576_09025	1	HTH domain-containing protein	NUB91162.1	['BioProject:PRJNA637493', 'BioSample:SAMN15143775']		HTH_20	pfam12840	NUB91162.1	-	0.00078	Helix-turn-helix	12840	arCOG02809	K	-	Transcriptional regulator, implicated in bacteriocin system regulation, contains HTH domain	COG04742	cd00090
HT576_09025	1	HTH domain-containing protein	NUB91162.1	['BioProject:PRJNA637493', 'BioSample:SAMN15143775']		HTH_20	pfam12840	NUB91162.1	-	0.00078	Helix-turn-helix	12840	arCOG03065	K	ArsR	Transcriptional regulator containing HTH domain, ArsR family	COG00640	cd00090	TIGR02944
HT576_09025	1	HTH domain-containing protein	NUB91162.1	['BioProject:PRJNA637493', 'BioSample:SAMN15143775']		HTH_20	pfam12840	NUB91162.1	-	0.00078	Helix-turn-helix	12840	arCOG03067	K	ArsR	Transcriptional regulator containing HTH domain, ArsR family	COG00640	cd00090	TIGR01884
HT576_09025	1	HTH domain-containing protein	NUB91162.1	['BioProject:PRJNA637493', 'BioSample:SAMN15143775']		HTH_20	pfam12840	NUB91162.1	-	0.00078	Helix-turn-helix	12840	arCOG03859	K	ArsR	Transcriptional regulator containing HTH domain, ArsR family	COG00640	cd00090
HT576_09025	1	HTH domain-containing protein	NUB91162.1	['BioProject:PRJNA637493', 'BioSample:SAMN15143775']		HTH_20	pfam12840	NUB91162.1	-	0.00078	Helix-turn-helix	12840	arCOG03860	K	-	Predicted transcriptional regulator, contains HTH domain	COG00640
HT576_09025	1	HTH domain-containing protein	NUB91162.1	['BioProject:PRJNA637493', 'BioSample:SAMN15143775']		HTH_20	pfam12840	NUB91162.1	-	0.00078	Helix-turn-helix	12840	arCOG04056	K	ArsR	Transcriptional regulator containing HTH domain, ArsR family	COG00640	cd00090	TIGR01884
HT576_09025	1	HTH domain-containing protein	NUB91162.1	['BioProject:PRJNA637493', 'BioSample:SAMN15143775']		HTH_20	pfam12840	NUB91162.1	-	0.00078	Helix-turn-helix	12840	arCOG04439	K	ArsR	Transcriptional regulator containing HTH domain, ArsR family	COG00640	cd00090
HT576_09025	1	HTH domain-containing protein	NUB91162.1	['BioProject:PRJNA637493', 'BioSample:SAMN15143775']		HTH_20	pfam12840	NUB91162.1	-	0.00078	Helix-turn-helix	12840	arCOG04688	K	-	Transcriptional regulator, contains HTH domain
HT576_09025	1	HTH domain-containing protein	NUB91162.1	['BioProject:PRJNA637493', 'BioSample:SAMN15143775']		HTH_20	pfam12840	NUB91162.1	-	0.00078	Helix-turn-helix	12840	arCOG05152	K	-	Transcriptional regulator, contains HTH domain		cd00090
HT576_09025	1	HTH domain-containing protein	NUB91162.1	['BioProject:PRJNA637493', 'BioSample:SAMN15143775']		HTH_20	pfam12840	NUB91162.1	-	0.00078	Helix-turn-helix	12840	arCOG05349	K	ArsR	Transcriptional regulator containing HTH domain, ArsR family	COG00640	cd00090
HT576_09025	1	HTH domain-containing protein	NUB91162.1	['BioProject:PRJNA637493', 'BioSample:SAMN15143775']		HTH_20	pfam12840	NUB91162.1	-	0.00078	Helix-turn-helix	12840	arCOG05573	K	-	Transcriptional regulator, contains HTH domain	COG04742
HT576_09025	1	HTH domain-containing protein	NUB91162.1	['BioProject:PRJNA637493', 'BioSample:SAMN15143775']		HTH_20	pfam12840	NUB91162.1	-	0.00078	Helix-turn-helix	12840	arCOG05817	K	-	Transcriptional regulator, contains wHTH domain
HT576_09025	1	HTH domain-containing protein	NUB91162.1	['BioProject:PRJNA637493', 'BioSample:SAMN15143775']		HTH_20	pfam12840	NUB91162.1	-	0.00078	Helix-turn-helix	12840	arCOG05900	K	-	Predicted transcriptional regulator	COG03355	cd00090	TIGR00498
HT576_09025	1	HTH domain-containing protein	NUB91162.1	['BioProject:PRJNA637493', 'BioSample:SAMN15143775']		HTH_20	pfam12840	NUB91162.1	-	0.00078	Helix-turn-helix	12840	arCOG09396	K	-	DNA-binding transcriptional regulator, IclR family	COG01414	cd00090	TIGR02431,TIGR01863
HT576_09025	1	HTH domain-containing protein	NUB91162.1	['BioProject:PRJNA637493', 'BioSample:SAMN15143775']		HTH_20	pfam12840	NUB91162.1	-	0.00078	Helix-turn-helix	12840	arCOG09949	K	ArsR	Transcriptional regulator containing HTH domain, ArsR family	COG00640	cd00090	TIGR01843
HT576_09030	1	hypothetical protein	NUB91163.1	['BioProject:PRJNA637493', 'BioSample:SAMN15143775']				NUB91163.1
HT576_09040	1	ArsR family transcriptional regulator	NUB91164.1	['BioProject:PRJNA637493', 'BioSample:SAMN15143775']				NUB91164.1
HT576_09045	1	hypothetical protein	NUB91165.1	['BioProject:PRJNA637493', 'BioSample:SAMN15143775']		HalOD1	pfam18545	NUB91165.1	-	8.8e-19	Halobacterial output domain	18545
HT576_09050	1	hypothetical protein	NUB91166.1	['BioProject:PRJNA637493', 'BioSample:SAMN15143775']				NUB91166.1
HT576_09055	1	hypothetical protein	NUB91167.1	['BioProject:PRJNA637493', 'BioSample:SAMN15143775']				NUB91167.1
HT576_09060	1	hypothetical protein	NUB91168.1	['BioProject:PRJNA637493', 'BioSample:SAMN15143775']				NUB91168.1
HT576_09065	1	winged helix-turn-helix transcriptional regulator	NUB91169.1	['BioProject:PRJNA637493', 'BioSample:SAMN15143775']		HTH_24	pfam13412	NUB91169.1	-	2.9e-11	Winged helix-turn-helix	13412	arCOG00374	K	-	Predicted membrane-associated or secreted trancriptional regulator	COG02512	cd00090
HT576_09065	1	winged helix-turn-helix transcriptional regulator	NUB91169.1	['BioProject:PRJNA637493', 'BioSample:SAMN15143775']		HTH_24	pfam13412	NUB91169.1	-	2.9e-11	Winged helix-turn-helix	13412	arCOG00735	K	ArsR	Transcriptional regulator containing HTH domain, ArsR family	COG00640	cd00090
HT576_09065	1	winged helix-turn-helix transcriptional regulator	NUB91169.1	['BioProject:PRJNA637493', 'BioSample:SAMN15143775']		HTH_24	pfam13412	NUB91169.1	-	2.9e-11	Winged helix-turn-helix	13412	arCOG00739	K	ArsR	Transcriptional regulator containing HTH domain, ArsR family	COG00640	cd00090
HT576_09065	1	winged helix-turn-helix transcriptional regulator	NUB91169.1	['BioProject:PRJNA637493', 'BioSample:SAMN15143775']		HTH_24	pfam13412	NUB91169.1	-	2.9e-11	Winged helix-turn-helix	13412	arCOG00741	K	ArsR	Transcriptional regulator containing HTH domain, ArsR family	COG00640	cd00090	TIGR01884
HT576_09065	1	winged helix-turn-helix transcriptional regulator	NUB91169.1	['BioProject:PRJNA637493', 'BioSample:SAMN15143775']		HTH_24	pfam13412	NUB91169.1	-	2.9e-11	Winged helix-turn-helix	13412	arCOG01582	K	-	DNA-binding transcriptional regulator, Lrp family	COG01522	cd00090
HT576_09065	1	winged helix-turn-helix transcriptional regulator	NUB91169.1	['BioProject:PRJNA637493', 'BioSample:SAMN15143775']		HTH_24	pfam13412	NUB91169.1	-	2.9e-11	Winged helix-turn-helix	13412	arCOG01583	K	-	DNA-binding transcriptional regulator, Lrp family	COG01522	cd00090
HT576_09065	1	winged helix-turn-helix transcriptional regulator	NUB91169.1	['BioProject:PRJNA637493', 'BioSample:SAMN15143775']		HTH_24	pfam13412	NUB91169.1	-	2.9e-11	Winged helix-turn-helix	13412	arCOG01804	K	-	Transcriptional regulator, contains HTH domain	COG03888	cd00090,cd13553
HT576_09065	1	winged helix-turn-helix transcriptional regulator	NUB91169.1	['BioProject:PRJNA637493', 'BioSample:SAMN15143775']		HTH_24	pfam13412	NUB91169.1	-	2.9e-11	Winged helix-turn-helix	13412	arCOG03737	K	-	Transcriptional regulator of GntR family	SC.00412	cd00090	TIGR01884
HT576_09065	1	winged helix-turn-helix transcriptional regulator	NUB91169.1	['BioProject:PRJNA637493', 'BioSample:SAMN15143775']		HTH_24	pfam13412	NUB91169.1	-	2.9e-11	Winged helix-turn-helix	13412	arCOG03932	K	-	Icl-like HTH and PAS domain	COG02202
HT576_09065	1	winged helix-turn-helix transcriptional regulator	NUB91169.1	['BioProject:PRJNA637493', 'BioSample:SAMN15143775']		HTH_24	pfam13412	NUB91169.1	-	2.9e-11	Winged helix-turn-helix	13412	arCOG04153	K	-	RNA polymerase III subunit C34, Lrp/AsnC family	COG01522	cd00092
HT576_09065	1	winged helix-turn-helix transcriptional regulator	NUB91169.1	['BioProject:PRJNA637493', 'BioSample:SAMN15143775']		HTH_24	pfam13412	NUB91169.1	-	2.9e-11	Winged helix-turn-helix	13412	arCOG06237	K	-	DNA-binding transcriptional regulator, Lrp family	COG01522
HT576_09065	1	winged helix-turn-helix transcriptional regulator	NUB91169.1	['BioProject:PRJNA637493', 'BioSample:SAMN15143775']		HTH_24	pfam13412	NUB91169.1	-	2.9e-11	Winged helix-turn-helix	13412	arCOG07071	K	-	Transcriptional regulator, contains HTH domain
HT576_09065	1	winged helix-turn-helix transcriptional regulator	NUB91169.1	['BioProject:PRJNA637493', 'BioSample:SAMN15143775']		HTH_24	pfam13412	NUB91169.1	-	2.9e-11	Winged helix-turn-helix	13412	arCOG07566	R	-	Iron-sulfur cluster containing transcriptional regulator
HT576_09065	1	winged helix-turn-helix transcriptional regulator	NUB91169.1	['BioProject:PRJNA637493', 'BioSample:SAMN15143775']		HTH_AsnC-type	pfam13404	NUB91169.1	-	4.7e-10	AsnC-type helix-turn-helix	13404	arCOG01587	K	-	DNA-binding transcriptional regulator, Lrp family	COG01522	cd00090
HT576_09065	1	winged helix-turn-helix transcriptional regulator	NUB91169.1	['BioProject:PRJNA637493', 'BioSample:SAMN15143775']		HTH_AsnC-type	pfam13404	NUB91169.1	-	4.7e-10	AsnC-type helix-turn-helix	13404	arCOG01628	K	-	DNA-binding transcriptional regulator, Lrp family	COG01522
HT576_09065	1	winged helix-turn-helix transcriptional regulator	NUB91169.1	['BioProject:PRJNA637493', 'BioSample:SAMN15143775']		HTH_AsnC-type	pfam13404	NUB91169.1	-	4.7e-10	AsnC-type helix-turn-helix	13404	arCOG01629	K	-	DNA-binding transcriptional regulator, Lrp family	COG01522
HT576_09065	1	winged helix-turn-helix transcriptional regulator	NUB91169.1	['BioProject:PRJNA637493', 'BioSample:SAMN15143775']		HTH_11	pfam08279	NUB91169.1	-	1.3e-06	HTH	8279	arCOG05062	K	-	Transcriptional regulator, contains HTH domain
HT576_09065	1	winged helix-turn-helix transcriptional regulator	NUB91169.1	['BioProject:PRJNA637493', 'BioSample:SAMN15143775']		HTH_11	pfam08279	NUB91169.1	-	1.3e-06	HTH	8279	arCOG05829	K	-	Transcriptional regulator, contains HTH domain		cd00569
HT576_09065	1	winged helix-turn-helix transcriptional regulator	NUB91169.1	['BioProject:PRJNA637493', 'BioSample:SAMN15143775']		HTH_DeoR	pfam08220	NUB91169.1	-	0.00019	DeoR-like helix-turn-helix	8220
HT576_09065	1	winged helix-turn-helix transcriptional regulator	NUB91169.1	['BioProject:PRJNA637493', 'BioSample:SAMN15143775']		HTH_20	pfam12840	NUB91169.1	-	0.00057	Helix-turn-helix	12840	arCOG00734	K	ArsR	Transcriptional regulator containing HTH domain, ArsR family	COG00640	cd00090
HT576_09065	1	winged helix-turn-helix transcriptional regulator	NUB91169.1	['BioProject:PRJNA637493', 'BioSample:SAMN15143775']		HTH_20	pfam12840	NUB91169.1	-	0.00057	Helix-turn-helix	12840	arCOG00742	K	ArsR	Transcriptional regulator containing HTH domain, ArsR family	COG00640
HT576_09065	1	winged helix-turn-helix transcriptional regulator	NUB91169.1	['BioProject:PRJNA637493', 'BioSample:SAMN15143775']		HTH_20	pfam12840	NUB91169.1	-	0.00057	Helix-turn-helix	12840	arCOG01679	K	ArsR	Transcriptional regulator containing HTH domain, ArsR family	COG00640	cd00090
HT576_09065	1	winged helix-turn-helix transcriptional regulator	NUB91169.1	['BioProject:PRJNA637493', 'BioSample:SAMN15143775']		HTH_20	pfam12840	NUB91169.1	-	0.00057	Helix-turn-helix	12840	arCOG01682	K	ArsR	Transcriptional regulator containing HTH domain, ArsR family	COG00640	cd00090
HT576_09065	1	winged helix-turn-helix transcriptional regulator	NUB91169.1	['BioProject:PRJNA637493', 'BioSample:SAMN15143775']		HTH_20	pfam12840	NUB91169.1	-	0.00057	Helix-turn-helix	12840	arCOG01685	K	ArsR	Transcriptional regulator containing HTH domain, ArsR family	COG00640	cd00090
HT576_09065	1	winged helix-turn-helix transcriptional regulator	NUB91169.1	['BioProject:PRJNA637493', 'BioSample:SAMN15143775']		HTH_20	pfam12840	NUB91169.1	-	0.00057	Helix-turn-helix	12840	arCOG01686	K	ArsR	Transcriptional regulator containing HTH domain, ArsR family	COG00640	cd00090	TIGR02702
HT576_09065	1	winged helix-turn-helix transcriptional regulator	NUB91169.1	['BioProject:PRJNA637493', 'BioSample:SAMN15143775']		HTH_20	pfam12840	NUB91169.1	-	0.00057	Helix-turn-helix	12840	arCOG01687	K	ArsR	Transcriptional regulator containing HTH domain, ArsR family	COG00640	cd00090
HT576_09065	1	winged helix-turn-helix transcriptional regulator	NUB91169.1	['BioProject:PRJNA637493', 'BioSample:SAMN15143775']		HTH_20	pfam12840	NUB91169.1	-	0.00057	Helix-turn-helix	12840	arCOG02104	K	-	Transcriptional regulator, ArsR family	COG00640
HT576_09065	1	winged helix-turn-helix transcriptional regulator	NUB91169.1	['BioProject:PRJNA637493', 'BioSample:SAMN15143775']		HTH_20	pfam12840	NUB91169.1	-	0.00057	Helix-turn-helix	12840	arCOG02756	K	-	Transcriptional regulator, contains HTH domain	COG04190	cd00090
HT576_09065	1	winged helix-turn-helix transcriptional regulator	NUB91169.1	['BioProject:PRJNA637493', 'BioSample:SAMN15143775']		HTH_20	pfam12840	NUB91169.1	-	0.00057	Helix-turn-helix	12840	arCOG02809	K	-	Transcriptional regulator, implicated in bacteriocin system regulation, contains HTH domain	COG04742	cd00090
HT576_09065	1	winged helix-turn-helix transcriptional regulator	NUB91169.1	['BioProject:PRJNA637493', 'BioSample:SAMN15143775']		HTH_20	pfam12840	NUB91169.1	-	0.00057	Helix-turn-helix	12840	arCOG03065	K	ArsR	Transcriptional regulator containing HTH domain, ArsR family	COG00640	cd00090	TIGR02944
HT576_09065	1	winged helix-turn-helix transcriptional regulator	NUB91169.1	['BioProject:PRJNA637493', 'BioSample:SAMN15143775']		HTH_20	pfam12840	NUB91169.1	-	0.00057	Helix-turn-helix	12840	arCOG03067	K	ArsR	Transcriptional regulator containing HTH domain, ArsR family	COG00640	cd00090	TIGR01884
HT576_09065	1	winged helix-turn-helix transcriptional regulator	NUB91169.1	['BioProject:PRJNA637493', 'BioSample:SAMN15143775']		HTH_20	pfam12840	NUB91169.1	-	0.00057	Helix-turn-helix	12840	arCOG03859	K	ArsR	Transcriptional regulator containing HTH domain, ArsR family	COG00640	cd00090
HT576_09065	1	winged helix-turn-helix transcriptional regulator	NUB91169.1	['BioProject:PRJNA637493', 'BioSample:SAMN15143775']		HTH_20	pfam12840	NUB91169.1	-	0.00057	Helix-turn-helix	12840	arCOG03860	K	-	Predicted transcriptional regulator, contains HTH domain	COG00640
HT576_09065	1	winged helix-turn-helix transcriptional regulator	NUB91169.1	['BioProject:PRJNA637493', 'BioSample:SAMN15143775']		HTH_20	pfam12840	NUB91169.1	-	0.00057	Helix-turn-helix	12840	arCOG04056	K	ArsR	Transcriptional regulator containing HTH domain, ArsR family	COG00640	cd00090	TIGR01884
HT576_09065	1	winged helix-turn-helix transcriptional regulator	NUB91169.1	['BioProject:PRJNA637493', 'BioSample:SAMN15143775']		HTH_20	pfam12840	NUB91169.1	-	0.00057	Helix-turn-helix	12840	arCOG04439	K	ArsR	Transcriptional regulator containing HTH domain, ArsR family	COG00640	cd00090
HT576_09065	1	winged helix-turn-helix transcriptional regulator	NUB91169.1	['BioProject:PRJNA637493', 'BioSample:SAMN15143775']		HTH_20	pfam12840	NUB91169.1	-	0.00057	Helix-turn-helix	12840	arCOG04688	K	-	Transcriptional regulator, contains HTH domain
HT576_09065	1	winged helix-turn-helix transcriptional regulator	NUB91169.1	['BioProject:PRJNA637493', 'BioSample:SAMN15143775']		HTH_20	pfam12840	NUB91169.1	-	0.00057	Helix-turn-helix	12840	arCOG05152	K	-	Transcriptional regulator, contains HTH domain		cd00090
HT576_09065	1	winged helix-turn-helix transcriptional regulator	NUB91169.1	['BioProject:PRJNA637493', 'BioSample:SAMN15143775']		HTH_20	pfam12840	NUB91169.1	-	0.00057	Helix-turn-helix	12840	arCOG05349	K	ArsR	Transcriptional regulator containing HTH domain, ArsR family	COG00640	cd00090
HT576_09065	1	winged helix-turn-helix transcriptional regulator	NUB91169.1	['BioProject:PRJNA637493', 'BioSample:SAMN15143775']		HTH_20	pfam12840	NUB91169.1	-	0.00057	Helix-turn-helix	12840	arCOG05573	K	-	Transcriptional regulator, contains HTH domain	COG04742
HT576_09065	1	winged helix-turn-helix transcriptional regulator	NUB91169.1	['BioProject:PRJNA637493', 'BioSample:SAMN15143775']		HTH_20	pfam12840	NUB91169.1	-	0.00057	Helix-turn-helix	12840	arCOG05817	K	-	Transcriptional regulator, contains wHTH domain
HT576_09065	1	winged helix-turn-helix transcriptional regulator	NUB91169.1	['BioProject:PRJNA637493', 'BioSample:SAMN15143775']		HTH_20	pfam12840	NUB91169.1	-	0.00057	Helix-turn-helix	12840	arCOG05900	K	-	Predicted transcriptional regulator	COG03355	cd00090	TIGR00498
HT576_09065	1	winged helix-turn-helix transcriptional regulator	NUB91169.1	['BioProject:PRJNA637493', 'BioSample:SAMN15143775']		HTH_20	pfam12840	NUB91169.1	-	0.00057	Helix-turn-helix	12840	arCOG09396	K	-	DNA-binding transcriptional regulator, IclR family	COG01414	cd00090	TIGR02431,TIGR01863
HT576_09065	1	winged helix-turn-helix transcriptional regulator	NUB91169.1	['BioProject:PRJNA637493', 'BioSample:SAMN15143775']		HTH_20	pfam12840	NUB91169.1	-	0.00057	Helix-turn-helix	12840	arCOG09949	K	ArsR	Transcriptional regulator containing HTH domain, ArsR family	COG00640	cd00090	TIGR01843
HT576_09065	1	winged helix-turn-helix transcriptional regulator	NUB91169.1	['BioProject:PRJNA637493', 'BioSample:SAMN15143775']		Fe_dep_repress	pfam01325	NUB91169.1	-	0.00062	Iron dependent repressor, N-terminal DNA binding	1325	arCOG02101	K	TroR	Mn-dependent transcriptional regulator (DtxR family)	COG01321
HT576_09065	1	winged helix-turn-helix transcriptional regulator	NUB91169.1	['BioProject:PRJNA637493', 'BioSample:SAMN15143775']		Fe_dep_repress	pfam01325	NUB91169.1	-	0.00062	Iron dependent repressor, N-terminal DNA binding	1325	arCOG05450	K	TroR	Mn-dependent transcriptional regulator (DtxR family)	COG01321	cd09655	TIGR01884
HT576_09070	1	hypothetical protein	NUB91170.1	['BioProject:PRJNA637493', 'BioSample:SAMN15143775']				NUB91170.1
HT576_09075	1	ArsR family transcriptional regulator	NUB91171.1	['BioProject:PRJNA637493', 'BioSample:SAMN15143775']				NUB91171.1
HT576_09080	1	hypothetical protein	NUB91172.1	['BioProject:PRJNA637493', 'BioSample:SAMN15143775']				NUB91172.1
HT576_09085	1	hypothetical protein	NUB91173.1	['BioProject:PRJNA637493', 'BioSample:SAMN15143775']				NUB91173.1
HT576_09090	1	GIY-YIG nuclease family protein	NUB91174.1	['BioProject:PRJNA637493', 'BioSample:SAMN15143775']		Penicillinase_R	pfam03965	NUB91174.1	-	1.7e-08	Penicillinase	3965	arCOG05521	K	ArsR	Transcriptional regulator containing HTH domain, ArsR family	COG00640	cd00090
HT576_09090	1	GIY-YIG nuclease family protein	NUB91174.1	['BioProject:PRJNA637493', 'BioSample:SAMN15143775']		Penicillinase_R	pfam03965	NUB91174.1	-	1.7e-08	Penicillinase	3965	arCOG05764	K	-	Predicted transcriptional regulator	COG03682	cd00090	TIGR02698
HT576_09090	1	GIY-YIG nuclease family protein	NUB91174.1	['BioProject:PRJNA637493', 'BioSample:SAMN15143775']		HTH_24	pfam13412	NUB91174.1	-	3.4e-06	Winged helix-turn-helix	13412	arCOG00374	K	-	Predicted membrane-associated or secreted trancriptional regulator	COG02512	cd00090
HT576_09090	1	GIY-YIG nuclease family protein	NUB91174.1	['BioProject:PRJNA637493', 'BioSample:SAMN15143775']		HTH_24	pfam13412	NUB91174.1	-	3.4e-06	Winged helix-turn-helix	13412	arCOG00735	K	ArsR	Transcriptional regulator containing HTH domain, ArsR family	COG00640	cd00090
HT576_09090	1	GIY-YIG nuclease family protein	NUB91174.1	['BioProject:PRJNA637493', 'BioSample:SAMN15143775']		HTH_24	pfam13412	NUB91174.1	-	3.4e-06	Winged helix-turn-helix	13412	arCOG00739	K	ArsR	Transcriptional regulator containing HTH domain, ArsR family	COG00640	cd00090
HT576_09090	1	GIY-YIG nuclease family protein	NUB91174.1	['BioProject:PRJNA637493', 'BioSample:SAMN15143775']		HTH_24	pfam13412	NUB91174.1	-	3.4e-06	Winged helix-turn-helix	13412	arCOG00741	K	ArsR	Transcriptional regulator containing HTH domain, ArsR family	COG00640	cd00090	TIGR01884
HT576_09090	1	GIY-YIG nuclease family protein	NUB91174.1	['BioProject:PRJNA637493', 'BioSample:SAMN15143775']		HTH_24	pfam13412	NUB91174.1	-	3.4e-06	Winged helix-turn-helix	13412	arCOG01582	K	-	DNA-binding transcriptional regulator, Lrp family	COG01522	cd00090
HT576_09090	1	GIY-YIG nuclease family protein	NUB91174.1	['BioProject:PRJNA637493', 'BioSample:SAMN15143775']		HTH_24	pfam13412	NUB91174.1	-	3.4e-06	Winged helix-turn-helix	13412	arCOG01583	K	-	DNA-binding transcriptional regulator, Lrp family	COG01522	cd00090
HT576_09090	1	GIY-YIG nuclease family protein	NUB91174.1	['BioProject:PRJNA637493', 'BioSample:SAMN15143775']		HTH_24	pfam13412	NUB91174.1	-	3.4e-06	Winged helix-turn-helix	13412	arCOG01804	K	-	Transcriptional regulator, contains HTH domain	COG03888	cd00090,cd13553
HT576_09090	1	GIY-YIG nuclease family protein	NUB91174.1	['BioProject:PRJNA637493', 'BioSample:SAMN15143775']		HTH_24	pfam13412	NUB91174.1	-	3.4e-06	Winged helix-turn-helix	13412	arCOG03737	K	-	Transcriptional regulator of GntR family	SC.00412	cd00090	TIGR01884
HT576_09090	1	GIY-YIG nuclease family protein	NUB91174.1	['BioProject:PRJNA637493', 'BioSample:SAMN15143775']		HTH_24	pfam13412	NUB91174.1	-	3.4e-06	Winged helix-turn-helix	13412	arCOG03932	K	-	Icl-like HTH and PAS domain	COG02202
HT576_09090	1	GIY-YIG nuclease family protein	NUB91174.1	['BioProject:PRJNA637493', 'BioSample:SAMN15143775']		HTH_24	pfam13412	NUB91174.1	-	3.4e-06	Winged helix-turn-helix	13412	arCOG04153	K	-	RNA polymerase III subunit C34, Lrp/AsnC family	COG01522	cd00092
HT576_09090	1	GIY-YIG nuclease family protein	NUB91174.1	['BioProject:PRJNA637493', 'BioSample:SAMN15143775']		HTH_24	pfam13412	NUB91174.1	-	3.4e-06	Winged helix-turn-helix	13412	arCOG06237	K	-	DNA-binding transcriptional regulator, Lrp family	COG01522
HT576_09090	1	GIY-YIG nuclease family protein	NUB91174.1	['BioProject:PRJNA637493', 'BioSample:SAMN15143775']		HTH_24	pfam13412	NUB91174.1	-	3.4e-06	Winged helix-turn-helix	13412	arCOG07071	K	-	Transcriptional regulator, contains HTH domain
HT576_09090	1	GIY-YIG nuclease family protein	NUB91174.1	['BioProject:PRJNA637493', 'BioSample:SAMN15143775']		HTH_24	pfam13412	NUB91174.1	-	3.4e-06	Winged helix-turn-helix	13412	arCOG07566	R	-	Iron-sulfur cluster containing transcriptional regulator
HT576_09090	1	GIY-YIG nuclease family protein	NUB91174.1	['BioProject:PRJNA637493', 'BioSample:SAMN15143775']		GIY-YIG	pfam01541	NUB91174.1	-	2e-05	GIY-YIG catalytic	1541	arCOG04722	L	-	Predicted endonuclease containing a URI domain	COG02827	cd10456
HT576_09090	1	GIY-YIG nuclease family protein	NUB91174.1	['BioProject:PRJNA637493', 'BioSample:SAMN15143775']		GIY-YIG	pfam01541	NUB91174.1	-	2e-05	GIY-YIG catalytic	1541	arCOG09092	L	-	GIY-YIG superfamily endonuclease	COG00322	cd00719
HT576_09090	1	GIY-YIG nuclease family protein	NUB91174.1	['BioProject:PRJNA637493', 'BioSample:SAMN15143775']		GIY-YIG	pfam01541	NUB91174.1	-	2e-05	GIY-YIG catalytic	1541	arCOG10559	L	-	GIY-YIG domain containing nuclease	COG00322	cd10449
HT576_09090	1	GIY-YIG nuclease family protein	NUB91174.1	['BioProject:PRJNA637493', 'BioSample:SAMN15143775']		HTH_11	pfam08279	NUB91174.1	-	0.00012	HTH	8279	arCOG05062	K	-	Transcriptional regulator, contains HTH domain
HT576_09090	1	GIY-YIG nuclease family protein	NUB91174.1	['BioProject:PRJNA637493', 'BioSample:SAMN15143775']		HTH_11	pfam08279	NUB91174.1	-	0.00012	HTH	8279	arCOG05829	K	-	Transcriptional regulator, contains HTH domain		cd00569
HT576_09095	1	hypothetical protein	NUB91175.1	['BioProject:PRJNA637493', 'BioSample:SAMN15143775']				NUB91175.1
HT576_09100	1	hypothetical protein	NUB91176.1	['BioProject:PRJNA637493', 'BioSample:SAMN15143775']				NUB91176.1
HT576_09105	1	Fic family protein	NUB91177.1	['BioProject:PRJNA637493', 'BioSample:SAMN15143775']		Fic	pfam02661	NUB91177.1	-	2.4e-20	Fic/DOC	2661	arCOG03111	K	-	Predicted transciptional regulator, contains Fic and DeoR-like domains	COG03177		TIGR02613
HT576_09105	1	Fic family protein	NUB91177.1	['BioProject:PRJNA637493', 'BioSample:SAMN15143775']		Fic	pfam02661	NUB91177.1	-	2.4e-20	Fic/DOC	2661	arCOG03112	K	-	Fic family protein	COG03177		TIGR02613
HT576_09105	1	Fic family protein	NUB91177.1	['BioProject:PRJNA637493', 'BioSample:SAMN15143775']		Fic	pfam02661	NUB91177.1	-	2.4e-20	Fic/DOC	2661	arCOG06831	V	Doc	Prophage maintenance system killer protein	COG03654		TIGR01550
HT576_09110	1	Lrp/AsnC family transcriptional regulator	NUB91178.1	['BioProject:PRJNA637493', 'BioSample:SAMN15143775']				NUB91178.1
HT576_09115	1	hypothetical protein	NUB91179.1	['BioProject:PRJNA637493', 'BioSample:SAMN15143775']				NUB91179.1
HT576_09120	1	hypothetical protein	NUB91180.1	['BioProject:PRJNA637493', 'BioSample:SAMN15143775']				NUB91180.1
HT576_09125	1	hypothetical protein	NUB91181.1	['BioProject:PRJNA637493', 'BioSample:SAMN15143775']				NUB91181.1
HT576_09130	1	hypothetical protein	NUB91182.1	['BioProject:PRJNA637493', 'BioSample:SAMN15143775']				NUB91182.1
HT576_09135	1	hypothetical protein	NUB91183.1	['BioProject:PRJNA637493', 'BioSample:SAMN15143775']				NUB91183.1
HT576_09140	1	TFIIB-type zinc ribbon-containing protein	NUB91184.1	['BioProject:PRJNA637493', 'BioSample:SAMN15143775']		TF_Zn_Ribbon	pfam08271	NUB91184.1	-	7.2e-05	TFIIB	8271	arCOG05931	K	-	Homolog of transcription initiation factor TFIIB, contains Zn-ribbon domain	COG01405
HT576_09145	1	ATP-binding protein	NUB91185.1	['BioProject:PRJNA637493', 'BioSample:SAMN15143775']		DUF87	pfam01935	NUB91185.1	-	3.2e-09	Helicase HerA, central	1935	arCOG00280	L	-	HerA helicase	COG00433	cd01127
HT576_09145	1	ATP-binding protein	NUB91185.1	['BioProject:PRJNA637493', 'BioSample:SAMN15143775']		DUF87	pfam01935	NUB91185.1	-	3.2e-09	Helicase HerA, central	1935	arCOG00283	L	-	HerA helicase	COG00433		TIGR02525
HT576_09145	1	ATP-binding protein	NUB91185.1	['BioProject:PRJNA637493', 'BioSample:SAMN15143775']		TrwB_AAD_bind	pfam10412	NUB91185.1	-	4.7e-05	Type IV secretion-system coupling protein DNA-binding	10412
HT576_09150	1	PAS domain-containing protein	NUB91186.1	['BioProject:PRJNA637493', 'BioSample:SAMN15143775']		HATPase_c	pfam02518	NUB91186.1	-	7.8e-13	Histidine kinase-, DNA gyrase B-, and HSP90-like	2518	arCOG02364	T	-	Signal transduction histidine kinase, contains PAS domain	COG00642	cd00075	TIGR02916
HT576_09150	1	PAS domain-containing protein	NUB91186.1	['BioProject:PRJNA637493', 'BioSample:SAMN15143775']		HATPase_c	pfam02518	NUB91186.1	-	7.8e-13	Histidine kinase-, DNA gyrase B-, and HSP90-like	2518	arCOG06515	T	-	Signal transduction histidine kinase	COG00642	cd00075	TIGR03785
HT576_09150	1	PAS domain-containing protein	NUB91186.1	['BioProject:PRJNA637493', 'BioSample:SAMN15143775']		HATPase_c	pfam02518	NUB91186.1	-	7.8e-13	Histidine kinase-, DNA gyrase B-, and HSP90-like	2518	arCOG06516	T	-	Sensory domain	COG02202	cd00075	TIGR02966
HT576_09150	1	PAS domain-containing protein	NUB91186.1	['BioProject:PRJNA637493', 'BioSample:SAMN15143775']		HATPase_c	pfam02518	NUB91186.1	-	7.8e-13	Histidine kinase-, DNA gyrase B-, and HSP90-like	2518	arCOG07602	T	-	Histidine kinase-like ATPase		cd00075
HT576_09150	1	PAS domain-containing protein	NUB91186.1	['BioProject:PRJNA637493', 'BioSample:SAMN15143775']		HisKA	pfam00512	NUB91186.1	-	1.3e-12	His Kinase A (phospho-acceptor)	512
HT576_09150	1	PAS domain-containing protein	NUB91186.1	['BioProject:PRJNA637493', 'BioSample:SAMN15143775']		PAS_4	pfam08448	NUB91186.1	-	9e-08	PAS	8448	arCOG09455	T	-	PAS domain and metal-binding domain	COG02202
HT576_09155	1	hypothetical protein	NUB91187.1	['BioProject:PRJNA637493', 'BioSample:SAMN15143775']				NUB91187.1
HT576_09160	1	tyrosine-type recombinase/integrase	NUB91188.1	['BioProject:PRJNA637493', 'BioSample:SAMN15143775']		Phage_integrase	pfam00589	NUB91188.1	-	7.4e-11	Phage integrase	589	arCOG01245	X	XerC	XerD/XerC family integrase, often contains N-terminal HTH domain	COG00582	cd00798	TIGR02224
HT576_09160	1	tyrosine-type recombinase/integrase	NUB91188.1	['BioProject:PRJNA637493', 'BioSample:SAMN15143775']		Phage_integrase	pfam00589	NUB91188.1	-	7.4e-11	Phage integrase	589	arCOG01247	L	XerD	Site-specific recombinase XerD	COG04974	cd00397	TIGR02249
HT576_09160	1	tyrosine-type recombinase/integrase	NUB91188.1	['BioProject:PRJNA637493', 'BioSample:SAMN15143775']		Phage_integrase	pfam00589	NUB91188.1	-	7.4e-11	Phage integrase	589	arCOG01248	X	XerC	XerD/XerC family integrase	COG00582	cd00798	TIGR02225
HT576_09160	1	tyrosine-type recombinase/integrase	NUB91188.1	['BioProject:PRJNA637493', 'BioSample:SAMN15143775']		Phage_integrase	pfam00589	NUB91188.1	-	7.4e-11	Phage integrase	589	arCOG01250	X	XerC	XerD/XerC family integrase	COG00582	cd00397	TIGR02224
HT576_09160	1	tyrosine-type recombinase/integrase	NUB91188.1	['BioProject:PRJNA637493', 'BioSample:SAMN15143775']		Phage_integrase	pfam00589	NUB91188.1	-	7.4e-11	Phage integrase	589	arCOG02282	X	XerC	XerD/XerC family integrase	COG00582	cd00397	TIGR02225
HT576_09160	1	tyrosine-type recombinase/integrase	NUB91188.1	['BioProject:PRJNA637493', 'BioSample:SAMN15143775']		Phage_integrase	pfam00589	NUB91188.1	-	7.4e-11	Phage integrase	589	arCOG03989	X	XerC	XerD/XerC family integrase	COG00582	cd00397
HT576_09160	1	tyrosine-type recombinase/integrase	NUB91188.1	['BioProject:PRJNA637493', 'BioSample:SAMN15143775']		Phage_integrase	pfam00589	NUB91188.1	-	7.4e-11	Phage integrase	589	arCOG04506	X	XerC	XerD/XerC family integrase	COG00582	cd00397
HT576_09160	1	tyrosine-type recombinase/integrase	NUB91188.1	['BioProject:PRJNA637493', 'BioSample:SAMN15143775']		Phage_integrase	pfam00589	NUB91188.1	-	7.4e-11	Phage integrase	589	arCOG06451	X	XerC	XerD/XerC family integrase	COG00582	cd00397	TIGR02224
HT576_09160	1	tyrosine-type recombinase/integrase	NUB91188.1	['BioProject:PRJNA637493', 'BioSample:SAMN15143775']		Phage_integrase	pfam00589	NUB91188.1	-	7.4e-11	Phage integrase	589	arCOG06578	X	XerC	XerD/XerC family integrase	COG00582	cd00397
HT576_09160	1	tyrosine-type recombinase/integrase	NUB91188.1	['BioProject:PRJNA637493', 'BioSample:SAMN15143775']		Phage_integrase	pfam00589	NUB91188.1	-	7.4e-11	Phage integrase	589	arCOG08889	X	XerC	XerD/XerC family integrase	COG00582	cd00801	TIGR02225
HT576_09160	1	tyrosine-type recombinase/integrase	NUB91188.1	['BioProject:PRJNA637493', 'BioSample:SAMN15143775']		Phage_int_SAM_1	pfam02899	NUB91188.1	-	2.7e-06	Phage integrase, N-terminal SAM-like	2899
HT576_09160	1	tyrosine-type recombinase/integrase	NUB91188.1	['BioProject:PRJNA637493', 'BioSample:SAMN15143775']		Phage_int_SAM_4	pfam13495	NUB91188.1	-	4.6e-05	Phage integrase, N-terminal SAM-like	13495
HT576_09160	1	tyrosine-type recombinase/integrase	NUB91188.1	['BioProject:PRJNA637493', 'BioSample:SAMN15143775']		Phage_int_SAM_5	pfam13102	NUB91188.1	-	0.00078	Phage integrase SAM-like	13102

## Sheet: Natrinema altunense JCM12890
locus_tag	codon_start	product	protein_id	genome xrefs	targetname	accession	queryid	accession2	E-value	description	domain	arCOG-id	functional-class	gene-name	arCOG-annotation	supercluster	profile-cdd	profile-tigrfam
C485_17617	1	hypothetical protein	ELY83594.1	['BioProject:PRJNA174934', 'BioSample:SAMN02471672']			ELY83594.1
C485_17622	1	hypothetical protein	ELY83595.1	['BioProject:PRJNA174934', 'BioSample:SAMN02471672']			ELY83595.1
C485_17627	1	site-specific recombinase xerd	ELY83596.1	['BioProject:PRJNA174934', 'BioSample:SAMN02471672']	Phage_integrase	pfam00589	ELY83596.1	-	7.8e-18	Phage integrase	589	arCOG01245	X	XerC	XerD/XerC family integrase, often contains N-terminal HTH domain	COG00582	cd00798	TIGR02224
C485_17627	1	site-specific recombinase xerd	ELY83596.1	['BioProject:PRJNA174934', 'BioSample:SAMN02471672']	Phage_integrase	pfam00589	ELY83596.1	-	7.8e-18	Phage integrase	589	arCOG01247	L	XerD	Site-specific recombinase XerD	COG04974	cd00397	TIGR02249
C485_17627	1	site-specific recombinase xerd	ELY83596.1	['BioProject:PRJNA174934', 'BioSample:SAMN02471672']	Phage_integrase	pfam00589	ELY83596.1	-	7.8e-18	Phage integrase	589	arCOG01248	X	XerC	XerD/XerC family integrase	COG00582	cd00798	TIGR02225
C485_17627	1	site-specific recombinase xerd	ELY83596.1	['BioProject:PRJNA174934', 'BioSample:SAMN02471672']	Phage_integrase	pfam00589	ELY83596.1	-	7.8e-18	Phage integrase	589	arCOG01250	X	XerC	XerD/XerC family integrase	COG00582	cd00397	TIGR02224
C485_17627	1	site-specific recombinase xerd	ELY83596.1	['BioProject:PRJNA174934', 'BioSample:SAMN02471672']	Phage_integrase	pfam00589	ELY83596.1	-	7.8e-18	Phage integrase	589	arCOG02282	X	XerC	XerD/XerC family integrase	COG00582	cd00397	TIGR02225
C485_17627	1	site-specific recombinase xerd	ELY83596.1	['BioProject:PRJNA174934', 'BioSample:SAMN02471672']	Phage_integrase	pfam00589	ELY83596.1	-	7.8e-18	Phage integrase	589	arCOG03989	X	XerC	XerD/XerC family integrase	COG00582	cd00397
C485_17627	1	site-specific recombinase xerd	ELY83596.1	['BioProject:PRJNA174934', 'BioSample:SAMN02471672']	Phage_integrase	pfam00589	ELY83596.1	-	7.8e-18	Phage integrase	589	arCOG04506	X	XerC	XerD/XerC family integrase	COG00582	cd00397
C485_17627	1	site-specific recombinase xerd	ELY83596.1	['BioProject:PRJNA174934', 'BioSample:SAMN02471672']	Phage_integrase	pfam00589	ELY83596.1	-	7.8e-18	Phage integrase	589	arCOG06451	X	XerC	XerD/XerC family integrase	COG00582	cd00397	TIGR02224
C485_17627	1	site-specific recombinase xerd	ELY83596.1	['BioProject:PRJNA174934', 'BioSample:SAMN02471672']	Phage_integrase	pfam00589	ELY83596.1	-	7.8e-18	Phage integrase	589	arCOG06578	X	XerC	XerD/XerC family integrase	COG00582	cd00397
C485_17627	1	site-specific recombinase xerd	ELY83596.1	['BioProject:PRJNA174934', 'BioSample:SAMN02471672']	Phage_integrase	pfam00589	ELY83596.1	-	7.8e-18	Phage integrase	589	arCOG08889	X	XerC	XerD/XerC family integrase	COG00582	cd00801	TIGR02225
C485_17627	1	site-specific recombinase xerd	ELY83596.1	['BioProject:PRJNA174934', 'BioSample:SAMN02471672']	Phage_int_SAM_4	pfam13495	ELY83596.1	-	2e-11	Phage integrase, N-terminal SAM-like	13495
C485_17627	1	site-specific recombinase xerd	ELY83596.1	['BioProject:PRJNA174934', 'BioSample:SAMN02471672']	Phage_int_SAM_1	pfam02899	ELY83596.1	-	6.9e-05	Phage integrase, N-terminal SAM-like	2899
C485_17627	1	site-specific recombinase xerd	ELY83596.1	['BioProject:PRJNA174934', 'BioSample:SAMN02471672']	Phage_int_SAM_5	pfam13102	ELY83596.1	-	0.00088	Phage integrase SAM-like	13102
C485_17632	1	hypothetical protein	ELY83597.1	['BioProject:PRJNA174934', 'BioSample:SAMN02471672']			ELY83597.1
C485_17637	1	transposase, IS605 OrfB family protein	ELY83598.1	['BioProject:PRJNA174934', 'BioSample:SAMN02471672']	OrfB_IS605	pfam01385	ELY83598.1	-	8.9e-31	Probable	1385
C485_17637	1	transposase, IS605 OrfB family protein	ELY83598.1	['BioProject:PRJNA174934', 'BioSample:SAMN02471672']	OrfB_Zn_ribbon	pfam07282	ELY83598.1	-	5e-22	Putative transposase DNA-binding	7282	arCOG00680	X	-	Transposable element, IS605 OrfB family, contains RNAse H fold nuclease and Zn finger domains	COG00675		TIGR01766
C485_17637	1	transposase, IS605 OrfB family protein	ELY83598.1	['BioProject:PRJNA174934', 'BioSample:SAMN02471672']	OrfB_Zn_ribbon	pfam07282	ELY83598.1	-	5e-22	Putative transposase DNA-binding	7282	arCOG00681	X	-	Transposable element, IS605 OrfB family, contains RNAse H fold nuclease and Zn finger domains	COG00675		TIGR01766
C485_17637	1	transposase, IS605 OrfB family protein	ELY83598.1	['BioProject:PRJNA174934', 'BioSample:SAMN02471672']	OrfB_Zn_ribbon	pfam07282	ELY83598.1	-	5e-22	Putative transposase DNA-binding	7282	arCOG00684	X	-	Transposable element, IS605 OrfB family, contains RNAse H fold nuclease and Zn finger domains	COG00675
C485_17637	1	transposase, IS605 OrfB family protein	ELY83598.1	['BioProject:PRJNA174934', 'BioSample:SAMN02471672']	OrfB_Zn_ribbon	pfam07282	ELY83598.1	-	5e-22	Putative transposase DNA-binding	7282	arCOG00686	X	-	Transposable element, IS605 OrfB family, contains RNAse H fold nuclease and Zn finger domains	COG00675
C485_17637	1	transposase, IS605 OrfB family protein	ELY83598.1	['BioProject:PRJNA174934', 'BioSample:SAMN02471672']	OrfB_Zn_ribbon	pfam07282	ELY83598.1	-	5e-22	Putative transposase DNA-binding	7282	arCOG00687	X	-	Transposable element, IS605 OrfB family, contains RNAse H fold nuclease and Zn finger domains	COG00675		TIGR01766
C485_17637	1	transposase, IS605 OrfB family protein	ELY83598.1	['BioProject:PRJNA174934', 'BioSample:SAMN02471672']	OrfB_Zn_ribbon	pfam07282	ELY83598.1	-	5e-22	Putative transposase DNA-binding	7282	arCOG01989	J	-	Zn-ribbon RNA-binding protein with a function in translation	COG02888		TIGR03670,TIGR04337
C485_17637	1	transposase, IS605 OrfB family protein	ELY83598.1	['BioProject:PRJNA174934', 'BioSample:SAMN02471672']	OrfB_Zn_ribbon	pfam07282	ELY83598.1	-	5e-22	Putative transposase DNA-binding	7282	arCOG05481	X	-	Transposable element, IS605 OrfB family, contains RNAse H fold nuclease and Zn finger domains	COG00675
C485_17637	1	transposase, IS605 OrfB family protein	ELY83598.1	['BioProject:PRJNA174934', 'BioSample:SAMN02471672']	OrfB_Zn_ribbon	pfam07282	ELY83598.1	-	5e-22	Putative transposase DNA-binding	7282	arCOG08014	S	-	Zn-finger protein
C485_17637	1	transposase, IS605 OrfB family protein	ELY83598.1	['BioProject:PRJNA174934', 'BioSample:SAMN02471672']	OrfB_Zn_ribbon	pfam07282	ELY83598.1	-	5e-22	Putative transposase DNA-binding	7282	arCOG09091	X	-	Transposase related domain, Zn ribbon
C485_17637	1	transposase, IS605 OrfB family protein	ELY83598.1	['BioProject:PRJNA174934', 'BioSample:SAMN02471672']	OrfB_Zn_ribbon	pfam07282	ELY83598.1	-	5e-22	Putative transposase DNA-binding	7282	arCOG09938	X	-	Transposable element, IS605 OrfB family, contains RNAse H fold nuclease and Zn finger domains (fragment)	COG00675
C485_17642	1	hypothetical protein	ELY83599.1	['BioProject:PRJNA174934', 'BioSample:SAMN02471672']			ELY83599.1
C485_17647	1	hypothetical protein	ELY83600.1	['BioProject:PRJNA174934', 'BioSample:SAMN02471672']			ELY83600.1
C485_17652	1	hypothetical protein	ELY83601.1	['BioProject:PRJNA174934', 'BioSample:SAMN02471672']	HTH_20	pfam12840	ELY83601.1	-	8.3e-06	Helix-turn-helix	12840	arCOG00734	K	ArsR	Transcriptional regulator containing HTH domain, ArsR family	COG00640	cd00090
C485_17652	1	hypothetical protein	ELY83601.1	['BioProject:PRJNA174934', 'BioSample:SAMN02471672']	HTH_20	pfam12840	ELY83601.1	-	8.3e-06	Helix-turn-helix	12840	arCOG00742	K	ArsR	Transcriptional regulator containing HTH domain, ArsR family	COG00640
C485_17652	1	hypothetical protein	ELY83601.1	['BioProject:PRJNA174934', 'BioSample:SAMN02471672']	HTH_20	pfam12840	ELY83601.1	-	8.3e-06	Helix-turn-helix	12840	arCOG01679	K	ArsR	Transcriptional regulator containing HTH domain, ArsR family	COG00640	cd00090
C485_17652	1	hypothetical protein	ELY83601.1	['BioProject:PRJNA174934', 'BioSample:SAMN02471672']	HTH_20	pfam12840	ELY83601.1	-	8.3e-06	Helix-turn-helix	12840	arCOG01682	K	ArsR	Transcriptional regulator containing HTH domain, ArsR family	COG00640	cd00090
C485_17652	1	hypothetical protein	ELY83601.1	['BioProject:PRJNA174934', 'BioSample:SAMN02471672']	HTH_20	pfam12840	ELY83601.1	-	8.3e-06	Helix-turn-helix	12840	arCOG01685	K	ArsR	Transcriptional regulator containing HTH domain, ArsR family	COG00640	cd00090
C485_17652	1	hypothetical protein	ELY83601.1	['BioProject:PRJNA174934', 'BioSample:SAMN02471672']	HTH_20	pfam12840	ELY83601.1	-	8.3e-06	Helix-turn-helix	12840	arCOG01686	K	ArsR	Transcriptional regulator containing HTH domain, ArsR family	COG00640	cd00090	TIGR02702
C485_17652	1	hypothetical protein	ELY83601.1	['BioProject:PRJNA174934', 'BioSample:SAMN02471672']	HTH_20	pfam12840	ELY83601.1	-	8.3e-06	Helix-turn-helix	12840	arCOG01687	K	ArsR	Transcriptional regulator containing HTH domain, ArsR family	COG00640	cd00090
C485_17652	1	hypothetical protein	ELY83601.1	['BioProject:PRJNA174934', 'BioSample:SAMN02471672']	HTH_20	pfam12840	ELY83601.1	-	8.3e-06	Helix-turn-helix	12840	arCOG02104	K	-	Transcriptional regulator, ArsR family	COG00640
C485_17652	1	hypothetical protein	ELY83601.1	['BioProject:PRJNA174934', 'BioSample:SAMN02471672']	HTH_20	pfam12840	ELY83601.1	-	8.3e-06	Helix-turn-helix	12840	arCOG02756	K	-	Transcriptional regulator, contains HTH domain	COG04190	cd00090
C485_17652	1	hypothetical protein	ELY83601.1	['BioProject:PRJNA174934', 'BioSample:SAMN02471672']	HTH_20	pfam12840	ELY83601.1	-	8.3e-06	Helix-turn-helix	12840	arCOG02809	K	-	Transcriptional regulator, implicated in bacteriocin system regulation, contains HTH domain	COG04742	cd00090
C485_17652	1	hypothetical protein	ELY83601.1	['BioProject:PRJNA174934', 'BioSample:SAMN02471672']	HTH_20	pfam12840	ELY83601.1	-	8.3e-06	Helix-turn-helix	12840	arCOG03065	K	ArsR	Transcriptional regulator containing HTH domain, ArsR family	COG00640	cd00090	TIGR02944
C485_17652	1	hypothetical protein	ELY83601.1	['BioProject:PRJNA174934', 'BioSample:SAMN02471672']	HTH_20	pfam12840	ELY83601.1	-	8.3e-06	Helix-turn-helix	12840	arCOG03067	K	ArsR	Transcriptional regulator containing HTH domain, ArsR family	COG00640	cd00090	TIGR01884
C485_17652	1	hypothetical protein	ELY83601.1	['BioProject:PRJNA174934', 'BioSample:SAMN02471672']	HTH_20	pfam12840	ELY83601.1	-	8.3e-06	Helix-turn-helix	12840	arCOG03859	K	ArsR	Transcriptional regulator containing HTH domain, ArsR family	COG00640	cd00090
C485_17652	1	hypothetical protein	ELY83601.1	['BioProject:PRJNA174934', 'BioSample:SAMN02471672']	HTH_20	pfam12840	ELY83601.1	-	8.3e-06	Helix-turn-helix	12840	arCOG03860	K	-	Predicted transcriptional regulator, contains HTH domain	COG00640
C485_17652	1	hypothetical protein	ELY83601.1	['BioProject:PRJNA174934', 'BioSample:SAMN02471672']	HTH_20	pfam12840	ELY83601.1	-	8.3e-06	Helix-turn-helix	12840	arCOG04056	K	ArsR	Transcriptional regulator containing HTH domain, ArsR family	COG00640	cd00090	TIGR01884
C485_17652	1	hypothetical protein	ELY83601.1	['BioProject:PRJNA174934', 'BioSample:SAMN02471672']	HTH_20	pfam12840	ELY83601.1	-	8.3e-06	Helix-turn-helix	12840	arCOG04439	K	ArsR	Transcriptional regulator containing HTH domain, ArsR family	COG00640	cd00090
C485_17652	1	hypothetical protein	ELY83601.1	['BioProject:PRJNA174934', 'BioSample:SAMN02471672']	HTH_20	pfam12840	ELY83601.1	-	8.3e-06	Helix-turn-helix	12840	arCOG04688	K	-	Transcriptional regulator, contains HTH domain
C485_17652	1	hypothetical protein	ELY83601.1	['BioProject:PRJNA174934', 'BioSample:SAMN02471672']	HTH_20	pfam12840	ELY83601.1	-	8.3e-06	Helix-turn-helix	12840	arCOG05152	K	-	Transcriptional regulator, contains HTH domain		cd00090
C485_17652	1	hypothetical protein	ELY83601.1	['BioProject:PRJNA174934', 'BioSample:SAMN02471672']	HTH_20	pfam12840	ELY83601.1	-	8.3e-06	Helix-turn-helix	12840	arCOG05349	K	ArsR	Transcriptional regulator containing HTH domain, ArsR family	COG00640	cd00090
C485_17652	1	hypothetical protein	ELY83601.1	['BioProject:PRJNA174934', 'BioSample:SAMN02471672']	HTH_20	pfam12840	ELY83601.1	-	8.3e-06	Helix-turn-helix	12840	arCOG05573	K	-	Transcriptional regulator, contains HTH domain	COG04742
C485_17652	1	hypothetical protein	ELY83601.1	['BioProject:PRJNA174934', 'BioSample:SAMN02471672']	HTH_20	pfam12840	ELY83601.1	-	8.3e-06	Helix-turn-helix	12840	arCOG05817	K	-	Transcriptional regulator, contains wHTH domain
C485_17652	1	hypothetical protein	ELY83601.1	['BioProject:PRJNA174934', 'BioSample:SAMN02471672']	HTH_20	pfam12840	ELY83601.1	-	8.3e-06	Helix-turn-helix	12840	arCOG05900	K	-	Predicted transcriptional regulator	COG03355	cd00090	TIGR00498
C485_17652	1	hypothetical protein	ELY83601.1	['BioProject:PRJNA174934', 'BioSample:SAMN02471672']	HTH_20	pfam12840	ELY83601.1	-	8.3e-06	Helix-turn-helix	12840	arCOG09396	K	-	DNA-binding transcriptional regulator, IclR family	COG01414	cd00090	TIGR02431,TIGR01863
C485_17652	1	hypothetical protein	ELY83601.1	['BioProject:PRJNA174934', 'BioSample:SAMN02471672']	HTH_20	pfam12840	ELY83601.1	-	8.3e-06	Helix-turn-helix	12840	arCOG09949	K	ArsR	Transcriptional regulator containing HTH domain, ArsR family	COG00640	cd00090	TIGR01843
C485_17652	1	hypothetical protein	ELY83601.1	['BioProject:PRJNA174934', 'BioSample:SAMN02471672']	HTH_45	pfam14947	ELY83601.1	-	2.9e-05	Winged	14947	arCOG01055	K	-	Transcriptional regulator, contains HTH domain	COG03432
C485_17652	1	hypothetical protein	ELY83601.1	['BioProject:PRJNA174934', 'BioSample:SAMN02471672']	HTH_45	pfam14947	ELY83601.1	-	2.9e-05	Winged	14947	arCOG01061	K	-	Transcriptional regulator, contains HTH domain	COG03432
C485_17652	1	hypothetical protein	ELY83601.1	['BioProject:PRJNA174934', 'BioSample:SAMN02471672']	HTH_45	pfam14947	ELY83601.1	-	2.9e-05	Winged	14947	arCOG01062	K	-	Transcriptional regulator, contains HTH domain	COG03432
C485_17652	1	hypothetical protein	ELY83601.1	['BioProject:PRJNA174934', 'BioSample:SAMN02471672']	HTH_5	pfam01022	ELY83601.1	-	0.00055	Bacterial regulatory protein, arsR	1022	arCOG00731	K	ArsR	Transcriptional regulator containing HTH domain, ArsR family	COG00640	cd00090
C485_17652	1	hypothetical protein	ELY83601.1	['BioProject:PRJNA174934', 'BioSample:SAMN02471672']	HTH_5	pfam01022	ELY83601.1	-	0.00055	Bacterial regulatory protein, arsR	1022	arCOG01446	VK	Csa3	CRISPR-Cas associated transcriptional regulator, contains CARF and HTH domain	COG00640	cd09655	TIGR01884
C485_17652	1	hypothetical protein	ELY83601.1	['BioProject:PRJNA174934', 'BioSample:SAMN02471672']	HTH_5	pfam01022	ELY83601.1	-	0.00055	Bacterial regulatory protein, arsR	1022	arCOG01450	K	ArsR	Transcriptional regulator containing HTH domain, ArsR family	COG00640	cd00090	TIGR01884
C485_17652	1	hypothetical protein	ELY83601.1	['BioProject:PRJNA174934', 'BioSample:SAMN02471672']	HTH_5	pfam01022	ELY83601.1	-	0.00055	Bacterial regulatory protein, arsR	1022	arCOG01680	K	ArsR	Transcriptional regulator containing HTH domain, ArsR family	COG00640	cd00090
C485_17652	1	hypothetical protein	ELY83601.1	['BioProject:PRJNA174934', 'BioSample:SAMN02471672']	HTH_5	pfam01022	ELY83601.1	-	0.00055	Bacterial regulatory protein, arsR	1022	arCOG01681	K	ArsR	Transcriptional regulator containing HTH domain, ArsR family	COG00640	cd00090	TIGR01884
C485_17652	1	hypothetical protein	ELY83601.1	['BioProject:PRJNA174934', 'BioSample:SAMN02471672']	HTH_5	pfam01022	ELY83601.1	-	0.00055	Bacterial regulatory protein, arsR	1022	arCOG01684	K	-	Heat shock transcriptional regulator, ArsR family	COG01777	cd00090,cd00090
C485_17652	1	hypothetical protein	ELY83601.1	['BioProject:PRJNA174934', 'BioSample:SAMN02471672']	HTH_5	pfam01022	ELY83601.1	-	0.00055	Bacterial regulatory protein, arsR	1022	arCOG02808	K	-	Transcriptional regulator, implicated in bacteriocin system regulation, contains HTH domain	COG04742	cd00090
C485_17657	1	hypothetical protein	ELY83602.1	['BioProject:PRJNA174934', 'BioSample:SAMN02471672']			ELY83602.1
C485_17662	1	hypothetical protein	ELY83603.1	['BioProject:PRJNA174934', 'BioSample:SAMN02471672']			ELY83603.1
C485_17667	1	ATPase AAA	ELY83604.1	['BioProject:PRJNA174934', 'BioSample:SAMN02471672']	AAA	pfam00004	ELY83604.1	-	3.2e-40	ATPase family associated with various cellular activities	4	arCOG00470	L	RFCL	Clamp loader ATPase, large subunit	COG00470	cd00009	TIGR02397
C485_17667	1	ATPase AAA	ELY83604.1	['BioProject:PRJNA174934', 'BioSample:SAMN02471672']	AAA	pfam00004	ELY83604.1	-	3.2e-40	ATPase family associated with various cellular activities	4	arCOG01306	O	RPT1	ATP-dependent 26S proteasome regulatory subunit	COG01222	cd00009	TIGR01242
C485_17667	1	ATPase AAA	ELY83604.1	['BioProject:PRJNA174934', 'BioSample:SAMN02471672']	AAA	pfam00004	ELY83604.1	-	3.2e-40	ATPase family associated with various cellular activities	4	arCOG04163	R	-	Predicted ATPase (AAA+ superfamily)	COG01223	cd00009	TIGR01241
C485_17667	1	ATPase AAA	ELY83604.1	['BioProject:PRJNA174934', 'BioSample:SAMN02471672']	AAA	pfam00004	ELY83604.1	-	3.2e-40	ATPase family associated with various cellular activities	4	arCOG04368	O	SpoVK	ATPase of the AAA+ class	COG00464	cd00009	TIGR01242
C485_17667	1	ATPase AAA	ELY83604.1	['BioProject:PRJNA174934', 'BioSample:SAMN02471672']	AAA	pfam00004	ELY83604.1	-	3.2e-40	ATPase family associated with various cellular activities	4	arCOG09713	K	-	Transcriptional regulator, contains ATP-binding and MarR family HTH domains	COG01846
C485_17667	1	ATPase AAA	ELY83604.1	['BioProject:PRJNA174934', 'BioSample:SAMN02471672']	AAA_lid_3	pfam17862	ELY83604.1	-	2.5e-06	AAA+ lid	17862
C485_17667	1	ATPase AAA	ELY83604.1	['BioProject:PRJNA174934', 'BioSample:SAMN02471672']	AAA_2	pfam07724	ELY83604.1	-	0.00022	AAA domain (Cdc48	7724
C485_17667	1	ATPase AAA	ELY83604.1	['BioProject:PRJNA174934', 'BioSample:SAMN02471672']	AAA_33	pfam13671	ELY83604.1	-	0.00023	AAA	13671	arCOG14078	R	-	Predicted kinase or ATPase		cd02021	TIGR02405
C485_17667	1	ATPase AAA	ELY83604.1	['BioProject:PRJNA174934', 'BioSample:SAMN02471672']	AAA_5	pfam07728	ELY83604.1	-	0.0007	AAA domain (dynein-related	7728	arCOG00436	N	-	MoxR-like ATPase	COG00714	cd00009	TIGR00764
C485_17667	1	ATPase AAA	ELY83604.1	['BioProject:PRJNA174934', 'BioSample:SAMN02471672']	AAA_5	pfam07728	ELY83604.1	-	0.0007	AAA domain (dynein-related	7728	arCOG00438	R	-	AAA family ATPase	COG01239	cd00009	TIGR02442
C485_17667	1	ATPase AAA	ELY83604.1	['BioProject:PRJNA174934', 'BioSample:SAMN02471672']	AAA_5	pfam07728	ELY83604.1	-	0.0007	AAA domain (dynein-related	7728	arCOG00441	N	GvpN	MoxR-like ATPase	COG00714	cd00009	TIGR02640
C485_17667	1	ATPase AAA	ELY83604.1	['BioProject:PRJNA174934', 'BioSample:SAMN02471672']	AAA_5	pfam07728	ELY83604.1	-	0.0007	AAA domain (dynein-related	7728	arCOG03779	V	McrB	GTPase subunit of restriction endonuclease	COG01401	cd00009	TIGR03499
C485_17672	1	hypothetical protein	ELY83605.1	['BioProject:PRJNA174934', 'BioSample:SAMN02471672']			ELY83605.1
C485_17677	1	hypothetical protein	ELY83606.1	['BioProject:PRJNA174934', 'BioSample:SAMN02471672']			ELY83606.1
C485_17682	1	DNA repair protein RadC	ELY83607.1	['BioProject:PRJNA174934', 'BioSample:SAMN02471672']	RadC	pfam04002	ELY83607.1	-	4.6e-29	RadC-like JAB	4002	arCOG04919	L	RadC	DNA repair protein RadC, contains a helix-hairpin-helix DNA-binding motif	COG02003	cd08071	TIGR00608
C485_17687	1	hypothetical protein	ELY83608.1	['BioProject:PRJNA174934', 'BioSample:SAMN02471672']			ELY83608.1
C485_17692	1	hypothetical protein	ELY83609.1	['BioProject:PRJNA174934', 'BioSample:SAMN02471672']			ELY83609.1
C485_17697	1	hypothetical protein	ELY83610.1	['BioProject:PRJNA174934', 'BioSample:SAMN02471672']			ELY83610.1
C485_17702	1	hypothetical protein	ELY83611.1	['BioProject:PRJNA174934', 'BioSample:SAMN02471672']			ELY83611.1
C485_17707	1	hypothetical protein	ELY83612.1	['BioProject:PRJNA174934', 'BioSample:SAMN02471672']			ELY83612.1
C485_17712	1	hypothetical protein	ELY83613.1	['BioProject:PRJNA174934', 'BioSample:SAMN02471672']	HTH_23	pfam13384	ELY83613.1	-	6.1e-05	Homeodomain-like	13384	arCOG05671	K	CsgD	Transcriptional regulator LuxR family	COG02771	cd06170	TIGR02937
C485_17712	1	hypothetical protein	ELY83613.1	['BioProject:PRJNA174934', 'BioSample:SAMN02471672']	HTH_23	pfam13384	ELY83613.1	-	6.1e-05	Homeodomain-like	13384	arCOG06166	K	-	Transcriptional regulator, ArsR family
C485_17712	1	hypothetical protein	ELY83613.1	['BioProject:PRJNA174934', 'BioSample:SAMN02471672']	HTH_23	pfam13384	ELY83613.1	-	6.1e-05	Homeodomain-like	13384	arCOG08409	K	-	Transcriptional regulator, contains wHTH domain
C485_17717	1	hypothetical protein	ELY83614.1	['BioProject:PRJNA174934', 'BioSample:SAMN02471672']			ELY83614.1
C485_17722	1	hypothetical protein	ELY83615.1	['BioProject:PRJNA174934', 'BioSample:SAMN02471672']	TraG-D_C	pfam12696	ELY83615.1	-	5.5e-08	TraM recognition site of TraD and	12696
C485_17722	1	hypothetical protein	ELY83615.1	['BioProject:PRJNA174934', 'BioSample:SAMN02471672']	TrwB_AAD_bind	pfam10412	ELY83615.1	-	2.9e-07	Type IV secretion-system coupling protein DNA-binding	10412
C485_17727	1	hypothetical protein	ELY83616.1	['BioProject:PRJNA174934', 'BioSample:SAMN02471672']			ELY83616.1
C485_17732	1	transfer complex protein	ELY83617.1	['BioProject:PRJNA174934', 'BioSample:SAMN02471672']	AAA_10	pfam12846	ELY83617.1	-	1e-14	AAA-like	12846	arCOG00281	L	-	HerA-like helicase	COG00433
C485_17732	1	transfer complex protein	ELY83617.1	['BioProject:PRJNA174934', 'BioSample:SAMN02471672']	AAA_10	pfam12846	ELY83617.1	-	1e-14	AAA-like	12846	arCOG00282	L	-	HerA helicase	COG00433	cd01127	TIGR03925
C485_17732	1	transfer complex protein	ELY83617.1	['BioProject:PRJNA174934', 'BioSample:SAMN02471672']	AAA_10	pfam12846	ELY83617.1	-	1e-14	AAA-like	12846	arCOG00284	L	-	HerA helicase	COG00433	cd01127	TIGR03743,TIGR00929
C485_17732	1	transfer complex protein	ELY83617.1	['BioProject:PRJNA174934', 'BioSample:SAMN02471672']	AAA_10	pfam12846	ELY83617.1	-	1e-14	AAA-like	12846	arCOG00285	L	-	HerA helicase	COG00433		TIGR02640
C485_17732	1	transfer complex protein	ELY83617.1	['BioProject:PRJNA174934', 'BioSample:SAMN02471672']	AAA_10	pfam12846	ELY83617.1	-	1e-14	AAA-like	12846	arCOG00286	L	-	HerA helicase	COG00433	cd00046	TIGR00929
C485_17732	1	transfer complex protein	ELY83617.1	['BioProject:PRJNA174934', 'BioSample:SAMN02471672']	AAA_10	pfam12846	ELY83617.1	-	1e-14	AAA-like	12846	arCOG04034	U	VirB4	Type IV secretory pathway, VirB4 component	COG03451	cd00009	TIGR03743
C485_17732	1	transfer complex protein	ELY83617.1	['BioProject:PRJNA174934', 'BioSample:SAMN02471672']	AAA_10	pfam12846	ELY83617.1	-	1e-14	AAA-like	12846	arCOG04035	U	VirB4	Type IV secretory pathway, VirB4 component	COG03451		TIGR02746
C485_17732	1	transfer complex protein	ELY83617.1	['BioProject:PRJNA174934', 'BioSample:SAMN02471672']	AAA_10	pfam12846	ELY83617.1	-	1e-14	AAA-like	12846	arCOG04316	R	-	ABC ATPase domain containing protein
C485_17732	1	transfer complex protein	ELY83617.1	['BioProject:PRJNA174934', 'BioSample:SAMN02471672']	AAA_10	pfam12846	ELY83617.1	-	1e-14	AAA-like	12846	arCOG04816	U	-	TraG/TraD/VirD4 family enzyme, ATPase	COG03505
C485_17732	1	transfer complex protein	ELY83617.1	['BioProject:PRJNA174934', 'BioSample:SAMN02471672']	DUF87	pfam01935	ELY83617.1	-	4e-08	Helicase HerA, central	1935	arCOG00280	L	-	HerA helicase	COG00433	cd01127
C485_17732	1	transfer complex protein	ELY83617.1	['BioProject:PRJNA174934', 'BioSample:SAMN02471672']	DUF87	pfam01935	ELY83617.1	-	4e-08	Helicase HerA, central	1935	arCOG00283	L	-	HerA helicase	COG00433		TIGR02525
C485_17732	1	transfer complex protein	ELY83617.1	['BioProject:PRJNA174934', 'BioSample:SAMN02471672']	DEAD	pfam00270	ELY83617.1	-	1.5e-05	DEAD/DEAH box	270	arCOG01444	V	Cas3	CRISPR-associated helicase Cas3	COG01203	cd09639	TIGR01587
C485_17732	1	transfer complex protein	ELY83617.1	['BioProject:PRJNA174934', 'BioSample:SAMN02471672']	DEAD	pfam00270	ELY83617.1	-	1.5e-05	DEAD/DEAH box	270	arCOG03483	V	Cas3d	CRISPR-Cas system related heleicase, Cas3 (C-terminal HD nuclease domain)	COG01203	cd09710	TIGR03158
C485_17732	1	transfer complex protein	ELY83617.1	['BioProject:PRJNA174934', 'BioSample:SAMN02471672']	DEAD	pfam00270	ELY83617.1	-	1.5e-05	DEAD/DEAH box	270	arCOG07494	V	-	DEAD-box helicase, probable R-M system subunit	COG00610	cd00046	TIGR00643
C485_17732	1	transfer complex protein	ELY83617.1	['BioProject:PRJNA174934', 'BioSample:SAMN02471672']	AAA_22	pfam13401	ELY83617.1	-	2.1e-05	AAA	13401	arCOG07794	V	McrB	GTPase subunit of restriction endonuclease	COG01401
C485_17732	1	transfer complex protein	ELY83617.1	['BioProject:PRJNA174934', 'BioSample:SAMN02471672']	AAA_22	pfam13401	ELY83617.1	-	2.1e-05	AAA	13401	arCOG13587	S	-	Uncharacterized protein
C485_17737	1	hypothetical protein	ELY83618.1	['BioProject:PRJNA174934', 'BioSample:SAMN02471672']			ELY83618.1
C485_17742	1	hypothetical protein	ELY83619.1	['BioProject:PRJNA174934', 'BioSample:SAMN02471672']	T4SS_pilin	pfam18895	ELY83619.1	-	3.7e-10	Type IV secretion system	18895
C485_17747	1	hypothetical protein	ELY83620.1	['BioProject:PRJNA174934', 'BioSample:SAMN02471672']			ELY83620.1
C485_17752	1	hypothetical protein	ELY83621.1	['BioProject:PRJNA174934', 'BioSample:SAMN02471672']			ELY83621.1
C485_17757	1	hypothetical protein	ELY83622.1	['BioProject:PRJNA174934', 'BioSample:SAMN02471672']			ELY83622.1
C485_17762	1	hypothetical protein	ELY83623.1	['BioProject:PRJNA174934', 'BioSample:SAMN02471672']			ELY83623.1
C485_17767	1	hypothetical protein	ELY83624.1	['BioProject:PRJNA174934', 'BioSample:SAMN02471672']			ELY83624.1
C485_17772	1	hypothetical protein	ELY83625.1	['BioProject:PRJNA174934', 'BioSample:SAMN02471672']			ELY83625.1
C485_17777	1	hypothetical protein	ELY83626.1	['BioProject:PRJNA174934', 'BioSample:SAMN02471672']			ELY83626.1
C485_17782	1	hypothetical protein	ELY83627.1	['BioProject:PRJNA174934', 'BioSample:SAMN02471672']	DUF4238	pfam14022	ELY83627.1	-	1e-35	Protein of unknown function	14022	arCOG11922	S	-	Uncharacterized protein, DUF4238 family
C485_17787	1	hypothetical protein	ELY83628.1	['BioProject:PRJNA174934', 'BioSample:SAMN02471672']			ELY83628.1
C485_17792	1	putative ATP-binding protein	ELY83629.1	['BioProject:PRJNA174934', 'BioSample:SAMN02471672']	TrwB_AAD_bind	pfam10412	ELY83629.1	-	1.6e-07	Type IV secretion-system coupling protein DNA-binding	10412
C485_17792	1	putative ATP-binding protein	ELY83629.1	['BioProject:PRJNA174934', 'BioSample:SAMN02471672']	RsgA_GTPase	pfam03193	ELY83629.1	-	0.00042	RsgA	3193	arCOG00351	J	RsgA	Putative ribosome biogenesis GTPase RsgA	COG01162	cd04466,cd01854	TIGR00157
C485_17792	1	putative ATP-binding protein	ELY83629.1	['BioProject:PRJNA174934', 'BioSample:SAMN02471672']	FtsK_SpoIIIE	pfam01580	ELY83629.1	-	0.00055	FtsK/SpoIIIE	1580
C485_17792	1	putative ATP-binding protein	ELY83629.1	['BioProject:PRJNA174934', 'BioSample:SAMN02471672']	DUF87	pfam01935	ELY83629.1	-	0.00062	Helicase HerA, central	1935	arCOG00280	L	-	HerA helicase	COG00433	cd01127
C485_17792	1	putative ATP-binding protein	ELY83629.1	['BioProject:PRJNA174934', 'BioSample:SAMN02471672']	DUF87	pfam01935	ELY83629.1	-	0.00062	Helicase HerA, central	1935	arCOG00283	L	-	HerA helicase	COG00433		TIGR02525
C485_17797	1	hypothetical protein	ELY83630.1	['BioProject:PRJNA174934', 'BioSample:SAMN02471672']			ELY83630.1
C485_17802	1	hypothetical protein	ELY83631.1	['BioProject:PRJNA174934', 'BioSample:SAMN02471672']			ELY83631.1
C485_17807	1	hypothetical protein	ELY83632.1	['BioProject:PRJNA174934', 'BioSample:SAMN02471672']	DUF932	pfam06067	ELY83632.1	-	1.7e-09	Domain of unknown function	6067	arCOG07025	K	-	Transcriptional regulator, contains HTH domain
C485_17807	1	hypothetical protein	ELY83632.1	['BioProject:PRJNA174934', 'BioSample:SAMN02471672']	DUF932	pfam06067	ELY83632.1	-	1.7e-09	Domain of unknown function	6067	arCOG12186	S	-	Uncharacterized protein
C485_17812	1	hypothetical protein	ELY83633.1	['BioProject:PRJNA174934', 'BioSample:SAMN02471672']			ELY83633.1
C485_17817	1	hypothetical protein	ELY83634.1	['BioProject:PRJNA174934', 'BioSample:SAMN02471672']			ELY83634.1
C485_17822	1	hypothetical protein	ELY83635.1	['BioProject:PRJNA174934', 'BioSample:SAMN02471672']			ELY83635.1
C485_17827	1	hypothetical protein	ELY83636.1	['BioProject:PRJNA174934', 'BioSample:SAMN02471672']	HTH_23	pfam13384	ELY83636.1	-	2.7e-06	Homeodomain-like	13384	arCOG05671	K	CsgD	Transcriptional regulator LuxR family	COG02771	cd06170	TIGR02937
C485_17827	1	hypothetical protein	ELY83636.1	['BioProject:PRJNA174934', 'BioSample:SAMN02471672']	HTH_23	pfam13384	ELY83636.1	-	2.7e-06	Homeodomain-like	13384	arCOG06166	K	-	Transcriptional regulator, ArsR family
C485_17827	1	hypothetical protein	ELY83636.1	['BioProject:PRJNA174934', 'BioSample:SAMN02471672']	HTH_23	pfam13384	ELY83636.1	-	2.7e-06	Homeodomain-like	13384	arCOG08409	K	-	Transcriptional regulator, contains wHTH domain
C485_17827	1	hypothetical protein	ELY83636.1	['BioProject:PRJNA174934', 'BioSample:SAMN02471672']	HTH_11	pfam08279	ELY83636.1	-	7.3e-06	HTH	8279	arCOG05062	K	-	Transcriptional regulator, contains HTH domain
C485_17827	1	hypothetical protein	ELY83636.1	['BioProject:PRJNA174934', 'BioSample:SAMN02471672']	HTH_11	pfam08279	ELY83636.1	-	7.3e-06	HTH	8279	arCOG05829	K	-	Transcriptional regulator, contains HTH domain		cd00569
C485_17827	1	hypothetical protein	ELY83636.1	['BioProject:PRJNA174934', 'BioSample:SAMN02471672']	HTH_45	pfam14947	ELY83636.1	-	4.8e-05	Winged	14947	arCOG01055	K	-	Transcriptional regulator, contains HTH domain	COG03432
C485_17827	1	hypothetical protein	ELY83636.1	['BioProject:PRJNA174934', 'BioSample:SAMN02471672']	HTH_45	pfam14947	ELY83636.1	-	4.8e-05	Winged	14947	arCOG01061	K	-	Transcriptional regulator, contains HTH domain	COG03432
C485_17827	1	hypothetical protein	ELY83636.1	['BioProject:PRJNA174934', 'BioSample:SAMN02471672']	HTH_45	pfam14947	ELY83636.1	-	4.8e-05	Winged	14947	arCOG01062	K	-	Transcriptional regulator, contains HTH domain	COG03432
C485_17827	1	hypothetical protein	ELY83636.1	['BioProject:PRJNA174934', 'BioSample:SAMN02471672']	HTH_29	pfam13551	ELY83636.1	-	0.00013	Winged helix-turn	13551	arCOG02127	X	-	Transposase	COG03335
C485_17827	1	hypothetical protein	ELY83636.1	['BioProject:PRJNA174934', 'BioSample:SAMN02471672']	HTH_29	pfam13551	ELY83636.1	-	0.00013	Winged helix-turn	13551	arCOG02128	X	-	Transposase	COG03415	cd00569
C485_17827	1	hypothetical protein	ELY83636.1	['BioProject:PRJNA174934', 'BioSample:SAMN02471672']	HTH_29	pfam13551	ELY83636.1	-	0.00013	Winged helix-turn	13551	arCOG02130	X	-	Transposase	COG03335
C485_17827	1	hypothetical protein	ELY83636.1	['BioProject:PRJNA174934', 'BioSample:SAMN02471672']	HTH_29	pfam13551	ELY83636.1	-	0.00013	Winged helix-turn	13551	arCOG07251	K	-	Transcriptional regulator, contains HTH domain
C485_17832	1	hypothetical protein	ELY83637.1	['BioProject:PRJNA174934', 'BioSample:SAMN02471672']			ELY83637.1
C485_17837	1	hypothetical protein	ELY83638.1	['BioProject:PRJNA174934', 'BioSample:SAMN02471672']			ELY83638.1
C485_17842	1	hypothetical protein	ELY83639.1	['BioProject:PRJNA174934', 'BioSample:SAMN02471672']			ELY83639.1
C485_17847	1	hypothetical protein	ELY83640.1	['BioProject:PRJNA174934', 'BioSample:SAMN02471672']			ELY83640.1
C485_17852	1	hypothetical protein	ELY83641.1	['BioProject:PRJNA174934', 'BioSample:SAMN02471672']			ELY83641.1
C485_17857	1	Type I restriction-modification system methyltransferase subunit-like protein	ELY83642.1	['BioProject:PRJNA174934', 'BioSample:SAMN02471672']	N6_Mtase	pfam02384	ELY83642.1	-	8.4e-13	N-6 DNA	2384	arCOG04814	V	-	Type II restriction enzyme, methylase subunit	COG01002		TIGR02987
C485_17857	1	Type I restriction-modification system methyltransferase subunit-like protein	ELY83642.1	['BioProject:PRJNA174934', 'BioSample:SAMN02471672']	N6_Mtase	pfam02384	ELY83642.1	-	8.4e-13	N-6 DNA	2384	arCOG09048	S	-	Uncharacterized protein	SC.00832
C485_17857	1	Type I restriction-modification system methyltransferase subunit-like protein	ELY83642.1	['BioProject:PRJNA174934', 'BioSample:SAMN02471672']	Methyltransf_31	pfam13847	ELY83642.1	-	0.00031	Methyltransferase	13847	arCOG01638	Q	-	SAM-dependent methyltransferase	COG00500	cd02440	TIGR02021
C485_17857	1	Type I restriction-modification system methyltransferase subunit-like protein	ELY83642.1	['BioProject:PRJNA174934', 'BioSample:SAMN02471672']	Methyltransf_31	pfam13847	ELY83642.1	-	0.00031	Methyltransferase	13847	arCOG01780	Q	-	SAM-dependent methyltransferase	COG00500	cd02440	TIGR01934
C485_17857	1	Type I restriction-modification system methyltransferase subunit-like protein	ELY83642.1	['BioProject:PRJNA174934', 'BioSample:SAMN02471672']	Methyltransf_31	pfam13847	ELY83642.1	-	0.00031	Methyltransferase	13847	arCOG04840	Q	-	SAM-dependent methyltransferase	COG00500	cd02440	TIGR00438
C485_17857	1	Type I restriction-modification system methyltransferase subunit-like protein	ELY83642.1	['BioProject:PRJNA174934', 'BioSample:SAMN02471672']	Methyltransf_31	pfam13847	ELY83642.1	-	0.00031	Methyltransferase	13847	arCOG05112	M	OCH1	Mannosyltransferase OCH1 or related enzyme	COG03774	cd02440	TIGR01983
C485_17862	1	transcription factor	ELY83643.1	['BioProject:PRJNA174934', 'BioSample:SAMN02471672']	TBP	pfam00352	ELY83643.1	-	1.2e-31	Transcription factor TFIID (or TATA-binding protein,	352
C485_17867	1	type I site-specific deoxyribonuclease subunit hsdR	ELY83644.1	['BioProject:PRJNA174934', 'BioSample:SAMN02471672']	DUF3387	pfam11867	ELY83644.1	-	1.3e-82	Domain of unknown function	11867
C485_17867	1	type I site-specific deoxyribonuclease subunit hsdR	ELY83644.1	['BioProject:PRJNA174934', 'BioSample:SAMN02471672']	SWI2_SNF2	pfam18766	ELY83644.1	-	3.1e-75	SWI2/SNF2	18766
C485_17867	1	type I site-specific deoxyribonuclease subunit hsdR	ELY83644.1	['BioProject:PRJNA174934', 'BioSample:SAMN02471672']	HSDR_N	pfam04313	ELY83644.1	-	3e-23	Type I restriction enzyme R protein N terminus	4313
C485_17867	1	type I site-specific deoxyribonuclease subunit hsdR	ELY83644.1	['BioProject:PRJNA174934', 'BioSample:SAMN02471672']	ResIII	pfam04851	ELY83644.1	-	1.3e-17	Type III restriction enzyme, res	4851	arCOG00885	K	SSL2	DNA or RNA helicase of superfamily II	COG01061	cd00046
C485_17867	1	type I site-specific deoxyribonuclease subunit hsdR	ELY83644.1	['BioProject:PRJNA174934', 'BioSample:SAMN02471672']	ResIII	pfam04851	ELY83644.1	-	1.3e-17	Type III restriction enzyme, res	4851	arCOG06887	V	-	Restriction endonuclease	COG03587	cd00046
C485_17872	1	restriction modification system DNA specificity domain-containing protein	ELY83645.1	['BioProject:PRJNA174934', 'BioSample:SAMN02471672']	Methylase_S	pfam01420	ELY83645.1	-	3e-23	Type I restriction modification DNA specificity	1420
C485_17877	1	Site-specific DNA-methyltransferase (adenine-specific)	ELY83646.1	['BioProject:PRJNA174934', 'BioSample:SAMN02471672']	N6_Mtase	pfam02384	ELY83646.1	-	6.7e-109	N-6 DNA	2384	arCOG04814	V	-	Type II restriction enzyme, methylase subunit	COG01002		TIGR02987
C485_17877	1	Site-specific DNA-methyltransferase (adenine-specific)	ELY83646.1	['BioProject:PRJNA174934', 'BioSample:SAMN02471672']	N6_Mtase	pfam02384	ELY83646.1	-	6.7e-109	N-6 DNA	2384	arCOG09048	S	-	Uncharacterized protein	SC.00832
C485_17877	1	Site-specific DNA-methyltransferase (adenine-specific)	ELY83646.1	['BioProject:PRJNA174934', 'BioSample:SAMN02471672']	HsdM_N	pfam12161	ELY83646.1	-	4.3e-24	HsdM N-terminal	12161
C485_17877	1	Site-specific DNA-methyltransferase (adenine-specific)	ELY83646.1	['BioProject:PRJNA174934', 'BioSample:SAMN02471672']	UPF0020	pfam01170	ELY83646.1	-	4.2e-06	Putative RNA methylase family	1170	arCOG00047	J	Trm11	tRNA G10 N-methylase Trm11	COG01041	cd02440	TIGR01177
C485_17882	1	hypothetical protein	ELY83647.1	['BioProject:PRJNA174934', 'BioSample:SAMN02471672']	DUF6293	pfam19810	ELY83647.1	-	7.1e-16	Family of unknown function	19810
C485_17882	1	hypothetical protein	ELY83647.1	['BioProject:PRJNA174934', 'BioSample:SAMN02471672']	HTH_27	pfam13463	ELY83647.1	-	2e-08	Winged helix DNA-binding	13463	arCOG01905	K	-	Transcriptional regulator, contains HTH domain	COG04189	cd00090	TIGR02702
C485_17882	1	hypothetical protein	ELY83647.1	['BioProject:PRJNA174934', 'BioSample:SAMN02471672']	HTH_27	pfam13463	ELY83647.1	-	2e-08	Winged helix DNA-binding	13463	arCOG03178	K	MarR	Transcriptional regulator, MarR family	COG01846		TIGR02337
C485_17882	1	hypothetical protein	ELY83647.1	['BioProject:PRJNA174934', 'BioSample:SAMN02471672']	HTH_27	pfam13463	ELY83647.1	-	2e-08	Winged helix DNA-binding	13463	arCOG04939	K	-	Transcriptional regulator, contains wHTH domain	SC.00517
C485_17882	1	hypothetical protein	ELY83647.1	['BioProject:PRJNA174934', 'BioSample:SAMN02471672']	HTH_27	pfam13463	ELY83647.1	-	2e-08	Winged helix DNA-binding	13463	arCOG05170	K	-	Predicted transcriptional regulator	COG01497	cd00090	TIGR01884
C485_17882	1	hypothetical protein	ELY83647.1	['BioProject:PRJNA174934', 'BioSample:SAMN02471672']	HTH_27	pfam13463	ELY83647.1	-	2e-08	Winged helix DNA-binding	13463	arCOG07311	K	-	Transcriptional regulator, contains HTH domain		cd00090
C485_17882	1	hypothetical protein	ELY83647.1	['BioProject:PRJNA174934', 'BioSample:SAMN02471672']	HTH_27	pfam13463	ELY83647.1	-	2e-08	Winged helix DNA-binding	13463	arCOG08041	K	-	Predicted membrane associated DNA-binding protein, HTH		cd09655	TIGR01884
C485_17882	1	hypothetical protein	ELY83647.1	['BioProject:PRJNA174934', 'BioSample:SAMN02471672']	HTH_27	pfam13463	ELY83647.1	-	2e-08	Winged helix DNA-binding	13463	arCOG08306	K	-	Predicted transcriptional regulator, contains HTH domain	COG01497	cd00090
C485_17882	1	hypothetical protein	ELY83647.1	['BioProject:PRJNA174934', 'BioSample:SAMN02471672']	HTH_20	pfam12840	ELY83647.1	-	3.4e-06	Helix-turn-helix	12840	arCOG00734	K	ArsR	Transcriptional regulator containing HTH domain, ArsR family	COG00640	cd00090
C485_17882	1	hypothetical protein	ELY83647.1	['BioProject:PRJNA174934', 'BioSample:SAMN02471672']	HTH_20	pfam12840	ELY83647.1	-	3.4e-06	Helix-turn-helix	12840	arCOG00742	K	ArsR	Transcriptional regulator containing HTH domain, ArsR family	COG00640
C485_17882	1	hypothetical protein	ELY83647.1	['BioProject:PRJNA174934', 'BioSample:SAMN02471672']	HTH_20	pfam12840	ELY83647.1	-	3.4e-06	Helix-turn-helix	12840	arCOG01679	K	ArsR	Transcriptional regulator containing HTH domain, ArsR family	COG00640	cd00090
C485_17882	1	hypothetical protein	ELY83647.1	['BioProject:PRJNA174934', 'BioSample:SAMN02471672']	HTH_20	pfam12840	ELY83647.1	-	3.4e-06	Helix-turn-helix	12840	arCOG01682	K	ArsR	Transcriptional regulator containing HTH domain, ArsR family	COG00640	cd00090
C485_17882	1	hypothetical protein	ELY83647.1	['BioProject:PRJNA174934', 'BioSample:SAMN02471672']	HTH_20	pfam12840	ELY83647.1	-	3.4e-06	Helix-turn-helix	12840	arCOG01685	K	ArsR	Transcriptional regulator containing HTH domain, ArsR family	COG00640	cd00090
C485_17882	1	hypothetical protein	ELY83647.1	['BioProject:PRJNA174934', 'BioSample:SAMN02471672']	HTH_20	pfam12840	ELY83647.1	-	3.4e-06	Helix-turn-helix	12840	arCOG01686	K	ArsR	Transcriptional regulator containing HTH domain, ArsR family	COG00640	cd00090	TIGR02702
C485_17882	1	hypothetical protein	ELY83647.1	['BioProject:PRJNA174934', 'BioSample:SAMN02471672']	HTH_20	pfam12840	ELY83647.1	-	3.4e-06	Helix-turn-helix	12840	arCOG01687	K	ArsR	Transcriptional regulator containing HTH domain, ArsR family	COG00640	cd00090
C485_17882	1	hypothetical protein	ELY83647.1	['BioProject:PRJNA174934', 'BioSample:SAMN02471672']	HTH_20	pfam12840	ELY83647.1	-	3.4e-06	Helix-turn-helix	12840	arCOG02104	K	-	Transcriptional regulator, ArsR family	COG00640
C485_17882	1	hypothetical protein	ELY83647.1	['BioProject:PRJNA174934', 'BioSample:SAMN02471672']	HTH_20	pfam12840	ELY83647.1	-	3.4e-06	Helix-turn-helix	12840	arCOG02756	K	-	Transcriptional regulator, contains HTH domain	COG04190	cd00090
C485_17882	1	hypothetical protein	ELY83647.1	['BioProject:PRJNA174934', 'BioSample:SAMN02471672']	HTH_20	pfam12840	ELY83647.1	-	3.4e-06	Helix-turn-helix	12840	arCOG02809	K	-	Transcriptional regulator, implicated in bacteriocin system regulation, contains HTH domain	COG04742	cd00090
C485_17882	1	hypothetical protein	ELY83647.1	['BioProject:PRJNA174934', 'BioSample:SAMN02471672']	HTH_20	pfam12840	ELY83647.1	-	3.4e-06	Helix-turn-helix	12840	arCOG03065	K	ArsR	Transcriptional regulator containing HTH domain, ArsR family	COG00640	cd00090	TIGR02944
C485_17882	1	hypothetical protein	ELY83647.1	['BioProject:PRJNA174934', 'BioSample:SAMN02471672']	HTH_20	pfam12840	ELY83647.1	-	3.4e-06	Helix-turn-helix	12840	arCOG03067	K	ArsR	Transcriptional regulator containing HTH domain, ArsR family	COG00640	cd00090	TIGR01884
C485_17882	1	hypothetical protein	ELY83647.1	['BioProject:PRJNA174934', 'BioSample:SAMN02471672']	HTH_20	pfam12840	ELY83647.1	-	3.4e-06	Helix-turn-helix	12840	arCOG03859	K	ArsR	Transcriptional regulator containing HTH domain, ArsR family	COG00640	cd00090
C485_17882	1	hypothetical protein	ELY83647.1	['BioProject:PRJNA174934', 'BioSample:SAMN02471672']	HTH_20	pfam12840	ELY83647.1	-	3.4e-06	Helix-turn-helix	12840	arCOG03860	K	-	Predicted transcriptional regulator, contains HTH domain	COG00640
C485_17882	1	hypothetical protein	ELY83647.1	['BioProject:PRJNA174934', 'BioSample:SAMN02471672']	HTH_20	pfam12840	ELY83647.1	-	3.4e-06	Helix-turn-helix	12840	arCOG04056	K	ArsR	Transcriptional regulator containing HTH domain, ArsR family	COG00640	cd00090	TIGR01884
C485_17882	1	hypothetical protein	ELY83647.1	['BioProject:PRJNA174934', 'BioSample:SAMN02471672']	HTH_20	pfam12840	ELY83647.1	-	3.4e-06	Helix-turn-helix	12840	arCOG04439	K	ArsR	Transcriptional regulator containing HTH domain, ArsR family	COG00640	cd00090
C485_17882	1	hypothetical protein	ELY83647.1	['BioProject:PRJNA174934', 'BioSample:SAMN02471672']	HTH_20	pfam12840	ELY83647.1	-	3.4e-06	Helix-turn-helix	12840	arCOG04688	K	-	Transcriptional regulator, contains HTH domain
C485_17882	1	hypothetical protein	ELY83647.1	['BioProject:PRJNA174934', 'BioSample:SAMN02471672']	HTH_20	pfam12840	ELY83647.1	-	3.4e-06	Helix-turn-helix	12840	arCOG05152	K	-	Transcriptional regulator, contains HTH domain		cd00090
C485_17882	1	hypothetical protein	ELY83647.1	['BioProject:PRJNA174934', 'BioSample:SAMN02471672']	HTH_20	pfam12840	ELY83647.1	-	3.4e-06	Helix-turn-helix	12840	arCOG05349	K	ArsR	Transcriptional regulator containing HTH domain, ArsR family	COG00640	cd00090
C485_17882	1	hypothetical protein	ELY83647.1	['BioProject:PRJNA174934', 'BioSample:SAMN02471672']	HTH_20	pfam12840	ELY83647.1	-	3.4e-06	Helix-turn-helix	12840	arCOG05573	K	-	Transcriptional regulator, contains HTH domain	COG04742
C485_17882	1	hypothetical protein	ELY83647.1	['BioProject:PRJNA174934', 'BioSample:SAMN02471672']	HTH_20	pfam12840	ELY83647.1	-	3.4e-06	Helix-turn-helix	12840	arCOG05817	K	-	Transcriptional regulator, contains wHTH domain
C485_17882	1	hypothetical protein	ELY83647.1	['BioProject:PRJNA174934', 'BioSample:SAMN02471672']	HTH_20	pfam12840	ELY83647.1	-	3.4e-06	Helix-turn-helix	12840	arCOG05900	K	-	Predicted transcriptional regulator	COG03355	cd00090	TIGR00498
C485_17882	1	hypothetical protein	ELY83647.1	['BioProject:PRJNA174934', 'BioSample:SAMN02471672']	HTH_20	pfam12840	ELY83647.1	-	3.4e-06	Helix-turn-helix	12840	arCOG09396	K	-	DNA-binding transcriptional regulator, IclR family	COG01414	cd00090	TIGR02431,TIGR01863
C485_17882	1	hypothetical protein	ELY83647.1	['BioProject:PRJNA174934', 'BioSample:SAMN02471672']	HTH_20	pfam12840	ELY83647.1	-	3.4e-06	Helix-turn-helix	12840	arCOG09949	K	ArsR	Transcriptional regulator containing HTH domain, ArsR family	COG00640	cd00090	TIGR01843
C485_17882	1	hypothetical protein	ELY83647.1	['BioProject:PRJNA174934', 'BioSample:SAMN02471672']	Cas_Cas02710	pfam09670	ELY83647.1	-	3.7e-06	CRISPR-associated protein	9670	arCOG00127	V	-	CARF domain containing protein, fused to HTH and HEPN domains	COG01517	cd09747
C485_17882	1	hypothetical protein	ELY83647.1	['BioProject:PRJNA174934', 'BioSample:SAMN02471672']	Cas_Cas02710	pfam09670	ELY83647.1	-	3.7e-06	CRISPR-associated protein	9670	arCOG06486	V	-	CARF domain containing protein, fused to HTH and HEPN domains	COG01517	cd09747	TIGR02710
C485_17882	1	hypothetical protein	ELY83647.1	['BioProject:PRJNA174934', 'BioSample:SAMN02471672']	DUF2513	pfam10711	ELY83647.1	-	0.0004	Hypothetical protein	10711
C485_17882	1	hypothetical protein	ELY83647.1	['BioProject:PRJNA174934', 'BioSample:SAMN02471672']	DUF1887	pfam09002	ELY83647.1	-	0.00077	Domain of unknown function	9002
C485_17882	1	hypothetical protein	ELY83647.1	['BioProject:PRJNA174934', 'BioSample:SAMN02471672']	MarR_2	pfam12802	ELY83647.1	-	0.00089	MarR	12802	arCOG00377	K	-	Predicted membrane-associated trancriptional regulator	COG02512
C485_17882	1	hypothetical protein	ELY83647.1	['BioProject:PRJNA174934', 'BioSample:SAMN02471672']	MarR_2	pfam12802	ELY83647.1	-	0.00089	MarR	12802	arCOG00382	K	-	Predicted membrane-associated or secreted trancriptional regulator	COG02512	cd00090
C485_17882	1	hypothetical protein	ELY83647.1	['BioProject:PRJNA174934', 'BioSample:SAMN02471672']	MarR_2	pfam12802	ELY83647.1	-	0.00089	MarR	12802	arCOG00386	K	-	Predicted membrane-associated trancriptional regulator	COG02512	cd00090
C485_17882	1	hypothetical protein	ELY83647.1	['BioProject:PRJNA174934', 'BioSample:SAMN02471672']	MarR_2	pfam12802	ELY83647.1	-	0.00089	MarR	12802	arCOG00393	K	-	Predicted membrane-associated trancriptional regulator	COG02512	cd00090	TIGR01884
C485_17882	1	hypothetical protein	ELY83647.1	['BioProject:PRJNA174934', 'BioSample:SAMN02471672']	MarR_2	pfam12802	ELY83647.1	-	0.00089	MarR	12802	arCOG01207	K	-	Predicted transcriptional regulator, MarR family		cd00090
C485_17882	1	hypothetical protein	ELY83647.1	['BioProject:PRJNA174934', 'BioSample:SAMN02471672']	MarR_2	pfam12802	ELY83647.1	-	0.00089	MarR	12802	arCOG02750	K	-	Transcriptional regulator, contains HTH domain	COG01378	cd00090
C485_17882	1	hypothetical protein	ELY83647.1	['BioProject:PRJNA174934', 'BioSample:SAMN02471672']	MarR_2	pfam12802	ELY83647.1	-	0.00089	MarR	12802	arCOG03177	K	MarR	Transcriptional regulator, MarR family	COG01846	cd00090	TIGR02277
C485_17882	1	hypothetical protein	ELY83647.1	['BioProject:PRJNA174934', 'BioSample:SAMN02471672']	MarR_2	pfam12802	ELY83647.1	-	0.00089	MarR	12802	arCOG03181	K	MarR	Transcriptional regulator, MarR family	COG01846	cd00090
C485_17882	1	hypothetical protein	ELY83647.1	['BioProject:PRJNA174934', 'BioSample:SAMN02471672']	MarR_2	pfam12802	ELY83647.1	-	0.00089	MarR	12802	arCOG03183	K	MarR	Transcriptional regulator, MarR family	COG01846
C485_17882	1	hypothetical protein	ELY83647.1	['BioProject:PRJNA174934', 'BioSample:SAMN02471672']	MarR_2	pfam12802	ELY83647.1	-	0.00089	MarR	12802	arCOG04377	K	-	Transcriptional regulator MarR family, contains HTH domain	COG04738
C485_17882	1	hypothetical protein	ELY83647.1	['BioProject:PRJNA174934', 'BioSample:SAMN02471672']	MarR_2	pfam12802	ELY83647.1	-	0.00089	MarR	12802	arCOG06077	K	MarR	Transcriptional regulator, MarR family	COG01846	cd00090
C485_17882	1	hypothetical protein	ELY83647.1	['BioProject:PRJNA174934', 'BioSample:SAMN02471672']	MarR_2	pfam12802	ELY83647.1	-	0.00089	MarR	12802	arCOG06629	K	-	Transcriptional regulator, contains HTH domain
C485_17882	1	hypothetical protein	ELY83647.1	['BioProject:PRJNA174934', 'BioSample:SAMN02471672']	MarR_2	pfam12802	ELY83647.1	-	0.00089	MarR	12802	arCOG07495	K	-	Predicted transcriptional regulator	COG01497	cd00092	TIGR01884
C485_17887	1	hypothetical protein	ELY83648.1	['BioProject:PRJNA174934', 'BioSample:SAMN02471672']			ELY83648.1
C485_17892	1	N-6 DNA methylase	ELY83649.1	['BioProject:PRJNA174934', 'BioSample:SAMN02471672']	N6_Mtase	pfam02384	ELY83649.1	-	4.8e-13	N-6 DNA	2384	arCOG04814	V	-	Type II restriction enzyme, methylase subunit	COG01002		TIGR02987
C485_17892	1	N-6 DNA methylase	ELY83649.1	['BioProject:PRJNA174934', 'BioSample:SAMN02471672']	N6_Mtase	pfam02384	ELY83649.1	-	4.8e-13	N-6 DNA	2384	arCOG09048	S	-	Uncharacterized protein	SC.00832
C485_17892	1	N-6 DNA methylase	ELY83649.1	['BioProject:PRJNA174934', 'BioSample:SAMN02471672']	Cons_hypoth95	pfam03602	ELY83649.1	-	3.3e-05	Conserved hypothetical protein	3602
C485_17892	1	N-6 DNA methylase	ELY83649.1	['BioProject:PRJNA174934', 'BioSample:SAMN02471672']	N6_N4_Mtase	pfam01555	ELY83649.1	-	7.1e-05	DNA	1555	arCOG00108	L	Mod	Adenine specific DNA methylase Mod	COG02189
C485_17892	1	N-6 DNA methylase	ELY83649.1	['BioProject:PRJNA174934', 'BioSample:SAMN02471672']	N6_N4_Mtase	pfam01555	ELY83649.1	-	7.1e-05	DNA	1555	arCOG00115	L	-	DNA modification methylase	COG00863
C485_17892	1	N-6 DNA methylase	ELY83649.1	['BioProject:PRJNA174934', 'BioSample:SAMN02471672']	N6_N4_Mtase	pfam01555	ELY83649.1	-	7.1e-05	DNA	1555	arCOG00890	L	-	DNA modification methylase	COG00863		TIGR01177
C485_17892	1	N-6 DNA methylase	ELY83649.1	['BioProject:PRJNA174934', 'BioSample:SAMN02471672']	Methyltransf_31	pfam13847	ELY83649.1	-	8.2e-05	Methyltransferase	13847	arCOG01638	Q	-	SAM-dependent methyltransferase	COG00500	cd02440	TIGR02021
C485_17892	1	N-6 DNA methylase	ELY83649.1	['BioProject:PRJNA174934', 'BioSample:SAMN02471672']	Methyltransf_31	pfam13847	ELY83649.1	-	8.2e-05	Methyltransferase	13847	arCOG01780	Q	-	SAM-dependent methyltransferase	COG00500	cd02440	TIGR01934
C485_17892	1	N-6 DNA methylase	ELY83649.1	['BioProject:PRJNA174934', 'BioSample:SAMN02471672']	Methyltransf_31	pfam13847	ELY83649.1	-	8.2e-05	Methyltransferase	13847	arCOG04840	Q	-	SAM-dependent methyltransferase	COG00500	cd02440	TIGR00438
C485_17892	1	N-6 DNA methylase	ELY83649.1	['BioProject:PRJNA174934', 'BioSample:SAMN02471672']	Methyltransf_31	pfam13847	ELY83649.1	-	8.2e-05	Methyltransferase	13847	arCOG05112	M	OCH1	Mannosyltransferase OCH1 or related enzyme	COG03774	cd02440	TIGR01983
C485_17892	1	N-6 DNA methylase	ELY83649.1	['BioProject:PRJNA174934', 'BioSample:SAMN02471672']	MTS	pfam05175	ELY83649.1	-	0.00061	Methyltransferase small	5175	arCOG00110	J	RsmC	16S RNA G1207 methylase RsmC	COG02813	cd02440	TIGR03534
C485_17897	1	transcription factor	ELY83650.1	['BioProject:PRJNA174934', 'BioSample:SAMN02471672']	TBP	pfam00352	ELY83650.1	-	3.4e-39	Transcription factor TFIID (or TATA-binding protein,	352
C485_17902	1	hypothetical protein	ELY83651.1	['BioProject:PRJNA174934', 'BioSample:SAMN02471672']			ELY83651.1
C485_17907	1	transcriptional regulator, PadR-like family protein	ELY83652.1	['BioProject:PRJNA174934', 'BioSample:SAMN02471672']	PadR	pfam03551	ELY83652.1	-	3.9e-16	Transcriptional regulator PadR-like	3551	arCOG00001	K	-	Transcriptional regulator, PadR family	COG01695
C485_17907	1	transcriptional regulator, PadR-like family protein	ELY83652.1	['BioProject:PRJNA174934', 'BioSample:SAMN02471672']	PadR	pfam03551	ELY83652.1	-	3.9e-16	Transcriptional regulator PadR-like	3551	arCOG00002	K	-	Transcriptional regulator, PadR family	COG01695		TIGR03433
C485_17907	1	transcriptional regulator, PadR-like family protein	ELY83652.1	['BioProject:PRJNA174934', 'BioSample:SAMN02471672']	PadR	pfam03551	ELY83652.1	-	3.9e-16	Transcriptional regulator PadR-like	3551	arCOG00004	K	-	Transcriptional regulator, PadR family	COG01695
C485_17907	1	transcriptional regulator, PadR-like family protein	ELY83652.1	['BioProject:PRJNA174934', 'BioSample:SAMN02471672']	PadR	pfam03551	ELY83652.1	-	3.9e-16	Transcriptional regulator PadR-like	3551	arCOG00005	K	-	Transcriptional regulator, PadR family	COG01695
C485_17907	1	transcriptional regulator, PadR-like family protein	ELY83652.1	['BioProject:PRJNA174934', 'BioSample:SAMN02471672']	PadR	pfam03551	ELY83652.1	-	3.9e-16	Transcriptional regulator PadR-like	3551	arCOG00006	K	-	Transcriptional regulator, PadR family	COG01695		TIGR03433
C485_17907	1	transcriptional regulator, PadR-like family protein	ELY83652.1	['BioProject:PRJNA174934', 'BioSample:SAMN02471672']	PadR	pfam03551	ELY83652.1	-	3.9e-16	Transcriptional regulator PadR-like	3551	arCOG00008	K	GvpE	Transcriptional regulator of gas-vesicle operon	COG01695
C485_17907	1	transcriptional regulator, PadR-like family protein	ELY83652.1	['BioProject:PRJNA174934', 'BioSample:SAMN02471672']	DUF1495	pfam07381	ELY83652.1	-	0.0007	Winged helix DNA-binding domain	7381	arCOG03422	K	EarA	Transcriptional activator of archaellum, contains HTH domain	COG03373
C485_17907	1	transcriptional regulator, PadR-like family protein	ELY83652.1	['BioProject:PRJNA174934', 'BioSample:SAMN02471672']	DUF1495	pfam07381	ELY83652.1	-	0.0007	Winged helix DNA-binding domain	7381	arCOG03748	K	MarR	Transcriptional regulator, MarR family	COG01846
C485_17912	1	hypothetical protein	ELY83653.1	['BioProject:PRJNA174934', 'BioSample:SAMN02471672']			ELY83653.1
C485_17917	1	hypothetical protein	ELY83654.1	['BioProject:PRJNA174934', 'BioSample:SAMN02471672']			ELY83654.1
C485_17922	1	hypothetical protein	ELY83655.1	['BioProject:PRJNA174934', 'BioSample:SAMN02471672']			ELY83655.1
C485_17927	1	hypothetical protein	ELY83656.1	['BioProject:PRJNA174934', 'BioSample:SAMN02471672']			ELY83656.1
C485_17932	1	hypothetical protein	ELY83657.1	['BioProject:PRJNA174934', 'BioSample:SAMN02471672']			ELY83657.1
C485_17937	1	hypothetical protein	ELY83658.1	['BioProject:PRJNA174934', 'BioSample:SAMN02471672']			ELY83658.1
C485_17942	1	hypothetical protein	ELY83659.1	['BioProject:PRJNA174934', 'BioSample:SAMN02471672']			ELY83659.1
C485_17947	1	hypothetical protein	ELY83660.1	['BioProject:PRJNA174934', 'BioSample:SAMN02471672']			ELY83660.1
C485_17952	1	hypothetical protein	ELY83661.1	['BioProject:PRJNA174934', 'BioSample:SAMN02471672']			ELY83661.1
C485_17957	1	hypothetical protein	ELY83662.1	['BioProject:PRJNA174934', 'BioSample:SAMN02471672']			ELY83662.1
C485_17962	1	hypothetical protein	ELY83663.1	['BioProject:PRJNA174934', 'BioSample:SAMN02471672']			ELY83663.1
C485_17967	1	hypothetical protein	ELY83664.1	['BioProject:PRJNA174934', 'BioSample:SAMN02471672']	zf-C2HE	pfam16278	ELY83664.1	-	0.00089	C2HE / C2H2 / C2HC zinc-binding	16278
C485_17972	1	hypothetical protein	ELY83665.1	['BioProject:PRJNA174934', 'BioSample:SAMN02471672']			ELY83665.1
C485_17977	1	hypothetical protein	ELY83666.1	['BioProject:PRJNA174934', 'BioSample:SAMN02471672']			ELY83666.1
C485_17982	1	hypothetical protein	ELY83667.1	['BioProject:PRJNA174934', 'BioSample:SAMN02471672']	Med9	pfam07544	ELY83667.1	-	0.00083	RNA polymerase II transcription mediator complex subunit	7544
C485_17987	1	hypothetical protein	ELY83668.1	['BioProject:PRJNA174934', 'BioSample:SAMN02471672']			ELY83668.1
C485_17992	1	hypothetical protein	ELY83669.1	['BioProject:PRJNA174934', 'BioSample:SAMN02471672']			ELY83669.1
C485_17997	1	hypothetical protein	ELY83670.1	['BioProject:PRJNA174934', 'BioSample:SAMN02471672']			ELY83670.1
C485_18002	1	hypothetical protein	ELY83671.1	['BioProject:PRJNA174934', 'BioSample:SAMN02471672']			ELY83671.1
C485_18007	1	hypothetical protein	ELY83672.1	['BioProject:PRJNA174934', 'BioSample:SAMN02471672']			ELY83672.1
C485_18012	1	hypothetical protein	ELY83673.1	['BioProject:PRJNA174934', 'BioSample:SAMN02471672']			ELY83673.1
C485_18017	1	hypothetical protein	ELY83674.1	['BioProject:PRJNA174934', 'BioSample:SAMN02471672']			ELY83674.1
C485_18022	1	hypothetical protein	ELY83675.1	['BioProject:PRJNA174934', 'BioSample:SAMN02471672']			ELY83675.1
C485_18027	1	hypothetical protein	ELY83676.1	['BioProject:PRJNA174934', 'BioSample:SAMN02471672']			ELY83676.1
C485_18032	1	hypothetical protein	ELY83677.1	['BioProject:PRJNA174934', 'BioSample:SAMN02471672']			ELY83677.1
C485_18037	1	hypothetical protein	ELY83678.1	['BioProject:PRJNA174934', 'BioSample:SAMN02471672']			ELY83678.1
C485_18042	1	hypothetical protein	ELY83679.1	['BioProject:PRJNA174934', 'BioSample:SAMN02471672']			ELY83679.1
C485_18047	1	hypothetical protein	ELY83680.1	['BioProject:PRJNA174934', 'BioSample:SAMN02471672']	DZR	pfam12773	ELY83680.1	-	0.00017	Double zinc	12773	arCOG07965	S	-	Zn-finger protein
C485_18047	1	hypothetical protein	ELY83680.1	['BioProject:PRJNA174934', 'BioSample:SAMN02471672']	DZR	pfam12773	ELY83680.1	-	0.00017	Double zinc	12773	arCOG09172	S	-	Uncharacterized protein, contains Zn ribbon C-terminal domain
C485_18047	1	hypothetical protein	ELY83680.1	['BioProject:PRJNA174934', 'BioSample:SAMN02471672']	zf-ribbon_3	pfam13248	ELY83680.1	-	0.00045	zinc-ribbon	13248	arCOG07793	E	-	Peptidase M48, fused to Zn ribbon
C485_18047	1	hypothetical protein	ELY83680.1	['BioProject:PRJNA174934', 'BioSample:SAMN02471672']	zf-ribbon_3	pfam13248	ELY83680.1	-	0.00045	zinc-ribbon	13248	arCOG07907	S	-	Zn ribbon containing protein	COG04640
C485_18047	1	hypothetical protein	ELY83680.1	['BioProject:PRJNA174934', 'BioSample:SAMN02471672']	zf-ribbon_3	pfam13248	ELY83680.1	-	0.00045	zinc-ribbon	13248	arCOG07910	S	-	Zn-ribbons containing membrane protein	SC.00752
C485_18047	1	hypothetical protein	ELY83680.1	['BioProject:PRJNA174934', 'BioSample:SAMN02471672']	zf-ribbon_3	pfam13248	ELY83680.1	-	0.00045	zinc-ribbon	13248	arCOG07927	S	-	Zn-ribbon containing membrane protein
C485_18047	1	hypothetical protein	ELY83680.1	['BioProject:PRJNA174934', 'BioSample:SAMN02471672']	zf-ribbon_3	pfam13248	ELY83680.1	-	0.00045	zinc-ribbon	13248	arCOG08024	S	-	Uncharacterized protein possibly involved in RNA metabolism, contains Zn-ribbon domain	SC.00764
C485_18047	1	hypothetical protein	ELY83680.1	['BioProject:PRJNA174934', 'BioSample:SAMN02471672']	zf-ribbon_3	pfam13248	ELY83680.1	-	0.00045	zinc-ribbon	13248	arCOG08025	S	-	Uncharacterized protein possibly involved in RNA metabolism, contains Zn-ribbon domain	SC.00764
C485_18047	1	hypothetical protein	ELY83680.1	['BioProject:PRJNA174934', 'BioSample:SAMN02471672']	zf-ribbon_3	pfam13248	ELY83680.1	-	0.00045	zinc-ribbon	13248	arCOG09248	S	-	Zn ribbon domain containing protein	SC.00752
C485_18052	1	hypothetical protein	ELY83681.1	['BioProject:PRJNA174934', 'BioSample:SAMN02471672']			ELY83681.1
C485_18057	1	hypothetical protein	ELY83682.1	['BioProject:PRJNA174934', 'BioSample:SAMN02471672']			ELY83682.1
C485_18062	1	hypothetical protein	ELY83683.1	['BioProject:PRJNA174934', 'BioSample:SAMN02471672']			ELY83683.1
C485_18067	1	hypothetical protein	ELY83684.1	['BioProject:PRJNA174934', 'BioSample:SAMN02471672']			ELY83684.1
C485_18072	1	polysaccharide synthase	ELY83685.1	['BioProject:PRJNA174934', 'BioSample:SAMN02471672']	Glyco_tranf_2_3	pfam13641	ELY83685.1	-	4.6e-26	Glycosyltransferase like family	13641	arCOG01389	M	-	Glycosyl transferase family 2	COG01215	cd06423	TIGR03937
C485_18072	1	polysaccharide synthase	ELY83685.1	['BioProject:PRJNA174934', 'BioSample:SAMN02471672']	Glyco_tranf_2_3	pfam13641	ELY83685.1	-	4.6e-26	Glycosyltransferase like family	13641	arCOG01391	M	-	Glycosyl transferase family 2	COG01215	cd06421	TIGR03030
C485_18072	1	polysaccharide synthase	ELY83685.1	['BioProject:PRJNA174934', 'BioSample:SAMN02471672']	Glyco_tranf_2_3	pfam13641	ELY83685.1	-	4.6e-26	Glycosyltransferase like family	13641	arCOG03664	M	-	Glycosyl transferase family 2	COG01215
C485_18072	1	polysaccharide synthase	ELY83685.1	['BioProject:PRJNA174934', 'BioSample:SAMN02471672']	Glyco_trans_2_3	pfam13632	ELY83685.1	-	1.7e-25	Glycosyl transferase family group	13632
C485_18072	1	polysaccharide synthase	ELY83685.1	['BioProject:PRJNA174934', 'BioSample:SAMN02471672']	Glycos_transf_2	pfam00535	ELY83685.1	-	1.8e-18	Glycosyl transferase family	535	arCOG00894	M	-	Glycosyl transferase family 2	COG00463	cd04179	TIGR04182
C485_18072	1	polysaccharide synthase	ELY83685.1	['BioProject:PRJNA174934', 'BioSample:SAMN02471672']	Glycos_transf_2	pfam00535	ELY83685.1	-	1.8e-18	Glycosyl transferase family	535	arCOG00895	M	-	Glycosyl transferase family 2	COG00463	cd06442	TIGR04182
C485_18072	1	polysaccharide synthase	ELY83685.1	['BioProject:PRJNA174934', 'BioSample:SAMN02471672']	Glycos_transf_2	pfam00535	ELY83685.1	-	1.8e-18	Glycosyl transferase family	535	arCOG00896	M	-	Glycosyl transferase family 2	COG00463	cd04179	TIGR04182
C485_18072	1	polysaccharide synthase	ELY83685.1	['BioProject:PRJNA174934', 'BioSample:SAMN02471672']	Glycos_transf_2	pfam00535	ELY83685.1	-	1.8e-18	Glycosyl transferase family	535	arCOG01381	M	AglO	Glycosyl transferase family 2	COG00463	cd00761	TIGR04283
C485_18072	1	polysaccharide synthase	ELY83685.1	['BioProject:PRJNA174934', 'BioSample:SAMN02471672']	Glycos_transf_2	pfam00535	ELY83685.1	-	1.8e-18	Glycosyl transferase family	535	arCOG01383	M	-	Glycosyl transferase family 2	COG01216	cd04186	TIGR04017,TIGR01556
C485_18072	1	polysaccharide synthase	ELY83685.1	['BioProject:PRJNA174934', 'BioSample:SAMN02471672']	Glycos_transf_2	pfam00535	ELY83685.1	-	1.8e-18	Glycosyl transferase family	535	arCOG01385	M	-	Glycosyl transferase family 2	COG00463	cd02522	TIGR04283
C485_18072	1	polysaccharide synthase	ELY83685.1	['BioProject:PRJNA174934', 'BioSample:SAMN02471672']	Glycos_transf_2	pfam00535	ELY83685.1	-	1.8e-18	Glycosyl transferase family	535	arCOG01386	M	-	Glycosyl transferase family 2	COG01215	cd02522	TIGR04283
C485_18072	1	polysaccharide synthase	ELY83685.1	['BioProject:PRJNA174934', 'BioSample:SAMN02471672']	Glycos_transf_2	pfam00535	ELY83685.1	-	1.8e-18	Glycosyl transferase family	535	arCOG01387	M	-	Glycosyl transferase family 2	COG00463	cd04186	TIGR03965
C485_18072	1	polysaccharide synthase	ELY83685.1	['BioProject:PRJNA174934', 'BioSample:SAMN02471672']	Glycos_transf_2	pfam00535	ELY83685.1	-	1.8e-18	Glycosyl transferase family	535	arCOG01388	M	-	Glycosyl transferase family 2	COG00463	cd00761	TIGR03965
C485_18072	1	polysaccharide synthase	ELY83685.1	['BioProject:PRJNA174934', 'BioSample:SAMN02471672']	Glycos_transf_2	pfam00535	ELY83685.1	-	1.8e-18	Glycosyl transferase family	535	arCOG01390	M	-	Glycosyl transferase family 2	COG00463	cd06423	TIGR03469
C485_18072	1	polysaccharide synthase	ELY83685.1	['BioProject:PRJNA174934', 'BioSample:SAMN02471672']	Glycos_transf_2	pfam00535	ELY83685.1	-	1.8e-18	Glycosyl transferase family	535	arCOG01397	M	-	Glycosyl transferase family 2	COG00463	cd04184,cd04196
C485_18072	1	polysaccharide synthase	ELY83685.1	['BioProject:PRJNA174934', 'BioSample:SAMN02471672']	Glycos_transf_2	pfam00535	ELY83685.1	-	1.8e-18	Glycosyl transferase family	535	arCOG01398	M	-	Glycosyl transferase family 2	COG00463	cd04196
C485_18072	1	polysaccharide synthase	ELY83685.1	['BioProject:PRJNA174934', 'BioSample:SAMN02471672']	Glycos_transf_2	pfam00535	ELY83685.1	-	1.8e-18	Glycosyl transferase family	535	arCOG04936	M	-	Glycosyl transferase family 2	COG00463	cd00761	TIGR03469
C485_18072	1	polysaccharide synthase	ELY83685.1	['BioProject:PRJNA174934', 'BioSample:SAMN02471672']	Glycos_transf_2	pfam00535	ELY83685.1	-	1.8e-18	Glycosyl transferase family	535	arCOG05398	M	-	Glycosyl transferase family 2	COG00463	cd00761	TIGR04283
C485_18072	1	polysaccharide synthase	ELY83685.1	['BioProject:PRJNA174934', 'BioSample:SAMN02471672']	Glycos_transf_2	pfam00535	ELY83685.1	-	1.8e-18	Glycosyl transferase family	535	arCOG05943	M	-	Glycosyl transferase family 2	COG00463	cd00761	TIGR03965
C485_18072	1	polysaccharide synthase	ELY83685.1	['BioProject:PRJNA174934', 'BioSample:SAMN02471672']	Glycos_transf_2	pfam00535	ELY83685.1	-	1.8e-18	Glycosyl transferase family	535	arCOG07240	M	-	Glycosyl transferase family 2	COG00463	cd00761
C485_18072	1	polysaccharide synthase	ELY83685.1	['BioProject:PRJNA174934', 'BioSample:SAMN02471672']	Glyco_transf_21	pfam13506	ELY83685.1	-	9.5e-18	Glycosyl transferase family	13506
C485_18077	1	hypothetical protein	ELY83686.1	['BioProject:PRJNA174934', 'BioSample:SAMN02471672']			ELY83686.1
C485_18082	1	hypothetical protein	ELY83687.1	['BioProject:PRJNA174934', 'BioSample:SAMN02471672']			ELY83687.1
C485_18087	1	hypothetical protein	ELY83688.1	['BioProject:PRJNA174934', 'BioSample:SAMN02471672']	CBM_4_9	pfam02018	ELY83688.1	-	7.4e-07	Carbohydrate binding	2018
C485_18092	1	hypothetical protein	ELY83689.1	['BioProject:PRJNA174934', 'BioSample:SAMN02471672']			ELY83689.1
C485_18097	1	hypothetical protein	ELY83690.1	['BioProject:PRJNA174934', 'BioSample:SAMN02471672']			ELY83690.1
C485_18102	1	hypothetical protein	ELY83691.1	['BioProject:PRJNA174934', 'BioSample:SAMN02471672']	MarR_2	pfam12802	ELY83691.1	-	2.1e-06	MarR	12802	arCOG00377	K	-	Predicted membrane-associated trancriptional regulator	COG02512
C485_18102	1	hypothetical protein	ELY83691.1	['BioProject:PRJNA174934', 'BioSample:SAMN02471672']	MarR_2	pfam12802	ELY83691.1	-	2.1e-06	MarR	12802	arCOG00382	K	-	Predicted membrane-associated or secreted trancriptional regulator	COG02512	cd00090
C485_18102	1	hypothetical protein	ELY83691.1	['BioProject:PRJNA174934', 'BioSample:SAMN02471672']	MarR_2	pfam12802	ELY83691.1	-	2.1e-06	MarR	12802	arCOG00386	K	-	Predicted membrane-associated trancriptional regulator	COG02512	cd00090
C485_18102	1	hypothetical protein	ELY83691.1	['BioProject:PRJNA174934', 'BioSample:SAMN02471672']	MarR_2	pfam12802	ELY83691.1	-	2.1e-06	MarR	12802	arCOG00393	K	-	Predicted membrane-associated trancriptional regulator	COG02512	cd00090	TIGR01884
C485_18102	1	hypothetical protein	ELY83691.1	['BioProject:PRJNA174934', 'BioSample:SAMN02471672']	MarR_2	pfam12802	ELY83691.1	-	2.1e-06	MarR	12802	arCOG01207	K	-	Predicted transcriptional regulator, MarR family		cd00090
C485_18102	1	hypothetical protein	ELY83691.1	['BioProject:PRJNA174934', 'BioSample:SAMN02471672']	MarR_2	pfam12802	ELY83691.1	-	2.1e-06	MarR	12802	arCOG02750	K	-	Transcriptional regulator, contains HTH domain	COG01378	cd00090
C485_18102	1	hypothetical protein	ELY83691.1	['BioProject:PRJNA174934', 'BioSample:SAMN02471672']	MarR_2	pfam12802	ELY83691.1	-	2.1e-06	MarR	12802	arCOG03177	K	MarR	Transcriptional regulator, MarR family	COG01846	cd00090	TIGR02277
C485_18102	1	hypothetical protein	ELY83691.1	['BioProject:PRJNA174934', 'BioSample:SAMN02471672']	MarR_2	pfam12802	ELY83691.1	-	2.1e-06	MarR	12802	arCOG03181	K	MarR	Transcriptional regulator, MarR family	COG01846	cd00090
C485_18102	1	hypothetical protein	ELY83691.1	['BioProject:PRJNA174934', 'BioSample:SAMN02471672']	MarR_2	pfam12802	ELY83691.1	-	2.1e-06	MarR	12802	arCOG03183	K	MarR	Transcriptional regulator, MarR family	COG01846
C485_18102	1	hypothetical protein	ELY83691.1	['BioProject:PRJNA174934', 'BioSample:SAMN02471672']	MarR_2	pfam12802	ELY83691.1	-	2.1e-06	MarR	12802	arCOG04377	K	-	Transcriptional regulator MarR family, contains HTH domain	COG04738
C485_18102	1	hypothetical protein	ELY83691.1	['BioProject:PRJNA174934', 'BioSample:SAMN02471672']	MarR_2	pfam12802	ELY83691.1	-	2.1e-06	MarR	12802	arCOG06077	K	MarR	Transcriptional regulator, MarR family	COG01846	cd00090
C485_18102	1	hypothetical protein	ELY83691.1	['BioProject:PRJNA174934', 'BioSample:SAMN02471672']	MarR_2	pfam12802	ELY83691.1	-	2.1e-06	MarR	12802	arCOG06629	K	-	Transcriptional regulator, contains HTH domain
C485_18102	1	hypothetical protein	ELY83691.1	['BioProject:PRJNA174934', 'BioSample:SAMN02471672']	MarR_2	pfam12802	ELY83691.1	-	2.1e-06	MarR	12802	arCOG07495	K	-	Predicted transcriptional regulator	COG01497	cd00092	TIGR01884
C485_18102	1	hypothetical protein	ELY83691.1	['BioProject:PRJNA174934', 'BioSample:SAMN02471672']	HTH_5	pfam01022	ELY83691.1	-	1.5e-05	Bacterial regulatory protein, arsR	1022	arCOG00731	K	ArsR	Transcriptional regulator containing HTH domain, ArsR family	COG00640	cd00090
C485_18102	1	hypothetical protein	ELY83691.1	['BioProject:PRJNA174934', 'BioSample:SAMN02471672']	HTH_5	pfam01022	ELY83691.1	-	1.5e-05	Bacterial regulatory protein, arsR	1022	arCOG01446	VK	Csa3	CRISPR-Cas associated transcriptional regulator, contains CARF and HTH domain	COG00640	cd09655	TIGR01884
C485_18102	1	hypothetical protein	ELY83691.1	['BioProject:PRJNA174934', 'BioSample:SAMN02471672']	HTH_5	pfam01022	ELY83691.1	-	1.5e-05	Bacterial regulatory protein, arsR	1022	arCOG01450	K	ArsR	Transcriptional regulator containing HTH domain, ArsR family	COG00640	cd00090	TIGR01884
C485_18102	1	hypothetical protein	ELY83691.1	['BioProject:PRJNA174934', 'BioSample:SAMN02471672']	HTH_5	pfam01022	ELY83691.1	-	1.5e-05	Bacterial regulatory protein, arsR	1022	arCOG01680	K	ArsR	Transcriptional regulator containing HTH domain, ArsR family	COG00640	cd00090
C485_18102	1	hypothetical protein	ELY83691.1	['BioProject:PRJNA174934', 'BioSample:SAMN02471672']	HTH_5	pfam01022	ELY83691.1	-	1.5e-05	Bacterial regulatory protein, arsR	1022	arCOG01681	K	ArsR	Transcriptional regulator containing HTH domain, ArsR family	COG00640	cd00090	TIGR01884
C485_18102	1	hypothetical protein	ELY83691.1	['BioProject:PRJNA174934', 'BioSample:SAMN02471672']	HTH_5	pfam01022	ELY83691.1	-	1.5e-05	Bacterial regulatory protein, arsR	1022	arCOG01684	K	-	Heat shock transcriptional regulator, ArsR family	COG01777	cd00090,cd00090
C485_18102	1	hypothetical protein	ELY83691.1	['BioProject:PRJNA174934', 'BioSample:SAMN02471672']	HTH_5	pfam01022	ELY83691.1	-	1.5e-05	Bacterial regulatory protein, arsR	1022	arCOG02808	K	-	Transcriptional regulator, implicated in bacteriocin system regulation, contains HTH domain	COG04742	cd00090
C485_18102	1	hypothetical protein	ELY83691.1	['BioProject:PRJNA174934', 'BioSample:SAMN02471672']	HTH_20	pfam12840	ELY83691.1	-	8.5e-05	Helix-turn-helix	12840	arCOG00734	K	ArsR	Transcriptional regulator containing HTH domain, ArsR family	COG00640	cd00090
C485_18102	1	hypothetical protein	ELY83691.1	['BioProject:PRJNA174934', 'BioSample:SAMN02471672']	HTH_20	pfam12840	ELY83691.1	-	8.5e-05	Helix-turn-helix	12840	arCOG00742	K	ArsR	Transcriptional regulator containing HTH domain, ArsR family	COG00640
C485_18102	1	hypothetical protein	ELY83691.1	['BioProject:PRJNA174934', 'BioSample:SAMN02471672']	HTH_20	pfam12840	ELY83691.1	-	8.5e-05	Helix-turn-helix	12840	arCOG01679	K	ArsR	Transcriptional regulator containing HTH domain, ArsR family	COG00640	cd00090
C485_18102	1	hypothetical protein	ELY83691.1	['BioProject:PRJNA174934', 'BioSample:SAMN02471672']	HTH_20	pfam12840	ELY83691.1	-	8.5e-05	Helix-turn-helix	12840	arCOG01682	K	ArsR	Transcriptional regulator containing HTH domain, ArsR family	COG00640	cd00090
C485_18102	1	hypothetical protein	ELY83691.1	['BioProject:PRJNA174934', 'BioSample:SAMN02471672']	HTH_20	pfam12840	ELY83691.1	-	8.5e-05	Helix-turn-helix	12840	arCOG01685	K	ArsR	Transcriptional regulator containing HTH domain, ArsR family	COG00640	cd00090
C485_18102	1	hypothetical protein	ELY83691.1	['BioProject:PRJNA174934', 'BioSample:SAMN02471672']	HTH_20	pfam12840	ELY83691.1	-	8.5e-05	Helix-turn-helix	12840	arCOG01686	K	ArsR	Transcriptional regulator containing HTH domain, ArsR family	COG00640	cd00090	TIGR02702
C485_18102	1	hypothetical protein	ELY83691.1	['BioProject:PRJNA174934', 'BioSample:SAMN02471672']	HTH_20	pfam12840	ELY83691.1	-	8.5e-05	Helix-turn-helix	12840	arCOG01687	K	ArsR	Transcriptional regulator containing HTH domain, ArsR family	COG00640	cd00090
C485_18102	1	hypothetical protein	ELY83691.1	['BioProject:PRJNA174934', 'BioSample:SAMN02471672']	HTH_20	pfam12840	ELY83691.1	-	8.5e-05	Helix-turn-helix	12840	arCOG02104	K	-	Transcriptional regulator, ArsR family	COG00640
C485_18102	1	hypothetical protein	ELY83691.1	['BioProject:PRJNA174934', 'BioSample:SAMN02471672']	HTH_20	pfam12840	ELY83691.1	-	8.5e-05	Helix-turn-helix	12840	arCOG02756	K	-	Transcriptional regulator, contains HTH domain	COG04190	cd00090
C485_18102	1	hypothetical protein	ELY83691.1	['BioProject:PRJNA174934', 'BioSample:SAMN02471672']	HTH_20	pfam12840	ELY83691.1	-	8.5e-05	Helix-turn-helix	12840	arCOG02809	K	-	Transcriptional regulator, implicated in bacteriocin system regulation, contains HTH domain	COG04742	cd00090
C485_18102	1	hypothetical protein	ELY83691.1	['BioProject:PRJNA174934', 'BioSample:SAMN02471672']	HTH_20	pfam12840	ELY83691.1	-	8.5e-05	Helix-turn-helix	12840	arCOG03065	K	ArsR	Transcriptional regulator containing HTH domain, ArsR family	COG00640	cd00090	TIGR02944
C485_18102	1	hypothetical protein	ELY83691.1	['BioProject:PRJNA174934', 'BioSample:SAMN02471672']	HTH_20	pfam12840	ELY83691.1	-	8.5e-05	Helix-turn-helix	12840	arCOG03067	K	ArsR	Transcriptional regulator containing HTH domain, ArsR family	COG00640	cd00090	TIGR01884
C485_18102	1	hypothetical protein	ELY83691.1	['BioProject:PRJNA174934', 'BioSample:SAMN02471672']	HTH_20	pfam12840	ELY83691.1	-	8.5e-05	Helix-turn-helix	12840	arCOG03859	K	ArsR	Transcriptional regulator containing HTH domain, ArsR family	COG00640	cd00090
C485_18102	1	hypothetical protein	ELY83691.1	['BioProject:PRJNA174934', 'BioSample:SAMN02471672']	HTH_20	pfam12840	ELY83691.1	-	8.5e-05	Helix-turn-helix	12840	arCOG03860	K	-	Predicted transcriptional regulator, contains HTH domain	COG00640
C485_18102	1	hypothetical protein	ELY83691.1	['BioProject:PRJNA174934', 'BioSample:SAMN02471672']	HTH_20	pfam12840	ELY83691.1	-	8.5e-05	Helix-turn-helix	12840	arCOG04056	K	ArsR	Transcriptional regulator containing HTH domain, ArsR family	COG00640	cd00090	TIGR01884
C485_18102	1	hypothetical protein	ELY83691.1	['BioProject:PRJNA174934', 'BioSample:SAMN02471672']	HTH_20	pfam12840	ELY83691.1	-	8.5e-05	Helix-turn-helix	12840	arCOG04439	K	ArsR	Transcriptional regulator containing HTH domain, ArsR family	COG00640	cd00090
C485_18102	1	hypothetical protein	ELY83691.1	['BioProject:PRJNA174934', 'BioSample:SAMN02471672']	HTH_20	pfam12840	ELY83691.1	-	8.5e-05	Helix-turn-helix	12840	arCOG04688	K	-	Transcriptional regulator, contains HTH domain
C485_18102	1	hypothetical protein	ELY83691.1	['BioProject:PRJNA174934', 'BioSample:SAMN02471672']	HTH_20	pfam12840	ELY83691.1	-	8.5e-05	Helix-turn-helix	12840	arCOG05152	K	-	Transcriptional regulator, contains HTH domain		cd00090
C485_18102	1	hypothetical protein	ELY83691.1	['BioProject:PRJNA174934', 'BioSample:SAMN02471672']	HTH_20	pfam12840	ELY83691.1	-	8.5e-05	Helix-turn-helix	12840	arCOG05349	K	ArsR	Transcriptional regulator containing HTH domain, ArsR family	COG00640	cd00090
C485_18102	1	hypothetical protein	ELY83691.1	['BioProject:PRJNA174934', 'BioSample:SAMN02471672']	HTH_20	pfam12840	ELY83691.1	-	8.5e-05	Helix-turn-helix	12840	arCOG05573	K	-	Transcriptional regulator, contains HTH domain	COG04742
C485_18102	1	hypothetical protein	ELY83691.1	['BioProject:PRJNA174934', 'BioSample:SAMN02471672']	HTH_20	pfam12840	ELY83691.1	-	8.5e-05	Helix-turn-helix	12840	arCOG05817	K	-	Transcriptional regulator, contains wHTH domain
C485_18102	1	hypothetical protein	ELY83691.1	['BioProject:PRJNA174934', 'BioSample:SAMN02471672']	HTH_20	pfam12840	ELY83691.1	-	8.5e-05	Helix-turn-helix	12840	arCOG05900	K	-	Predicted transcriptional regulator	COG03355	cd00090	TIGR00498
C485_18102	1	hypothetical protein	ELY83691.1	['BioProject:PRJNA174934', 'BioSample:SAMN02471672']	HTH_20	pfam12840	ELY83691.1	-	8.5e-05	Helix-turn-helix	12840	arCOG09396	K	-	DNA-binding transcriptional regulator, IclR family	COG01414	cd00090	TIGR02431,TIGR01863
C485_18102	1	hypothetical protein	ELY83691.1	['BioProject:PRJNA174934', 'BioSample:SAMN02471672']	HTH_20	pfam12840	ELY83691.1	-	8.5e-05	Helix-turn-helix	12840	arCOG09949	K	ArsR	Transcriptional regulator containing HTH domain, ArsR family	COG00640	cd00090	TIGR01843
C485_18102	1	hypothetical protein	ELY83691.1	['BioProject:PRJNA174934', 'BioSample:SAMN02471672']	HTH_27	pfam13463	ELY83691.1	-	0.00054	Winged helix DNA-binding	13463	arCOG01905	K	-	Transcriptional regulator, contains HTH domain	COG04189	cd00090	TIGR02702
C485_18102	1	hypothetical protein	ELY83691.1	['BioProject:PRJNA174934', 'BioSample:SAMN02471672']	HTH_27	pfam13463	ELY83691.1	-	0.00054	Winged helix DNA-binding	13463	arCOG03178	K	MarR	Transcriptional regulator, MarR family	COG01846		TIGR02337
C485_18102	1	hypothetical protein	ELY83691.1	['BioProject:PRJNA174934', 'BioSample:SAMN02471672']	HTH_27	pfam13463	ELY83691.1	-	0.00054	Winged helix DNA-binding	13463	arCOG04939	K	-	Transcriptional regulator, contains wHTH domain	SC.00517
C485_18102	1	hypothetical protein	ELY83691.1	['BioProject:PRJNA174934', 'BioSample:SAMN02471672']	HTH_27	pfam13463	ELY83691.1	-	0.00054	Winged helix DNA-binding	13463	arCOG05170	K	-	Predicted transcriptional regulator	COG01497	cd00090	TIGR01884
C485_18102	1	hypothetical protein	ELY83691.1	['BioProject:PRJNA174934', 'BioSample:SAMN02471672']	HTH_27	pfam13463	ELY83691.1	-	0.00054	Winged helix DNA-binding	13463	arCOG07311	K	-	Transcriptional regulator, contains HTH domain		cd00090
C485_18102	1	hypothetical protein	ELY83691.1	['BioProject:PRJNA174934', 'BioSample:SAMN02471672']	HTH_27	pfam13463	ELY83691.1	-	0.00054	Winged helix DNA-binding	13463	arCOG08041	K	-	Predicted membrane associated DNA-binding protein, HTH		cd09655	TIGR01884
C485_18102	1	hypothetical protein	ELY83691.1	['BioProject:PRJNA174934', 'BioSample:SAMN02471672']	HTH_27	pfam13463	ELY83691.1	-	0.00054	Winged helix DNA-binding	13463	arCOG08306	K	-	Predicted transcriptional regulator, contains HTH domain	COG01497	cd00090
C485_18107	1	hypothetical protein	ELY83692.1	['BioProject:PRJNA174934', 'BioSample:SAMN02471672']			ELY83692.1
C485_18112	1	hypothetical protein	ELY83693.1	['BioProject:PRJNA174934', 'BioSample:SAMN02471672']			ELY83693.1
C485_18117	1	hypothetical protein	ELY83694.1	['BioProject:PRJNA174934', 'BioSample:SAMN02471672']			ELY83694.1
C485_18122	1	hypothetical protein	ELY83695.1	['BioProject:PRJNA174934', 'BioSample:SAMN02471672']	Mrr_cat	pfam04471	ELY83695.1	-	1e-06	Restriction	4471	arCOG02777	V	Mrr	Endonuclease, HJR/Mrr/RecB family	COG01715
C485_18122	1	hypothetical protein	ELY83695.1	['BioProject:PRJNA174934', 'BioSample:SAMN02471672']	Mrr_cat	pfam04471	ELY83695.1	-	1e-06	Restriction	4471	arCOG02782	V	-	Endonuclease, HJR/Mrr/RecB family	COG01787
C485_18122	1	hypothetical protein	ELY83695.1	['BioProject:PRJNA174934', 'BioSample:SAMN02471672']	Mrr_cat	pfam04471	ELY83695.1	-	1e-06	Restriction	4471	arCOG03727	L	-	Holliday junction resolvase, archaeal type	COG01591
C485_18122	1	hypothetical protein	ELY83695.1	['BioProject:PRJNA174934', 'BioSample:SAMN02471672']	Mrr_cat	pfam04471	ELY83695.1	-	1e-06	Restriction	4471	arCOG06496	V	-	Endonuclease, HJR/Mrr/RecB family	COG01787
C485_18122	1	hypothetical protein	ELY83695.1	['BioProject:PRJNA174934', 'BioSample:SAMN02471672']	Mrr_cat	pfam04471	ELY83695.1	-	1e-06	Restriction	4471	arCOG07140	V	Mrr	Restriction endonuclease	COG01715		TIGR03675
C485_18122	1	hypothetical protein	ELY83695.1	['BioProject:PRJNA174934', 'BioSample:SAMN02471672']	Mrr_cat	pfam04471	ELY83695.1	-	1e-06	Restriction	4471	arCOG09571	V	-	Restriction endonuclease, Mrr family
C485_18127	1	hypothetical protein	ELY83696.1	['BioProject:PRJNA174934', 'BioSample:SAMN02471672']			ELY83696.1

## Sheet: Haloferax sp. Q22
protein_id	start	stop	genome xrefs	targetname	accession	queryid	E-value	clu	description	domain	arCOG-id	functional-class	gene-name	arCOG-annotation	supercluster	profile-cdd	profile-tigrfam
LOEP01000012.1_1	4807	5445	['BioProject:PRJNA294240', 'BioSample:SAMN04018175']			LOEP01000012.1_1
LOEP01000012.1_2	6024	6785	['BioProject:PRJNA294240', 'BioSample:SAMN04018175']			LOEP01000012.1_2
LOEP01000012.1_3	8357	13414	['BioProject:PRJNA294240', 'BioSample:SAMN04018175']	Gly_rich	pfam12810	LOEP01000012.1_3	3.9e-11	0	Glycine rich	12810
LOEP01000012.1_4	14869	15522	['BioProject:PRJNA294240', 'BioSample:SAMN04018175']			LOEP01000012.1_4
LOEP01000012.1_5	20356	22269	['BioProject:PRJNA294240', 'BioSample:SAMN04018175']			LOEP01000012.1_5
LOEP01000012.1_6	22522	23157	['BioProject:PRJNA294240', 'BioSample:SAMN04018175']	TFIIB	pfam00382	LOEP01000012.1_6	3.8e-05	1	Transcription factor TFIIB	382	arCOG06998	K	-	Homolog of transcription initiation factor TFIIB, one cyclin domain only	COG01405
LOEP01000012.1_7	44353	45153	['BioProject:PRJNA294240', 'BioSample:SAMN04018175']			LOEP01000012.1_7
LOEP01000012.1_8	44105	45259	['BioProject:PRJNA294240', 'BioSample:SAMN04018175']			LOEP01000012.1_8
LOEP01000012.1_9	45192	47738	['BioProject:PRJNA294240', 'BioSample:SAMN04018175']	AAA_10	pfam12846	LOEP01000012.1_9	2.6e-17	1	AAA-like	12846	arCOG04816	U	-	TraG/TraD/VirD4 family enzyme, ATPase	COG03505
LOEP01000012.1_9	45192	47738	['BioProject:PRJNA294240', 'BioSample:SAMN04018175']	AAA_22	pfam13401	LOEP01000012.1_9	4.3e-07	0	AAA	13401	arCOG13587	S	-	Uncharacterized protein
LOEP01000012.1_9	45192	47738	['BioProject:PRJNA294240', 'BioSample:SAMN04018175']	FtsK_SpoIIIE	pfam01580	LOEP01000012.1_9	1.7e-05	0	FtsK/SpoIIIE	1580
LOEP01000012.1_9	45192	47738	['BioProject:PRJNA294240', 'BioSample:SAMN04018175']	DUF2075	pfam09848	LOEP01000012.1_9	1.9e-05	0	Uncharacterized conserved protein	9848
LOEP01000012.1_9	45192	47738	['BioProject:PRJNA294240', 'BioSample:SAMN04018175']	DUF87	pfam01935	LOEP01000012.1_9	5.6e-05	0	Helicase HerA, central	1935	arCOG00283	L	-	HerA helicase	COG00433		TIGR02525
LOEP01000012.1_9	45192	47738	['BioProject:PRJNA294240', 'BioSample:SAMN04018175']	P-loop_TraG	pfam19044	LOEP01000012.1_9	0.00011	0	TraG P-loop	19044
LOEP01000012.1_10	47742	48722	['BioProject:PRJNA294240', 'BioSample:SAMN04018175']			LOEP01000012.1_10
LOEP01000012.1_11	48692	50641	['BioProject:PRJNA294240', 'BioSample:SAMN04018175']	TrwB_AAD_bind	pfam10412	LOEP01000012.1_11	5e-10	1	Type IV secretion-system coupling protein DNA-binding	10412
LOEP01000012.1_11	48692	50641	['BioProject:PRJNA294240', 'BioSample:SAMN04018175']	TraG-D_C	pfam12696	LOEP01000012.1_11	1.7e-07	0	TraM recognition site of TraD and	12696
[truncated: 40 more rows]

## Sheet: Haloplanus natans DSM 17983 
genome_id	genome_name	accession_x	annotation	feature_type	patric_id	refseq_locus_tag	start	end	strand	na_length	gene	product	plfam_id	pgfam_id	protein_id	targetname	accession_y	queryid	E-value	clu	description	domain	arCOG-id	functional-class	gene-name	arCOG-annotation	supercluster	profile-cdd	profile-tigrfam
[truncated: 1,518 more rows]
