# Supplementary material for: Discovery of archaeal fusexins homologous to eukaryotic HAP2/GCS1 gamete fusion proteins
Source: Nat Commun. 2022 Jul 6;13:3880. doi: 10.1038/s41467-022-31564-1 (PMC9259645; doi:10.1038/s41467-022-31564-1)
Supplement: Supplementary file 8 — Supplementary Data 4 [file 41467_2022_31564_MOESM8_ESM.zip]

Archive with 2 entries (2 files):
- Supplementary Data 4.docx
- __MACOSX/._Supplementary Data 4.docx
