# Supplementary material for: Discovery of archaeal fusexins homologous to eukaryotic HAP2/GCS1 gamete fusion proteins
Source: Nat Commun. 2022 Jul 6;13:3880. doi: 10.1038/s41467-022-31564-1 (PMC9259645; doi:10.1038/s41467-022-31564-1)
Supplement: Supplementary file 9 — Supplementary Data 5 [file 41467_2022_31564_MOESM9_ESM.zip › fsx1_hap2.figtree.unrooted_cand_9.nwk]

(((((((((((((((('AntAceMinimDraft_18_1070375.scaffolds.fasta_scaffold82302_1':0.22160400000000013,'AntAceMinimDraft_4_1070372.scaffolds.fasta_scaffold07707_5':0.2567029999999999):0.29953699999999994,'AntAceMinimDraft_4_1070372.scaffolds.fasta_scaffold00557_40':0.3431549999999999):0.1042749999999999,('AntAceMinimDraft_18_1070375.scaffolds.fasta_scaffold11370_2':0.47647700000000004,'AntAceMinimDraft_4_1070372.scaffolds.fasta_scaffold18285_3':0.4834019999999999):0.09984700000000002):0.20273699999999995,'AntAceMinimDraft_18_1070375.scaffolds.fasta_scaffold02562_2':0.873075):0.1723699999999999,(('AntAceMinimDraft_4_1070372.scaffolds.fasta_scaffold34113_4':0.5507210000000002,'RifCSPhighO2_12_1023870.scaffolds.fasta_scaffold04391_3':0.48243899999999984):0.17088599999999987,'AntAceMinimDraft_18_1070375.scaffolds.fasta_scaffold36732_2':0.5553349999999999):0.16241299999999992):0.14652900000000013,('AntAceMinimDraft_10_1070366.scaffolds.fasta_scaffold24857_2':0.6920760000000001,'AntAceMinimDraft_18_1070375.scaffolds.fasta_scaffold01114_5':0.8249339999999998):0.1791999999999998):0.07510700000000003,((('AntAceMinimDraft_18_1070375.scaffolds.fasta_scaffold26691_1':0.629127,'RifOxyB1_1023888.scaffolds.fasta_scaffold00046_11':0.9093489999999997):0.24288199999999982,'RifOxyB1_1023888.scaffolds.fasta_scaffold05169_1':0.753593):0.15446500000000007,'AntAceMinimDraft_10_1070366.scaffolds.fasta_scaffold00511_6':0.8802180000000002):0.12155799999999983):0.13908299999999985,(MGYP000642661316:0.944334,MGYP000359581082:1.1232930000000003):0.23629500000000014):0.13390600000000008,mc35926358Representative_scaffold16196_41624:1.279585):0.16436099999999998,(((((('HEX32987.1CandidatusAenigmarchaeota':0.6537320000000002,'HDI72891.1CandidatusAltiarchaeales':0.7305329999999999):0.23533399999999993,MGYP000565992219:0.71):0.10084900000000019,MGYP000347782300:1.0276479999999997):0.10678600000000005,'mc20532409Representative_scaffold68885_2/1553':1.109502):0.13350300000000015,(3300018015Ga018786610006299159639:0.2979449999999999,'mc1330463358LFUF01005182.11/1417':1.2109769999999997):0.6790240000000001):0.082376,SAMEA2619974_10776_4:0.9377469999999999):0.10780600000000007):0.10811400000000004,(((((3300014206Ga017237710000119870930129:0.7363870000000001,3300014613Ga0180008100121287522112:0.8442790000000002):0.140552,(W3300014208Ga017237910000243871512158:0.6632250000000002,'NJD53946.1CandidatusMethanoperedens':0.4210069999999999):0.1688200000000002):0.34550800000000015,'AJF63093.1':0.821561):0.16755900000000024,'AntAceMinimDraft_18_1070375.scaffolds.fasta_scaffold72169_1':0.9744009999999999):0.16758000000000006,(('AntAceMinimDraft_18_1070375.scaffolds.fasta_scaffold06785_2':0.14369200000000015,'AntAceMinimDraft_4_1070372.scaffolds.fasta_scaffold17623_2':0.3815369999999998):0.5526499999999999,('AntAceMinimDraft_18_1070375.scaffolds.fasta_scaffold134102_1':0.9045760000000005,'AntAceMinimDraft_18_1070375.scaffolds.fasta_scaffold29013_2':0.5945260000000001):0.4971399999999999):0.4538509999999998):0.27129899999999996):0.039550000000000196,(('RKZ11204.1CandidatusFermentibacteria':1.28791,MGYP000672152970:0.9017360000000001):0.13598799999999978,'AntAceMinimDraft_4_1070372.scaffolds.fasta_scaffold00851_7':1.31141):0.22809100000000004):0.07796699999999968,(((('WP_179268568.1Halobonum':0.3755090000000001,'WP_163487151.1Halogeometricum':0.624317):0.9454880000000001,MGYP000335988725:1.0657509999999997):0.14519199999999977,'HID09282.1CandidatusMicrarchaeota':1.3391039999999998):0.11031499999999994,((3300014494Ga01820171000340887239414:0.8381920000000003,MGYP000597840497:0.8929689999999999):0.569779,'HDD44259.1CandidatusDesulfofervidus':1.2406890000000002):0.05916200000000016):0.09845199999999998):0.05086200000000041,(((((('PlaIllAssembly_1097288.scaffolds.fasta_scaffold00281_9':0.6752660000000001,'NOZ47386.1Chlorobi':0.745349):0.15316600000000014,'AntAceMinimDraft_4_1070372.scaffolds.fasta_scaffold28048_2':0.6087579999999999):0.12133299999999991,'AntAceMinimDraft_10_1070366.scaffolds.fasta_scaffold06212_4':0.6238459999999999):0.39326000000000016,((('AntAceMinimDraft_14_1070370.scaffolds.fasta_scaffold00694_11':0.8961400000000004,'AntAceMinimDraft_18_1070375.scaffolds.fasta_scaffold02754_4':0.5339519999999998):0.1693699999999998,'AntAceMinimDraft_10_1070366.scaffolds.fasta_scaffold19757_2':0.5081060000000002):0.05504499999999979,MGYP000692789748:0.4794719999999999):0.4263560000000002):0.133,((('AntAceMinimDraft_10_1070366.scaffolds.fasta_scaffold00069_38':0.2296269999999998,'AntAceMinimDraft_18_1070375.scaffolds.fasta_scaffold50355_1':0.13204400000000005):0.48921100000000006,'AntAceMinimDraft_18_1070375.scaffolds.fasta_scaffold00713_2':0.9634520000000002):0.36001700000000003,(('AntAceMinimDraft_4_1070372.scaffolds.fasta_scaffold00827_26':0.4095979999999999,MGYP000559433360:0.8628719999999999):0.072762,'AntAceMinimDraft_18_1070375.scaffolds.fasta_scaffold13455_2':0.3324259999999999):0.266775):0.20929699999999984):0.11844900000000003,(((('AntAceMinimDraft_10_1070366.scaffolds.fasta_scaffold12674_2':0.5842389999999997,'AntAceMinimDraft_14_1070370.scaffolds.fasta_scaffold61386_1':0.6873149999999999):0.1777519999999999,'AntAceMinimDraft_10_1070366.scaffolds.fasta_scaffold03294_14':0.373329):0.32813800000000004,('AntAceMinimDraft_18_1070375.scaffolds.fasta_scaffold20657_2':0.5337019999999999,'AntAceMinimDraft_4_1070372.scaffolds.fasta_scaffold10520_11':0.3724970000000001):0.38183599999999984):0.219163,('AntAceMinimDraft_18_1070375.scaffolds.fasta_scaffold06919_8':0.29714699999999983,'AntAceMinimDraft_18_1070375.scaffolds.fasta_scaffold15402_2':0.4389799999999999):0.8940619999999999):0.22398499999999988):0.4007320000000001):0.17681699999999978,(((((((3300000868JGI12330J1283410000082990108:0.3272529999999998,MGYP000103175163:0.3752230000000001):0.36878900000000003,'ELY83688.1NatrinemaaltunenseJCM12890':0.6521089999999998):0.14172800000000008,(('WP_157573584.1Haloplanus':0.2443240000000002,MGYP000141506420:0.4042889999999999):0.37992300000000023,MGYP000353818161:0.612841):0.0939000000000001):0.05623200000000006,'WP_174701778.1Haloterrigena':0.6977869999999999):0.16075600000000012,((LKMP01000007_1Nanohaloarchaea:0.47481099999999987,'mc1328965482LFCJ01001378.1_8/1661':0.37492800000000015):0.6834560000000001,MGYP0005984264301548:1.140949):0.204523):0.41315500000000016,((('RLG58774.1Geothermarchaeota':0.6373329999999999,'RLI53188.1Thorarchaeota':0.6108059999999997):0.186334,'HHR27186.1CandidatusBathyarchaeota':1.072285):0.18270700000000017,MGYP000681001372:0.830654):0.3620350000000001):0.10427099999999978,'AntAceMinimDraft_18_1070375.scaffolds.fasta_scaffold31711_5':1.2988599999999995):0.1489060000000002):0.6102144999999998,((((((((((((('Chlamydomonas_sp._UWO_241':0.355804,Chlamydomonas_eustigma:0.5408040000000001):0.159408,Monoraphidium_neglectum:0.5681960000000004):0.038456000000000046,Haematococcus_lacustris:0.3701970000000001):0.09946599999999961,Gonium_pectorale:0.20336299999999952):0.0314770000000002,(Chlamydomonas_reinhardtii:0.16696500000000025,Tetrabaena_socialis:0.2785740000000003):0.06865199999999971):0.11602000000000023,Volvox_reticuliferus:0.4461790000000003):0.43428500000000003,(((Chlorella_sorokiniana:0.45259800000000006,Micractinium_conductrix:0.621346):0.2262120000000003,Chlorella_desiccata:0.7831400000000004):0.06159999999999988,(Auxenochlorella_protothecoides:0.5069670000000004,'Helicosporidium_sp._ATCC_50920':0.5304610000000003):0.24162099999999986):0.22266200000000014):0.1474479999999998,'Trebouxia_sp._A1-2':0.9213589999999998):0.2417959999999999,(((Ceratopteris_richardii:0.799175,Selaginella_moellendorffii:0.8694760000000001):0.18301299999999987,Arabidopsis_thaliana:0.9840809999999998):0.1756000000000002,('Marchantia_polymorpha_subsp._ruderalis':0.7348910000000002,Physcomitrium_patens:0.8812200000000003):0.22212299999999985):0.11948299999999978):0.13724300000000023,(((('Symbiodinium_sp._CCMP2456':0.3035750000000004,Polarella_glacialis:0.36731800000000003):0.25439199999999973,'Amoebophrya_sp._A25':0.8796909999999998):0.42091600000000007,Kipferlia_bialata:1.3913740000000003):0.10689400000000004,(Malawimonas_californiana:0.7423600000000001,Capsaspora_owczarzaki_ATCC_30864:1.0712600000000005):0.15906399999999987):0.06668399999999997):0.11708600000000002,(((((Reticulomyxa_filosa:0.828624,Andalucia_godoyi:0.4245549999999998):0.3057470000000002,'Acanthamoeba_castellanii_str._Neff':0.817691):0.07845099999999983,((Trypanosoma_cruzi_strain_CL_Brener:0.375756,Trypanosoma_vivax_Y486:0.503711):0.4288829999999999,Bodo_saltans:0.6670160000000003):0.45298300000000014):0.09493200000000002,(((Cafeteria_roenbergensis:0.878895,Porphyridium_purpureum:0.5279989999999999):0.1742600000000003,Cyanidioschyzon_merolae_strain_10D:0.7085550000000005):0.14370299999999947,Galdieria_sulphuraria:0.693206):0.3025220000000002):0.08128199999999985,(((((((Dictyostelium_discoideum:0.36128700000000036,Dictyostelium_purpureum:0.31549000000000005):0.18776899999999985,Polysphondylium_violaceum:0.4433560000000001):0.205781,Tieghemostelium_lacteum:0.659618):0.11276399999999986,Cavenderia_fasciculata:0.514697):0.14972600000000025,(Heterostelium_album_PN500:0.6456150000000003,Acytostelium_subglobosum_LB1:0.8264800000000001):0.31854899999999997):0.2816510000000001,Vitrella_brassicaformis_CCMP3155:1.3405840000000002):0.12010999999999994,(Physarum_polycephalum:0.5255520000000002,Naegleria_gruberi:0.824716):0.18731300000000006):0.09858999999999973):0.05160100000000023):0.08479100000000006,(((Hydra_vulgaris:0.655195,Stylophora_pistillata:0.675341):0.3581599999999998,(Amphimedon_queenslandica_1:0.9639850000000001,Amphimedon_queenslandica_2:1.0101079999999998):0.13510500000000025):0.23694499999999952,Streblomastix_strix:1.079688):0.046977000000000046):0.06555500000000025,(((((Paramecium_sonneborni_2:0.3388620000000002,Paramecium_octaurelia:0.26432900000000004):0.24455599999999977,Paramecium_sonneborni_1:0.27205499999999994):0.39783500000000016,Pseudocohnilembus_persalinus:0.753158):0.12932100000000002,(Tetrahymena_thermophila_SB210:0.3879220000000001,Ichthyophthirius_multifiliis:0.6302669999999999):0.26678500000000005):0.15426899999999977,Stentor_coeruleus:0.715802):0.209422):0.6102145);
